# Supplementary material for: Searching for G-Quadruplex-Binding Proteins in Plants: New Insight into Possible G-Quadruplex Regulation
Source: BioTech (Basel). 2021 Sep 22;10(4):20. doi: 10.3390/biotech10040020 (PMC9245464; doi:10.3390/biotech10040020)
Supplement: Supplementary file 1 [file biotech-10-00020-s001.zip]

Archive with 12 entries (11 files):
- SUPPL_FINAL/
- SUPPL_FINAL/File S1.xlsx
- SUPPL_FINAL/File S10.txt
- SUPPL_FINAL/File S2.xlsx
- SUPPL_FINAL/File S3.xlsx
- SUPPL_FINAL/File S4.xlsx
- SUPPL_FINAL/File S5.txt
- SUPPL_FINAL/File S6.txt
- SUPPL_FINAL/File S7.txt
- SUPPL_FINAL/File S8.txt
- SUPPL_FINAL/File S9.txt
- SUPPL_FINAL/File-S11.xlsx
