# Supplementary material for: Searching for G-Quadruplex-Binding Proteins in Plants: New Insight into Possible G-Quadruplex Regulation
Source: BioTech (Basel). 2021 Sep 22;10(4):20. doi: 10.3390/biotech10040020 (PMC9245464; doi:10.3390/biotech10040020)
Supplement: Supplementary file 1 [file biotech-10-00020-s001.zip › SUPPL_FINAL/File S1.xlsx]

## Sheet: List1
	Supplementary material S1: FIMO scanning search for NIQI motif - output table with an explanation
	Query	Sequence Name	Strand	Start	End	p-value	q-value	Matched sequence in protein
	RGRGRGRGGGSGGSGGRGRG	NP_177353.2	+	121	140	4.17e-16	2.29e-09	RGRGRGRGRGRGRGRGRGRG
	RGRGRGRGGGSGGSGGRGRG	NP_177353.2	+	123	142	4.17e-16	2.29e-09	RGRGRGRGRGRGRGRGRGRG
	RGRGRGRGGGSGGSGGRGRG	NP_177353.2	+	125	144	4.17e-16	2.29e-09	RGRGRGRGRGRGRGRGRGRG
	RGRGRGRGGGSGGSGGRGRG	NP_001322605.1	+	510	529	8.03e-15	2.65e-08	RGRGQGQGRHSGGGGGRGRG
	RGRGRGRGGGSGGSGGRGRG	NP_174198.2	+	532	551	8.03e-15	2.65e-08	RGRGQGQGRHSGGGGGRGRG
	RGRGRGRGGGSGGSGGRGRG	NP_177353.2	+	119	138	1.78e-14	4.2e-08	RSRGRGRGRGRGRGRGRGRG
	RGRGRGRGGGSGGSGGRGRG	NP_177353.2	+	127	146	1.78e-14	4.2e-08	RGRGRGRGRGRGRGRGRGRN
	RGRGRGRGGGSGGSGGRGRG	NP_001078676.1	+	28	47	4.84e-14	7.97e-08	RGRGRGRGGGGRGAGPARRG
	RGRGRGRGGGSGGSGGRGRG	NP_198588.2	+	28	47	4.84e-14	7.97e-08	RGRGRGRGGGGRGAGPARRG
	RGRGRGRGGGSGGSGGRGRG	NP_198124.1	+	93	112	4.84e-14	7.97e-08	VGRGRGRGVDDGGARGRGRG
	RGRGRGRGGGSGGSGGRGRG	NP_566217.1	+	160	179	1.06e-13	1.59e-07	RGRGDSRGRGRGGSFSRGRG
	RGRGRGRGGGSGGSGGRGRG	NP_001322652.1	+	89	108	1.68e-13	1.98e-07	EGNDRGRGGGGDGGGGRGRG
	RGRGRGRGGGSGGSGGRGRG	NP_173541.1	+	89	108	1.68e-13	1.98e-07	EGNDRGRGGGGDGGGGRGRG
	RGRGRGRGGGSGGSGGRGRG	NP_564108.1	+	229	248	1.68e-13	1.98e-07	RGRGRGRGGGRGGRGRGGYN
	RGRGRGRGGGSGGSGGRGRG	NP_179702.1	+	106	125	4.13e-13	4.11e-07	GGRGGGRGGGSYGGGYGGRG
	RGRGRGRGGGSGGSGGRGRG	NP_195580.1	+	105	124	4.99e-13	4.11e-07	RGSGGGYGGGGGGYGGRGGG
	RGRGRGRGGGSGGSGGRGRG	NP_194775.1	+	115	134	4.99e-13	4.11e-07	RGRGSGGGGGHGGGGGGGGG
	RGRGRGRGGGSGGSGGRGRG	NP_195346.1	+	146	165	4.99e-13	4.11e-07	NGSGRGRGGGGGGGGGGGGG
	RGRGRGRGGGSGGSGGRGRG	NP_195346.1	+	148	167	4.99e-13	4.11e-07	SGRGRGGGGGGGGGGGGGGG
	RGRGRGRGGGSGGSGGRGRG	NP_195346.1	+	150	169	4.99e-13	4.11e-07	RGRGGGGGGGGGGGGGGGGG
	RGRGRGRGGGSGGSGGRGRG	NP_177353.2	+	129	148	6.08e-13	4.77e-07	RGRGRGRGRGRGRGRGRNRS
	RGRGRGRGGGSGGSGGRGRG	NP_199972.1	+	115	134	1.23e-12	7.25e-07	RKRGRGRGRGRGRGRGRGQG
	RGRGRGRGGGSGGSGGRGRG	NP_001322802.1	+	194	213	1.23e-12	7.25e-07	RGRGRGRGQGRGQDRGQSRG
	RGRGRGRGGGSGGSGGRGRG	NP_001322803.1	+	194	213	1.23e-12	7.25e-07	RGRGRGRGQGRGQDRGQSRG
	RGRGRGRGGGSGGSGGRGRG	NP_974813.1	+	420	439	1.23e-12	7.25e-07	RGRGGGRGRGRGRGHRRGRG
	RGRGRGRGGGSGGSGGRGRG	NP_974813.1	+	422	441	1.23e-12	7.25e-07	RGGGRGRGRGRGHRRGRGRV
	RGRGRGRGGGSGGSGGRGRG	NP_568387.1	+	422	441	1.23e-12	7.25e-07	RGRGGGRGRGRGRGHRRGRG
	RGRGRGRGGGSGGSGGRGRG	NP_568387.1	+	424	443	1.23e-12	7.25e-07	RGGGRGRGRGRGHRRGRGRV
	RGRGRGRGGGSGGSGGRGRG	NP_567724.1	+	53	72	3.81e-12	1.61e-06	RGRGPPRGGARGGRGPAGRG
	RGRGRGRGGGSGGSGGRGRG	NP_199972.1	+	117	136	3.81e-12	1.61e-06	RGRGRGRGRGRGRGRGQGQG
	RGRGRGRGGGSGGSGGRGRG	NP_200803.3	+	130	149	3.81e-12	1.61e-06	QQRGGGRGGGGRGGGGRGRR
	RGRGRGRGGGSGGSGGRGRG	NP_974965.1	+	194	213	3.81e-12	1.61e-06	QQRGGGRGGGGRGGGGRGRR
	RGRGRGRGGGSGGSGGRGRG	NP_851229.1	+	196	215	3.81e-12	1.61e-06	QQRGGGRGGGGRGGGGRGRR
	RGRGRGRGGGSGGSGGRGRG	NP_001190572.1	+	197	216	3.81e-12	1.61e-06	QQRGGGRGGGGRGGGGRGRR
	RGRGRGRGGGSGGSGGRGRG	NP_001319386.1	+	314	333	3.81e-12	1.61e-06	RGRGRGRGRGGRGRGGGRGG
	RGRGRGRGGGSGGSGGRGRG	NP_001319386.1	+	316	335	3.81e-12	1.61e-06	RGRGRGRGGRGRGGGRGGDG
	RGRGRGRGGGSGGSGGRGRG	NP_001322605.1	+	508	527	3.81e-12	1.61e-06	RGRGRGQGQGRHSGGGGGRG
	RGRGRGRGGGSGGSGGRGRG	NP_174198.2	+	530	549	3.81e-12	1.61e-06	RGRGRGQGQGRHSGGGGGRG
	RGRGRGRGGGSGGSGGRGRG	NP_177829.5	+	825	844	3.81e-12	1.61e-06	SSRGGKRGGGRGGGGKRGRG
	RGRGRGRGGGSGGSGGRGRG	NP_181715.1	+	19	38	9.02e-12	3.3e-06	FGRGFGGRGGRGDRGGRGRG
	RGRGRGRGGGSGGSGGRGRG	NP_850255.1	+	19	38	9.02e-12	3.3e-06	SGRRGGRGGGGRGGGGGGRG
	RGRGRGRGGGSGGSGGRGRG	NP_568523.1	+	50	69	9.02e-12	3.3e-06	GGRGSGRGGGRGDGRGDGRG
	RGRGRGRGGGSGGSGGRGRG	NP_001323636.1	+	51	70	9.02e-12	3.3e-06	SGRRGGRGGGGRGGGGGGRG
	RGRGRGRGGGSGGSGGRGRG	NP_001078474.1	+	78	97	9.02e-12	3.3e-06	GGRGGDRGGGGGGRGGRGGS
	RGRGRGRGGGSGGSGGRGRG	NP_179702.1	+	108	127	9.02e-12	3.3e-06	RGGGRGGGSYGGGYGGRGSG
	RGRGRGRGGGSGGSGGRGRG	NP_172193.2	+	67	86	1.12e-11	4e-06	GGGGGGRGGGGARSGGRSRG
	RGRGRGRGGGSGGSGGRGRG	NP_195580.1	+	101	120	1.38e-11	4.15e-06	RGGGRGSGGGYGGGGGGYGG
	RGRGRGRGGGSGGSGGRGRG	NP_194775.1	+	113	132	1.38e-11	4.15e-06	SGRGRGSGGGGGHGGGGGGG
	RGRGRGRGGGSGGSGGRGRG	NP_194775.1	+	117	136	1.38e-11	4.15e-06	RGSGGGGGHGGGGGGGGGRG
	RGRGRGRGGGSGGSGGRGRG	NP_201050.2	+	176	195	1.38e-11	4.15e-06	NGHGGGRGGGGGRRGGRGGG
	RGRGRGRGGGSGGSGGRGRG	NP_187359.2	+	366	385	1.38e-11	4.15e-06	DGYGGGRGGYRGGRGGYGRG
	RGRGRGRGGGSGGSGGRGRG	NP_001327442.1	+	367	386	1.38e-11	4.15e-06	DGYGGGRGGYRGGRGGYGRG
	RGRGRGRGGGSGGSGGRGRG	NP_001327440.1	+	375	394	1.38e-11	4.15e-06	DGYGGGRGGYRGGRGGYGRG
	RGRGRGRGGGSGGSGGRGRG	NP_567724.1	+	21	40	1.44e-11	4.15e-06	YSGGRGDGGFSGGRGGGGRG
	RGRGRGRGGGSGGSGGRGRG	NP_001117252.1	+	68	87	1.44e-11	4.15e-06	GGGGGGRGGGGGGSSGRGGN
	RGRGRGRGGGSGGSGGRGRG	NP_195346.1	+	134	153	1.44e-11	4.15e-06	GGGGGGGGGGSGNGSGRGRG
	RGRGRGRGGGSGGSGGRGRG	NP_194775.1	+	119	138	1.56e-11	4.15e-06	SGGGGGHGGGGGGGGGRGGG
	RGRGRGRGGGSGGSGGRGRG	NP_195346.1	+	152	171	1.56e-11	4.15e-06	RGGGGGGGGGGGGGGGGGGG
	RGRGRGRGGGSGGSGGRGRG	NP_195580.1	+	158	177	1.56e-11	4.15e-06	YGGGGGYGGGGGGYGGGGRG
	RGRGRGRGGGSGGSGGRGRG	NP_974499.1	+	63	82	1.59e-11	4.15e-06	VGGGGGGGGGIGGSGGVGAG
	RGRGRGRGGGSGGSGGRGRG	NP_001328121.1	+	63	82	1.59e-11	4.15e-06	VGGGGGGGGGIGGSGGVGAG
	RGRGRGRGGGSGGSGGRGRG	NP_001328122.1	+	63	82	1.59e-11	4.15e-06	VGGGGGGGGGIGGSGGVGAG
	RGRGRGRGGGSGGSGGRGRG	NP_181156.1	+	212	231	1.59e-11	4.15e-06	HGGGGGGGGGSGGGGGGGGG
	RGRGRGRGGGSGGSGGRGRG	NP_177353.2	+	131	150	1.7e-11	4.31e-06	RGRGRGRGRGRGRGRNRSRS
	RGRGRGRGGGSGGSGGRGRG	NP_177353.2	+	133	152	1.7e-11	4.31e-06	RGRGRGRGRGRGRNRSRSRS
	RGRGRGRGGGSGGSGGRGRG	NP_199972.1	+	113	132	2.75e-11	6.77e-06	GSRKRGRGRGRGRGRGRGRG
	RGRGRGRGGGSGGSGGRGRG	NP_177353.2	+	117	136	2.75e-11	6.77e-06	GSRSRGRGRGRGRGRGRGRG
	RGRGRGRGGGSGGSGGRGRG	NP_197319.1	+	5	24	7.26e-11	1.29e-05	RGGGSFRGRGGRDNGGRGRG
	RGRGRGRGGGSGGSGGRGRG	NP_197319.1	+	7	26	7.26e-11	1.29e-05	GGSFRGRGGRDNGGRGRGRG
	RGRGRGRGGGSGGSGGRGRG	NP_197319.1	+	11	30	7.26e-11	1.29e-05	RGRGGRDNGGRGRGRGRGRG
	RGRGRGRGGGSGGSGGRGRG	NP_197319.1	+	21	40	7.26e-11	1.29e-05	RGRGRGRGRGRFGGGNYDEG
	RGRGRGRGGGSGGSGGRGRG	NP_567724.1	+	37	56	7.26e-11	1.29e-05	GGRGGGRGFSDRGGRGRGRG
	RGRGRGRGGGSGGSGGRGRG	NP_198124.1	+	91	110	7.26e-11	1.29e-05	PGVGRGRGRGVDDGGARGRG
	RGRGRGRGGGSGGSGGRGRG	NP_199972.1	+	119	138	7.26e-11	1.29e-05	RGRGRGRGRGRGRGQGQGSR
	RGRGRGRGGGSGGSGGRGRG	NP_001319386.1	+	147	166	7.26e-11	1.29e-05	SPGGRGRGRGRGRGRGRGRG
	RGRGRGRGGGSGGSGGRGRG	NP_001319386.1	+	149	168	7.26e-11	1.29e-05	GGRGRGRGRGRGRGRGRGGR
	RGRGRGRGGGSGGSGGRGRG	NP_564108.1	+	151	170	7.26e-11	1.29e-05	RGGRRGRGGRGRGRGRGGRG
	RGRGRGRGGGSGGSGGRGRG	NP_001319386.1	+	155	174	7.26e-11	1.29e-05	RGRGRGRGRGRGGRGNAYVN
	RGRGRGRGGGSGGSGGRGRG	NP_564108.1	+	285	304	7.26e-11	1.29e-05	RGRGRGRGGRGRGGGRGGFN
	RGRGRGRGGGSGGSGGRGRG	NP_564108.1	+	287	306	7.26e-11	1.29e-05	RGRGRGGRGRGGGRGGFNRS
	RGRGRGRGGGSGGSGGRGRG	NP_564639.1	+	297	316	7.26e-11	1.29e-05	RGRGRGRGARGRGRGRGGDG
	RGRGRGRGGGSGGSGGRGRG	NP_001323705.1	+	307	326	7.26e-11	1.29e-05	RARGRGRGRGRGGGGGQNGK
	RGRGRGRGGGSGGSGGRGRG	NP_001323705.1	+	311	330	7.26e-11	1.29e-05	RGRGRGRGGGGGQNGKKEVV
	RGRGRGRGGGSGGSGGRGRG	NP_181301.1	+	319	338	7.26e-11	1.29e-05	RARGRGRGRGRGGGGGQNGK
	RGRGRGRGGGSGGSGGRGRG	NP_181301.1	+	323	342	7.26e-11	1.29e-05	RGRGRGRGGGGGQNGKKEVV
	RGRGRGRGGGSGGSGGRGRG	NP_001322605.1	+	512	531	7.26e-11	1.29e-05	RGQGQGRHSGGGGGRGRGRR
	RGRGRGRGGGSGGSGGRGRG	NP_174198.2	+	534	553	7.26e-11	1.29e-05	RGQGQGRHSGGGGGRGRGRR
	RGRGRGRGGGSGGSGGRGRG	NP_974653.1	+	555	574	7.26e-11	1.29e-05	RGRGRGRGRGRGGRGKGRAK
	RGRGRGRGGGSGGSGGRGRG	NP_001031463.1	+	808	827	7.26e-11	1.29e-05	GGRGRGRGRGRGRGGRRGSK
	RGRGRGRGGGSGGSGGRGRG	NP_001031463.1	+	810	829	7.26e-11	1.29e-05	RGRGRGRGRGRGGRRGSKSV
	RGRGRGRGGGSGGSGGRGRG	NP_180760.2	+	835	854	7.26e-11	1.29e-05	GGRGRGRGRGRGRGGRRGSK
	RGRGRGRGGGSGGSGGRGRG	NP_180760.2	+	837	856	7.26e-11	1.29e-05	RGRGRGRGRGRGGRRGSKSV
	RGRGRGRGGGSGGSGGRGRG	NP_201197.1	+	867	886	7.26e-11	1.29e-05	RGRGRGGRGGQSSGGRRGSG
	RGRGRGRGGGSGGSGGRGRG	NP_568772.3	+	23	42	1.3e-10	1.6e-05	RGFGGGRSFGGGRSGDRGRS
	RGRGRGRGGGSGGSGGRGRG	NP_001119418.1	+	23	42	1.3e-10	1.6e-05	RGFGGGRSFGGGRSGDRGRS
	RGRGRGRGGGSGGSGGRGRG	NP_568772.3	+	29	48	1.3e-10	1.6e-05	RSFGGGRSGDRGRSGPRGRG
	RGRGRGRGGGSGGSGGRGRG	NP_001119418.1	+	29	48	1.3e-10	1.6e-05	RSFGGGRSGDRGRSGPRGRG
	RGRGRGRGGGSGGSGGRGRG	NP_001319386.1	+	190	209	1.3e-10	1.6e-05	RGRGRGRGRSSRGRGRGGYN
	RGRGRGRGGGSGGSGGRGRG	NP_001190207.1	+	248	267	1.3e-10	1.6e-05	RGGRGARGRGGRGSGGRGRD
	RGRGRGRGGGSGGSGGRGRG	NP_195873.2	+	250	269	1.3e-10	1.6e-05	RGGRGARGRGGRGSGGRGRD
	RGRGRGRGGGSGGSGGRGRG	NP_201197.1	+	865	884	1.3e-10	1.6e-05	GSRGRGRGGRGGQSSGGRRG
	RGRGRGRGGGSGGSGGRGRG	NP_174414.1	+	6	25	1.78e-10	1.6e-05	YRGGRGDGRGRGGGGDRGRG
	RGRGRGRGGGSGGSGGRGRG	NP_001322307.1	+	6	25	1.78e-10	1.6e-05	YRGGRGDGRGRGGGGDRGRG
	RGRGRGRGGGSGGSGGRGRG	NP_001322306.1	+	6	25	1.78e-10	1.6e-05	YRGGRGDGRGRGGGGDRGRG
	RGRGRGRGGGSGGSGGRGRG	NP_001322306.1	+	8	27	1.78e-10	1.6e-05	GGRGDGRGRGGGGDRGRGYS
	RGRGRGRGGGSGGSGGRGRG	NP_566217.1	+	8	27	1.78e-10	1.6e-05	GGGFRGRGGRDGGGGGRFGG
	RGRGRGRGGGSGGSGGRGRG	NP_001322307.1	+	8	27	1.78e-10	1.6e-05	GGRGDGRGRGGGGDRGRGYS
	RGRGRGRGGGSGGSGGRGRG	NP_174414.1	+	8	27	1.78e-10	1.6e-05	GGRGDGRGRGGGGDRGRGYS
	RGRGRGRGGGSGGSGGRGRG	NP_174413.2	+	10	29	1.78e-10	1.6e-05	RGDGRGRGGRGYGGGGGGGE
	RGRGRGRGGGSGGSGGRGRG	NP_564737.1	+	17	36	1.78e-10	1.6e-05	GDFGRGFGGGRGGGRGRDRG
	RGRGRGRGGGSGGSGGRGRG	NP_176134.1	+	17	36	1.78e-10	1.6e-05	GDFGRGFGGGRGGGRGRDRG
	RGRGRGRGGGSGGSGGRGRG	NP_850255.1	+	21	40	1.78e-10	1.6e-05	RRGGRGGGGRGGGGGGRGEQ
	RGRGRGRGGGSGGSGGRGRG	NP_001322307.1	+	25	44	1.78e-10	1.6e-05	GYSGRGDGRGRGGGGDRGRG
	RGRGRGRGGGSGGSGGRGRG	NP_001322307.1	+	27	46	1.78e-10	1.6e-05	SGRGDGRGRGGGGDRGRGYS
	RGRGRGRGGGSGGSGGRGRG	NP_567724.1	+	35	54	1.78e-10	1.6e-05	GGGGRGGGRGFSDRGGRGRG
	RGRGRGRGGGSGGSGGRGRG	NP_174414.1	+	42	61	1.78e-10	1.6e-05	GYSGRGDGHGRGGGGDRGRG
	RGRGRGRGGGSGGSGGRGRG	NP_001322307.1	+	44	63	1.78e-10	1.6e-05	GYSGRGDGHGRGGGGDRGRG
	RGRGRGRGGGSGGSGGRGRG	NP_568523.1	+	52	71	1.78e-10	1.6e-05	RGSGRGGGRGDGRGDGRGIG
	RGRGRGRGGGSGGSGGRGRG	NP_001323636.1	+	53	72	1.78e-10	1.6e-05	RRGGRGGGGRGGGGGGRGEQ
	RGRGRGRGGGSGGSGGRGRG	NP_174414.1	+	61	80	1.78e-10	1.6e-05	GYSGRGDGRGRGGGGDRGRG
	RGRGRGRGGGSGGSGGRGRG	NP_174414.1	+	63	82	1.78e-10	1.6e-05	SGRGDGRGRGGGGDRGRGYS
	RGRGRGRGGGSGGSGGRGRG	NP_174414.1	+	80	99	1.78e-10	1.6e-05	GYSGRGDGHGRGGGGDRGRG
	RGRGRGRGGGSGGSGGRGRG	NP_173036.1	+	97	116	1.78e-10	1.6e-05	LGRGLGRGGGRGGWNGRKGF
	RGRGRGRGGGSGGSGGRGRG	NP_200803.3	+	132	151	1.78e-10	1.6e-05	RGGGRGGGGRGGGGRGRRPG
	RGRGRGRGGGSGGSGGRGRG	NP_974965.1	+	196	215	1.78e-10	1.6e-05	RGGGRGGGGRGGGGRGRRPG
	RGRGRGRGGGSGGSGGRGRG	NP_851229.1	+	198	217	1.78e-10	1.6e-05	RGGGRGGGGRGGGGRGRRPG
	RGRGRGRGGGSGGSGGRGRG	NP_001190572.1	+	199	218	1.78e-10	1.6e-05	RGGGRGGGGRGGGGRGRRPG
	RGRGRGRGGGSGGSGGRGRG	NP_001190207.1	+	238	257	1.78e-10	1.6e-05	RGGGFGGGNFRGGRGARGRG
	RGRGRGRGGGSGGSGGRGRG	NP_195873.2	+	240	259	1.78e-10	1.6e-05	RGGGFGGGNFRGGRGARGRG
	RGRGRGRGGGSGGSGGRGRG	NP_001185329.1	+	250	269	1.78e-10	1.6e-05	RGRGRGNGGGRGNKSGGRGG
	RGRGRGRGGGSGGSGGRGRG	NP_564108.1	+	283	302	1.78e-10	1.6e-05	QGRGRGRGRGGRGRGGGRGG
	RGRGRGRGGGSGGSGGRGRG	NP_001319386.1	+	312	331	1.78e-10	1.6e-05	QGRGRGRGRGRGGRGRGGGR
	RGRGRGRGGGSGGSGGRGRG	NP_001319386.1	+	318	337	1.78e-10	1.6e-05	RGRGRGGRGRGGGRGGDGGF
	RGRGRGRGGGSGGSGGRGRG	NP_174029.1	+	346	365	1.78e-10	1.6e-05	RGARRGGGGYQNGRGGRGGG
	RGRGRGRGGGSGGSGGRGRG	NP_568879.3	+	382	401	1.78e-10	1.6e-05	RGGGRGGGGGGYGGGGGDRR
	RGRGRGRGGGSGGSGGRGRG	NP_974813.1	+	416	435	1.78e-10	1.6e-05	FGHGRGRGGGRGRGRGRGHR
	RGRGRGRGGGSGGSGGRGRG	NP_568387.1	+	418	437	1.78e-10	1.6e-05	FGHGRGRGGGRGRGRGRGHR
	RGRGRGRGGGSGGSGGRGRG	NP_191258.2	+	681	700	1.78e-10	1.6e-05	RGRGGGGFRGRGGGGSRGKG
	RGRGRGRGGGSGGSGGRGRG	NP_177829.5	+	766	785	1.78e-10	1.6e-05	RGGRGGRGGARGGRGGGARG
	RGRGRGRGGGSGGSGGRGRG	NP_850934.1	+	97	116	2.43e-10	1.6e-05	GGRGGGRGRGDGGSRGPSRR
	RGRGRGRGGGSGGSGGRGRG	NP_001318908.1	+	97	116	2.43e-10	1.6e-05	GGRGGGRGRGDGGSRGPSRR
	RGRGRGRGGGSGGSGGRGRG	NP_850933.1	+	97	116	2.43e-10	1.6e-05	GGRGGGRGRGDGGSRGPSRR
	RGRGRGRGGGSGGSGGRGRG	NP_199532.1	+	311	330	2.43e-10	1.6e-05	GKRYNGRGGGSRGRGGRGGR
	RGRGRGRGGGSGGSGGRGRG	NP_174413.2	+	8	27	3.02e-10	1.6e-05	GGRGDGRGRGGRGYGGGGGG
	RGRGRGRGGGSGGSGGRGRG	NP_001324072.1	+	18	37	3.02e-10	1.6e-05	GGRGGGPGFGPGGPGFGGRG
	RGRGRGRGGGSGGSGGRGRG	NP_180035.1	+	73	92	3.02e-10	1.6e-05	GGGGGRGGGRGGGDGGRGRG
	RGRGRGRGGGSGGSGGRGRG	NP_001078105.1	+	73	92	3.02e-10	1.6e-05	GGGGGGRGGGGFGGGGRSFG
	RGRGRGRGGGSGGSGGRGRG	NP_180035.1	+	76	95	3.02e-10	1.6e-05	GGRGGGRGGGDGGRGRGGSD
	RGRGRGRGGGSGGSGGRGRG	NP_195580.1	+	103	122	3.02e-10	1.6e-05	GGRGSGGGYGGGGGGYGGRG
	RGRGRGRGGGSGGSGGRGRG	NP_974499.1	+	104	123	3.02e-10	1.6e-05	GGKGRGRKGGGGAGGGVGGG
	RGRGRGRGGGSGGSGGRGRG	NP_001328122.1	+	104	123	3.02e-10	1.6e-05	GGKGRGRKGGGGAGGGVGGG
	RGRGRGRGGGSGGSGGRGRG	NP_001328122.1	+	106	125	3.02e-10	1.6e-05	KGRGRKGGGGAGGGVGGGVG
	RGRGRGRGGGSGGSGGRGRG	NP_974499.1	+	106	125	3.02e-10	1.6e-05	KGRGRKGGGGAGGGVGGGVG
	RGRGRGRGGGSGGSGGRGRG	NP_194775.1	+	111	130	3.02e-10	1.6e-05	SGSGRGRGSGGGGGHGGGGG
	RGRGRGRGGGSGGSGGRGRG	NP_200803.3	+	128	147	3.02e-10	1.6e-05	GGQQRGGGRGGGGRGGGGRG
	RGRGRGRGGGSGGSGGRGRG	NP_201050.2	+	178	197	3.02e-10	1.6e-05	HGGGRGGGGGRRGGRGGGRG
	RGRGRGRGGGSGGSGGRGRG	NP_974965.1	+	192	211	3.02e-10	1.6e-05	GGQQRGGGRGGGGRGGGGRG
	RGRGRGRGGGSGGSGGRGRG	NP_851229.1	+	194	213	3.02e-10	1.6e-05	GGQQRGGGRGGGGRGGGGRG
	RGRGRGRGGGSGGSGGRGRG	NP_001190572.1	+	195	214	3.02e-10	1.6e-05	GGQQRGGGRGGGGRGGGGRG
	RGRGRGRGGGSGGSGGRGRG	NP_187359.2	+	288	307	3.02e-10	1.6e-05	GGRDEGYGGGRGGYGGRSGG
	RGRGRGRGGGSGGSGGRGRG	NP_001327440.1	+	297	316	3.02e-10	1.6e-05	GGRDEGYGGGRGGYGGRSGG
	RGRGRGRGGGSGGSGGRGRG	NP_001327442.1	+	297	316	3.02e-10	1.6e-05	GGRDEGYGGGRGGYGGRSGG
	RGRGRGRGGGSGGSGGRGRG	NP_001154749.1	+	311	330	3.02e-10	1.6e-05	GGRGGGWKGGGGGGGWRGGG
	RGRGRGRGGGSGGSGGRGRG	NP_187359.2	+	314	333	3.02e-10	1.6e-05	GGRGDGYGGGRGDGYGGGRG
	RGRGRGRGGGSGGSGGRGRG	NP_187359.2	+	316	335	3.02e-10	1.6e-05	RGDGYGGGRGDGYGGGRGDG
	RGRGRGRGGGSGGSGGRGRG	NP_001327440.1	+	323	342	3.02e-10	1.6e-05	GGRGDGYGGGRGDGYGGGRG
	RGRGRGRGGGSGGSGGRGRG	NP_001327440.1	+	325	344	3.02e-10	1.6e-05	RGDGYGGGRGDGYGGGRGDG
	RGRGRGRGGGSGGSGGRGRG	NP_568879.3	+	380	399	3.02e-10	1.6e-05	DQRGGGRGGGGGGYGGGGGD
	RGRGRGRGGGSGGSGGRGRG	NP_001154367.1	+	576	595	3.02e-10	1.6e-05	YGGYGGRGGGGGGYGYGGRG
	RGRGRGRGGGSGGSGGRGRG	NP_001154367.1	+	578	597	3.02e-10	1.6e-05	GYGGRGGGGGGYGYGGRGQG
	RGRGRGRGGGSGGSGGRGRG	NP_564239.1	+	582	601	3.02e-10	1.6e-05	YGGYGGRGGGGGGYGYGGRG
	RGRGRGRGGGSGGSGGRGRG	NP_564239.1	+	584	603	3.02e-10	1.6e-05	GYGGRGGGGGGYGYGGRGQG
	RGRGRGRGGGSGGSGGRGRG	NP_683354.1	+	194	213	3.32e-10	1.6e-05	DGRGNGRGGGSRDGRGGGSG
	RGRGRGRGGGSGGSGGRGRG	NP_001154492.1	+	63	82	3.67e-10	1.6e-05	GGNESGRSGGSGGSGGRVKL
	RGRGRGRGGGSGGSGGRGRG	NP_180614.1	+	21	40	3.67e-10	1.6e-05	SGGGRGGGGGGGAKGGCGGG
	RGRGRGRGGGSGGSGGRGRG	NP_001190688.1	+	22	41	3.67e-10	1.6e-05	GGGGGGGGGSGGGGGGRGGG
	RGRGRGRGGGSGGSGGRGRG	NP_191138.1	+	61	80	3.67e-10	1.6e-05	GGGGRGGGGGHGGGGGEDFG
	RGRGRGRGGGSGGSGGRGRG	NP_192563.2	+	63	82	3.67e-10	1.6e-05	GGGGGGGGGSGGGGGGRGGG
	RGRGRGRGGGSGGSGGRGRG	NP_195346.1	+	87	106	3.67e-10	1.6e-05	RAGGGGGGGGGGGGGGGGQG
	RGRGRGRGGGSGGSGGRGRG	NP_001327396.1	+	95	114	3.67e-10	1.6e-05	LGGGNGSGGGGGGGGGGGRI
	RGRGRGRGGGSGGSGGRGRG	NP_195580.1	+	95	114	3.67e-10	1.6e-05	GGFGGGRGGGRGSGGGYGGG
	RGRGRGRGGGSGGSGGRGRG	NP_001327396.1	+	97	116	3.67e-10	1.6e-05	GGNGSGGGGGGGGGGGRISG
	RGRGRGRGGGSGGSGGRGRG	NP_195580.1	+	108	127	3.67e-10	1.6e-05	GGGYGGGGGGYGGRGGGGRG
	RGRGRGRGGGSGGSGGRGRG	NP_195346.1	+	144	163	3.67e-10	1.6e-05	SGNGSGRGRGGGGGGGGGGG
	RGRGRGRGGGSGGSGGRGRG	NP_188725.3	+	158	177	3.67e-10	1.6e-05	LGGGNGSGGGGGGGGGGGRI
	RGRGRGRGGGSGGSGGRGRG	NP_188725.3	+	160	179	3.67e-10	1.6e-05	GGNGSGGGGGGGGGGGRISG
	RGRGRGRGGGSGGSGGRGRG	NP_195580.1	+	160	179	3.67e-10	1.6e-05	GGGGYGGGGGGYGGGGRGGG
	RGRGRGRGGGSGGSGGRGRG	NP_178626.1	+	266	285	3.67e-10	1.6e-05	HVGGGGRGGGGGGRGGGGSG
	RGRGRGRGGGSGGSGGRGRG	NP_178626.1	+	268	287	3.67e-10	1.6e-05	GGGGRGGGGGGRGGGGSGGG
	RGRGRGRGGGSGGSGGRGRG	NP_001154749.1	+	277	296	3.67e-10	1.6e-05	QGGGGGHGGGWQGGGGRGGG
	RGRGRGRGGGSGGSGGRGRG	NP_001324553.1	+	584	603	3.67e-10	1.6e-05	RGGYGGGGGGYGGGGGYGGG
	RGRGRGRGGGSGGSGGRGRG	NP_188256.1	+	19	38	3.72e-10	1.6e-05	PTRGGGTCGGSGGGGGGGGG
	RGRGRGRGGGSGGSGGRGRG	NP_568938.1	+	81	100	3.72e-10	1.6e-05	SGSGTGYGYGSGGGGARGGG
	RGRGRGRGGGSGGSGGRGRG	NP_849525.1	+	84	103	3.72e-10	1.6e-05	RREGGGYGGGDGGSYGGGGG
	RGRGRGRGGGSGGSGGRGRG	NP_568938.1	+	97	116	3.72e-10	1.6e-05	RGGGYGYGSGNGRSGGGGGG
	RGRGRGRGGGSGGSGGRGRG	NP_195580.1	+	97	116	3.72e-10	1.6e-05	FGGGRGGGRGSGGGYGGGGG
	RGRGRGRGGGSGGSGGRGRG	NP_001328121.1	+	102	121	3.72e-10	1.6e-05	GGGGKGRGGKSGGGAGGGVG
	RGRGRGRGGGSGGSGGRGRG	NP_194775.1	+	109	128	3.72e-10	1.6e-05	GRSGSGRGRGSGGGGGHGGG
	RGRGRGRGGGSGGSGGRGRG	NP_194775.1	+	131	150	3.72e-10	1.6e-05	GGGGRGGGGGSGNGEGYGEG
	RGRGRGRGGGSGGSGGRGRG	NP_195637.1	+	148	167	3.72e-10	1.6e-05	RREGGGYGGGDGGSYGGGGG
	RGRGRGRGGGSGGSGGRGRG	NP_001328122.1	+	157	176	3.72e-10	1.6e-05	GGGGKGRGGKSGGGAGGGVG
	RGRGRGRGGGSGGSGGRGRG	NP_974499.1	+	157	176	3.72e-10	1.6e-05	GGGGKGRGGKSGGGAGGGVG
	RGRGRGRGGGSGGSGGRGRG	NP_001328121.1	+	182	201	3.72e-10	1.6e-05	GGGAGGSGGGSVGGGGRGSG
	RGRGRGRGGGSGGSGGRGRG	NP_001328122.1	+	237	256	3.72e-10	1.6e-05	GGGAGGSGGGSVGGGGRGSG
	RGRGRGRGGGSGGSGGRGRG	NP_974499.1	+	237	256	3.72e-10	1.6e-05	GGGAGGSGGGSVGGGGRGSG
	RGRGRGRGGGSGGSGGRGRG	NP_001328121.1	+	244	263	3.72e-10	1.6e-05	GGAVGGGGGGSVGGGGRGSG
	RGRGRGRGGGSGGSGGRGRG	NP_178626.1	+	279	298	3.72e-10	1.6e-05	RGGGGSGGGGGGGSGRGGGG
	RGRGRGRGGGSGGSGGRGRG	NP_187359.2	+	292	311	3.72e-10	1.6e-05	EGYGGGRGGYGGRSGGQGDG
	RGRGRGRGGGSGGSGGRGRG	NP_001328122.1	+	299	318	3.72e-10	1.6e-05	GGAVGGGGGGSVGGGGRGSG
	RGRGRGRGGGSGGSGGRGRG	NP_974499.1	+	299	318	3.72e-10	1.6e-05	GGAVGGGGGGSVGGGGRGSG
	RGRGRGRGGGSGGSGGRGRG	NP_001327440.1	+	301	320	3.72e-10	1.6e-05	EGYGGGRGGYGGRSGGQGDG
	RGRGRGRGGGSGGSGGRGRG	NP_001327442.1	+	301	320	3.72e-10	1.6e-05	EGYGGGRGGYGGRSGGQGDG
	RGRGRGRGGGSGGSGGRGRG	NP_001328121.1	+	312	331	3.72e-10	1.6e-05	GGAVGGGGGGSVGGGGRGSG
	RGRGRGRGGGSGGSGGRGRG	NP_974499.1	+	367	386	3.72e-10	1.6e-05	GGAVGGGGGGSVGGGGRGSG
	RGRGRGRGGGSGGSGGRGRG	NP_001328121.1	+	394	413	3.72e-10	1.6e-05	GGAVGGGGGGSVGGGGRGSG
	RGRGRGRGGGSGGSGGRGRG	NP_974499.1	+	449	468	3.72e-10	1.6e-05	GGAVGGGGGGSVGGGGRGSG
	RGRGRGRGGGSGGSGGRGRG	NP_188682.1	+	55	74	3.81e-10	1.6e-05	GGSGLGGGGGFGGGGGLGGG
	RGRGRGRGGGSGGSGGRGRG	NP_001154548.1	+	59	78	3.81e-10	1.6e-05	FGKGLGGGGGLGGGGGLGGG
	RGRGRGRGGGSGGSGGRGRG	NP_180828.1	+	59	78	3.81e-10	1.6e-05	FGKGLGGGGGLGGGGGLGGG
	RGRGRGRGGGSGGSGGRGRG	NP_001154547.1	+	59	78	3.81e-10	1.6e-05	FGKGLGGGGGLGGGGGLGGG
	RGRGRGRGGGSGGSGGRGRG	NP_001154546.1	+	59	78	3.81e-10	1.6e-05	FGKGLGGGGGLGGGGGLGGG
	RGRGRGRGGGSGGSGGRGRG	NP_001325117.1	+	59	78	3.81e-10	1.6e-05	FGKGLGGGGGLGGGGGLGGG
	RGRGRGRGGGSGGSGGRGRG	NP_849804.1	+	60	79	3.81e-10	1.6e-05	GGDGGGDGGGDGGGGGCGGG
	RGRGRGRGGGSGGSGGRGRG	NP_188682.1	+	65	84	3.81e-10	1.6e-05	FGGGGGLGGGAGGGGGLGGG
	RGRGRGRGGGSGGSGGRGRG	NP_001154547.1	+	65	84	3.81e-10	1.6e-05	GGGGLGGGGGLGGGGGLGGG
	RGRGRGRGGGSGGSGGRGRG	NP_180828.1	+	65	84	3.81e-10	1.6e-05	GGGGLGGGGGLGGGGGLGGG
	RGRGRGRGGGSGGSGGRGRG	NP_001154546.1	+	65	84	3.81e-10	1.6e-05	GGGGLGGGGGLGGGGGLGGG
	RGRGRGRGGGSGGSGGRGRG	NP_001154548.1	+	65	84	3.81e-10	1.6e-05	GGGGLGGGGGLGGGGGLGGG
	RGRGRGRGGGSGGSGGRGRG	NP_001325117.1	+	65	84	3.81e-10	1.6e-05	GGGGLGGGGGLGGGGGLGGG
	RGRGRGRGGGSGGSGGRGRG	NP_001325867.1	+	66	85	3.81e-10	1.6e-05	GGFGGGAGGGFGGGGGGGGG
	RGRGRGRGGGSGGSGGRGRG	NP_001325866.1	+	66	85	3.81e-10	1.6e-05	GGFGGGAGGGFGGGGGGGGG
	RGRGRGRGGGSGGSGGRGRG	NP_849804.1	+	66	85	3.81e-10	1.6e-05	DGGGDGGGGGCGGGGGCGGG
	RGRGRGRGGGSGGSGGRGRG	NP_188987.1	+	66	85	3.81e-10	1.6e-05	GGFGGGAGGGFGGGGGGGGG
	RGRGRGRGGGSGGSGGRGRG	NP_177687.1	+	67	86	3.81e-10	1.6e-05	WGWGGGGGGGGGGGGGGGGG
	RGRGRGRGGGSGGSGGRGRG	NP_001321387.1	+	67	86	3.81e-10	1.6e-05	WGWGGGGGGGGGGGGGGGGG
	RGRGRGRGGGSGGSGGRGRG	NP_177687.1	+	69	88	3.81e-10	1.6e-05	WGGGGGGGGGGGGGGGGGGG
	RGRGRGRGGGSGGSGGRGRG	NP_001321387.1	+	69	88	3.81e-10	1.6e-05	WGGGGGGGGGGGGGGGGGGG
	RGRGRGRGGGSGGSGGRGRG	NP_001325867.1	+	70	89	3.81e-10	1.6e-05	GGAGGGFGGGGGGGGGGGGG
	RGRGRGRGGGSGGSGGRGRG	NP_001325866.1	+	70	89	3.81e-10	1.6e-05	GGAGGGFGGGGGGGGGGGGG
	RGRGRGRGGGSGGSGGRGRG	NP_177687.1	+	70	89	3.81e-10	1.6e-05	GGGGGGGGGGGGGGGGGGGG
	RGRGRGRGGGSGGSGGRGRG	NP_188987.1	+	70	89	3.81e-10	1.6e-05	GGAGGGFGGGGGGGGGGGGG
	RGRGRGRGGGSGGSGGRGRG	NP_001321387.1	+	70	89	3.81e-10	1.6e-05	GGGGGGGGGGGGGGGGGGGG
	RGRGRGRGGGSGGSGGRGRG	NP_849645.1	+	70	89	3.81e-10	1.6e-05	AGAGLGLGGGGGGLGGGGGG
	RGRGRGRGGGSGGSGGRGRG	NP_180828.1	+	71	90	3.81e-10	1.6e-05	GGGGLGGGGGLGGGGGLGGG
	RGRGRGRGGGSGGSGGRGRG	NP_001154547.1	+	71	90	3.81e-10	1.6e-05	GGGGLGGGGGLGGGGGLGGG
	RGRGRGRGGGSGGSGGRGRG	NP_001154546.1	+	71	90	3.81e-10	1.6e-05	GGGGLGGGGGLGGGGGLGGG
	RGRGRGRGGGSGGSGGRGRG	NP_001154548.1	+	71	90	3.81e-10	1.6e-05	GGGGLGGGGGLGGGGGLGGG
	RGRGRGRGGGSGGSGGRGRG	NP_001321387.1	+	71	90	3.81e-10	1.6e-05	GGGGGGGGGGGGGGGGGGGG
	RGRGRGRGGGSGGSGGRGRG	NP_177687.1	+	71	90	3.81e-10	1.6e-05	GGGGGGGGGGGGGGGGGGGG
	RGRGRGRGGGSGGSGGRGRG	NP_001325117.1	+	71	90	3.81e-10	1.6e-05	GGGGLGGGGGLGGGGGLGGG
	RGRGRGRGGGSGGSGGRGRG	NP_001325867.1	+	72	91	3.81e-10	1.6e-05	AGGGFGGGGGGGGGGGGGGG
	RGRGRGRGGGSGGSGGRGRG	NP_001325866.1	+	72	91	3.81e-10	1.6e-05	AGGGFGGGGGGGGGGGGGGG
	RGRGRGRGGGSGGSGGRGRG	NP_177687.1	+	72	91	3.81e-10	1.6e-05	GGGGGGGGGGGGGGGGGGGG
	RGRGRGRGGGSGGSGGRGRG	NP_188987.1	+	72	91	3.81e-10	1.6e-05	AGGGFGGGGGGGGGGGGGGG
	RGRGRGRGGGSGGSGGRGRG	NP_001321387.1	+	72	91	3.81e-10	1.6e-05	GGGGGGGGGGGGGGGGGGGG
	RGRGRGRGGGSGGSGGRGRG	NP_177687.1	+	73	92	3.81e-10	1.6e-05	GGGGGGGGGGGGGGGGGGGG
	RGRGRGRGGGSGGSGGRGRG	NP_001321387.1	+	73	92	3.81e-10	1.6e-05	GGGGGGGGGGGGGGGGGGGG
	RGRGRGRGGGSGGSGGRGRG	NP_001325867.1	+	74	93	3.81e-10	1.6e-05	GGFGGGGGGGGGGGGGGGGG
	RGRGRGRGGGSGGSGGRGRG	NP_001325866.1	+	74	93	3.81e-10	1.6e-05	GGFGGGGGGGGGGGGGGGGG
	RGRGRGRGGGSGGSGGRGRG	NP_188987.1	+	74	93	3.81e-10	1.6e-05	GGFGGGGGGGGGGGGGGGGG
	RGRGRGRGGGSGGSGGRGRG	NP_177687.1	+	75	94	3.81e-10	1.6e-05	GGGGGGGGGGGGGGGGGGWG
	RGRGRGRGGGSGGSGGRGRG	NP_001321387.1	+	75	94	3.81e-10	1.6e-05	GGGGGGGGGGGGGGGGGGWG
	RGRGRGRGGGSGGSGGRGRG	NP_001325867.1	+	76	95	3.81e-10	1.6e-05	FGGGGGGGGGGGGGGGGGFG
	RGRGRGRGGGSGGSGGRGRG	NP_001325866.1	+	76	95	3.81e-10	1.6e-05	FGGGGGGGGGGGGGGGGGFG
	RGRGRGRGGGSGGSGGRGRG	NP_188987.1	+	76	95	3.81e-10	1.6e-05	FGGGGGGGGGGGGGGGGGFG
	RGRGRGRGGGSGGSGGRGRG	NP_180828.1	+	77	96	3.81e-10	1.6e-05	GGGGLGGGGGLGGGGGLGGG
	RGRGRGRGGGSGGSGGRGRG	NP_177687.1	+	77	96	3.81e-10	1.6e-05	GGGGGGGGGGGGGGGGWGWG
	RGRGRGRGGGSGGSGGRGRG	NP_001154547.1	+	77	96	3.81e-10	1.6e-05	GGGGLGGGGGLGGGGGLGGG
	RGRGRGRGGGSGGSGGRGRG	NP_001154546.1	+	77	96	3.81e-10	1.6e-05	GGGGLGGGGGLGGGGGLGGG
	RGRGRGRGGGSGGSGGRGRG	NP_001154548.1	+	77	96	3.81e-10	1.6e-05	GGGGLGGGGGLGGGGGLGGG
	RGRGRGRGGGSGGSGGRGRG	NP_001321387.1	+	77	96	3.81e-10	1.6e-05	GGGGGGGGGGGGGGGGWGWG
	RGRGRGRGGGSGGSGGRGRG	NP_001325117.1	+	77	96	3.81e-10	1.6e-05	GGGGLGGGGGLGGGGGLGGG
	RGRGRGRGGGSGGSGGRGRG	NP_001325867.1	+	78	97	3.81e-10	1.6e-05	GGGGGGGGGGGGGGGGFGGG
	RGRGRGRGGGSGGSGGRGRG	NP_001325866.1	+	78	97	3.81e-10	1.6e-05	GGGGGGGGGGGGGGGGFGGG
	RGRGRGRGGGSGGSGGRGRG	NP_188987.1	+	78	97	3.81e-10	1.6e-05	GGGGGGGGGGGGGGGGFGGG
	RGRGRGRGGGSGGSGGRGRG	NP_181156.1	+	82	101	3.81e-10	1.6e-05	GGGGGGHGGGAGGGGGGGPG
	RGRGRGRGGGSGGSGGRGRG	NP_180828.1	+	83	102	3.81e-10	1.6e-05	GGGGLGGGGGLGGGGGLGGG
	RGRGRGRGGGSGGSGGRGRG	NP_001154547.1	+	83	102	3.81e-10	1.6e-05	GGGGLGGGGGLGGGGGLGGG
	RGRGRGRGGGSGGSGGRGRG	NP_001154546.1	+	83	102	3.81e-10	1.6e-05	GGGGLGGGGGLGGGGGLGGG
	RGRGRGRGGGSGGSGGRGRG	NP_001154548.1	+	83	102	3.81e-10	1.6e-05	GGGGLGGGGGLGGGGGLGGG
	RGRGRGRGGGSGGSGGRGRG	NP_001325117.1	+	83	102	3.81e-10	1.6e-05	GGGGLGGGGGLGGGGGLGGG
	RGRGRGRGGGSGGSGGRGRG	NP_001325867.1	+	84	103	3.81e-10	1.6e-05	GGGGGGGGGGFGGGGGFGGG
	RGRGRGRGGGSGGSGGRGRG	NP_001325866.1	+	84	103	3.81e-10	1.6e-05	GGGGGGGGGGFGGGGGFGGG
	RGRGRGRGGGSGGSGGRGRG	NP_188987.1	+	84	103	3.81e-10	1.6e-05	GGGGGGGGGGFGGGGGFGGG
	RGRGRGRGGGSGGSGGRGRG	NP_195346.1	+	89	108	3.81e-10	1.6e-05	GGGGGGGGGGGGGGGGQGSG
	RGRGRGRGGGSGGSGGRGRG	NP_188682.1	+	93	112	3.81e-10	1.6e-05	FGGGAGSGGGLGGGGGAGGG
	RGRGRGRGGGSGGSGGRGRG	NP_001325117.1	+	101	120	3.81e-10	1.6e-05	GGSGLGGGGGLGGGGGGGLG
	RGRGRGRGGGSGGSGGRGRG	NP_001325117.1	+	109	128	3.81e-10	1.6e-05	GGLGGGGGGGLGGGGGLGGG
	RGRGRGRGGGSGGSGGRGRG	NP_001154547.1	+	113	132	3.81e-10	1.6e-05	GGSGLGGGGGLGGGGGGGLG
	RGRGRGRGGGSGGSGGRGRG	NP_180828.1	+	113	132	3.81e-10	1.6e-05	GGSGLGGGGGLGGGGGGGLG
	RGRGRGRGGGSGGSGGRGRG	NP_001154548.1	+	113	132	3.81e-10	1.6e-05	GGSGLGGGGGLGGGGGGGLG
	RGRGRGRGGGSGGSGGRGRG	NP_180828.1	+	121	140	3.81e-10	1.6e-05	GGLGGGGGGGLGGGGGLGGG
	RGRGRGRGGGSGGSGGRGRG	NP_001154547.1	+	121	140	3.81e-10	1.6e-05	GGLGGGGGGGLGGGGGYGGG
	RGRGRGRGGGSGGSGGRGRG	NP_181156.1	+	122	141	3.81e-10	1.6e-05	GGHGGGGGGGAGGGGGGGGG
	RGRGRGRGGGSGGSGGRGRG	NP_188682.1	+	125	144	3.81e-10	1.6e-05	FGGGAGAGGGLGGGGGAGGG
	RGRGRGRGGGSGGSGGRGRG	NP_194775.1	+	125	144	3.81e-10	1.6e-05	HGGGGGGGGGRGGGGGSGNG
	RGRGRGRGGGSGGSGGRGRG	NP_193121.1	+	128	147	3.81e-10	1.6e-05	SGGGGGYGGGGGGYGGGGGG
	RGRGRGRGGGSGGSGGRGRG	NP_849377.1	+	130	149	3.81e-10	1.6e-05	GGGGGGYGGGGGGYGGGGDG
	RGRGRGRGGGSGGSGGRGRG	NP_188682.1	+	131	150	3.81e-10	1.6e-05	AGGGLGGGGGAGGGGGFGGG
	RGRGRGRGGGSGGSGGRGRG	NP_001325117.1	+	131	150	3.81e-10	1.6e-05	GGYGGGAGGGLGGGGGIGGG
	RGRGRGRGGGSGGSGGRGRG	NP_001154546.1	+	133	152	3.81e-10	1.6e-05	GGYGGGAGGGLGGGGGIGGG
	RGRGRGRGGGSGGSGGRGRG	NP_193121.1	+	135	154	3.81e-10	1.6e-05	GGGGGGYGGGGGGYGGGGDG
	RGRGRGRGGGSGGSGGRGRG	NP_001154547.1	+	135	154	3.81e-10	1.6e-05	GGYGGGAGGGLGGGGGIGGG
	RGRGRGRGGGSGGSGGRGRG	NP_188682.1	+	137	156	3.81e-10	1.6e-05	GGGGAGGGGGFGGGGGSGIG
	RGRGRGRGGGSGGSGGRGRG	NP_001325117.1	+	137	156	3.81e-10	1.6e-05	AGGGLGGGGGIGGGGGFGGG
	RGRGRGRGGGSGGSGGRGRG	NP_001154546.1	+	139	158	3.81e-10	1.6e-05	AGGGLGGGGGIGGGGGFGGG
	RGRGRGRGGGSGGSGGRGRG	NP_001154547.1	+	141	160	3.81e-10	1.6e-05	AGGGLGGGGGIGGGGGFGGG
	RGRGRGRGGGSGGSGGRGRG	NP_180828.1	+	143	162	3.81e-10	1.6e-05	GGYGGGAGGGLGGGGGIGGG
	RGRGRGRGGGSGGSGGRGRG	NP_001325117.1	+	143	162	3.81e-10	1.6e-05	GGGGIGGGGGFGGGGGGGFG
	RGRGRGRGGGSGGSGGRGRG	NP_001154546.1	+	145	164	3.81e-10	1.6e-05	GGGGIGGGGGFGGGGGGGFG
	RGRGRGRGGGSGGSGGRGRG	NP_001154547.1	+	147	166	3.81e-10	1.6e-05	GGGGIGGGGGFGGGGGGGFG
	RGRGRGRGGGSGGSGGRGRG	NP_180828.1	+	149	168	3.81e-10	1.6e-05	AGGGLGGGGGIGGGGGFGGG
	RGRGRGRGGGSGGSGGRGRG	NP_188066.1	+	150	169	3.81e-10	1.6e-05	HGCGGGGGGGGGGLGGGGCG
	RGRGRGRGGGSGGSGGRGRG	NP_195346.1	+	153	172	3.81e-10	1.6e-05	GGGGGGGGGGGGGGGGGGGG
	RGRGRGRGGGSGGSGGRGRG	NP_195346.1	+	154	173	3.81e-10	1.6e-05	GGGGGGGGGGGGGGGGGGGG
	RGRGRGRGGGSGGSGGRGRG	NP_180828.1	+	155	174	3.81e-10	1.6e-05	GGGGIGGGGGFGGGGGGGFG
	RGRGRGRGGGSGGSGGRGRG	NP_195346.1	+	155	174	3.81e-10	1.6e-05	GGGGGGGGGGGGGGGGGGGG
	RGRGRGRGGGSGGSGGRGRG	NP_195346.1	+	156	175	3.81e-10	1.6e-05	GGGGGGGGGGGGGGGGGGGG
	RGRGRGRGGGSGGSGGRGRG	NP_195346.1	+	157	176	3.81e-10	1.6e-05	GGGGGGGGGGGGGGGGGGGG
	RGRGRGRGGGSGGSGGRGRG	NP_195346.1	+	158	177	3.81e-10	1.6e-05	GGGGGGGGGGGGGGGGGGGG
	RGRGRGRGGGSGGSGGRGRG	NP_195346.1	+	159	178	3.81e-10	1.6e-05	GGGGGGGGGGGGGGGGGGGG
	RGRGRGRGGGSGGSGGRGRG	NP_195346.1	+	160	179	3.81e-10	1.6e-05	GGGGGGGGGGGGGGGGGGGG
	RGRGRGRGGGSGGSGGRGRG	NP_195346.1	+	161	180	3.81e-10	1.6e-05	GGGGGGGGGGGGGGGGGGGG
	RGRGRGRGGGSGGSGGRGRG	NP_195346.1	+	162	181	3.81e-10	1.6e-05	GGGGGGGGGGGGGGGGGGGG
	RGRGRGRGGGSGGSGGRGRG	NP_181156.1	+	165	184	3.81e-10	1.6e-05	GGHGGGGGGGNGGGGGGGSG
	RGRGRGRGGGSGGSGGRGRG	NP_001325867.1	+	290	309	3.81e-10	1.6e-05	IGGGIGKGGGIGGGGGFGKG
	RGRGRGRGGGSGGSGGRGRG	NP_001325866.1	+	300	319	3.81e-10	1.6e-05	IGGGIGKGGGIGGGGGFGKG
	RGRGRGRGGGSGGSGGRGRG	NP_188987.1	+	310	329	3.81e-10	1.6e-05	IGGGIGKGGGIGGGGGFGKG
	RGRGRGRGGGSGGSGGRGRG	NP_001325867.1	+	312	331	3.81e-10	1.6e-05	IGGGIGKGGGIGGGGGFGKG
	RGRGRGRGGGSGGSGGRGRG	NP_001325866.1	+	322	341	3.81e-10	1.6e-05	IGGGIGKGGGIGGGGGFGKG
	RGRGRGRGGGSGGSGGRGRG	NP_188987.1	+	332	351	3.81e-10	1.6e-05	IGGGIGKGGGIGGGGGFGKG
	RGRGRGRGGGSGGSGGRGRG	NP_001325867.1	+	348	367	3.81e-10	1.6e-05	FGKGGGIGGGIGGGGGFGGG
	RGRGRGRGGGSGGSGGRGRG	NP_001325867.1	+	354	373	3.81e-10	1.6e-05	IGGGIGGGGGFGGGGGFGKG
	RGRGRGRGGGSGGSGGRGRG	NP_001325866.1	+	358	377	3.81e-10	1.6e-05	FGKGGGIGGGIGGGGGFGGG
	RGRGRGRGGGSGGSGGRGRG	NP_001325866.1	+	364	383	3.81e-10	1.6e-05	IGGGIGGGGGFGGGGGFGKG
	RGRGRGRGGGSGGSGGRGRG	NP_188987.1	+	368	387	3.81e-10	1.6e-05	FGKGGGIGGGIGGGGGFGGG
	RGRGRGRGGGSGGSGGRGRG	NP_188987.1	+	374	393	3.81e-10	1.6e-05	IGGGIGGGGGFGGGGGFGKG
	RGRGRGRGGGSGGSGGRGRG	NP_001325867.1	+	376	395	3.81e-10	1.6e-05	IGGGIGKGGGFGGGGGFGKG
	RGRGRGRGGGSGGSGGRGRG	NP_001325866.1	+	386	405	3.81e-10	1.6e-05	IGGGIGKGGGFGGGGGFGKG
	RGRGRGRGGGSGGSGGRGRG	NP_001325867.1	+	388	407	3.81e-10	1.6e-05	GGGGFGKGGGIGGGGGFGKG
	RGRGRGRGGGSGGSGGRGRG	NP_188987.1	+	396	415	3.81e-10	1.6e-05	IGGGIGKGGGFGGGGGFGKG
	RGRGRGRGGGSGGSGGRGRG	NP_001325866.1	+	398	417	3.81e-10	1.6e-05	GGGGFGKGGGIGGGGGFGKG
	RGRGRGRGGGSGGSGGRGRG	NP_188987.1	+	408	427	3.81e-10	1.6e-05	GGGGFGKGGGIGGGGGFGKG
	RGRGRGRGGGSGGSGGRGRG	NP_001325867.1	+	411	430	3.81e-10	1.6e-05	GGGGFGGGGGGGGGGGGGIG
	RGRGRGRGGGSGGSGGRGRG	NP_001325866.1	+	421	440	3.81e-10	1.6e-05	GGGGFGGGGGGGGGGGGGIG
	RGRGRGRGGGSGGSGGRGRG	NP_188987.1	+	431	450	3.81e-10	1.6e-05	GGGGFGGGGGGGGGGGGGIG
	RGRGRGRGGGSGGSGGRGRG	NP_001324553.1	+	590	609	3.81e-10	1.6e-05	GGGGYGGGGGYGGGGGYGGG
	RGRGRGRGGGSGGSGGRGRG	NP_001324553.1	+	596	615	3.81e-10	1.6e-05	GGGGYGGGGGYGGGGGYGGG
	RGRGRGRGGGSGGSGGRGRG	NP_200425.1	+	7	26	3.81e-10	1.6e-05	LGGGGGGGGGSGGGIGGGGG
	RGRGRGRGGGSGGSGGRGRG	NP_671824.1	+	8	27	3.81e-10	1.6e-05	WWFGSGDGGGSGGGGGSGDG
	RGRGRGRGGGSGGSGGRGRG	NP_001190688.1	+	18	37	3.81e-10	1.6e-05	GGGMGGGGGGGGGSGGGGGG
	RGRGRGRGGGSGGSGGRGRG	NP_001190688.1	+	21	40	3.81e-10	1.6e-05	MGGGGGGGGGSGGGGGGRGG
	RGRGRGRGGGSGGSGGRGRG	NP_192903.1	+	29	48	3.81e-10	1.6e-05	GSSGCGAGGGGGGSGGGGGG
	RGRGRGRGGGSGGSGGRGRG	NP_188682.1	+	47	66	3.81e-10	1.6e-05	LGGGGGIGGGSGLGGGGGFG
	RGRGRGRGGGSGGSGGRGRG	NP_181156.1	+	50	69	3.81e-10	1.6e-05	VGIGGGPGGGSGYGGGSGEG
	RGRGRGRGGGSGGSGGRGRG	NP_192563.2	+	59	78	3.81e-10	1.6e-05	GGGMGGGGGGGGGSGGGGGG
	RGRGRGRGGGSGGSGGRGRG	NP_192563.2	+	62	81	3.81e-10	1.6e-05	MGGGGGGGGGSGGGGGGRGG
	RGRGRGRGGGSGGSGGRGRG	NP_199746.2	+	89	108	3.81e-10	1.6e-05	TGVGGGGGLGAGGSGGGGAG
	RGRGRGRGGGSGGSGGRGRG	NP_001327396.1	+	91	110	3.81e-10	1.6e-05	GGGGLGGGNGSGGGGGGGGG
	RGRGRGRGGGSGGSGGRGRG	NP_180828.1	+	93	112	3.81e-10	1.6e-05	LGGGGGLGGGSGLGGGGGLG
	RGRGRGRGGGSGGSGGRGRG	NP_001154547.1	+	93	112	3.81e-10	1.6e-05	LGGGGGLGGGSGLGGGGGLG
	RGRGRGRGGGSGGSGGRGRG	NP_001154546.1	+	93	112	3.81e-10	1.6e-05	LGGGGGLGGGSGLGGGGGLG
	RGRGRGRGGGSGGSGGRGRG	NP_001154548.1	+	93	112	3.81e-10	1.6e-05	LGGGGGLGGGSGLGGGGGLG
	RGRGRGRGGGSGGSGGRGRG	NP_001325117.1	+	93	112	3.81e-10	1.6e-05	LGGGGGLGGGSGLGGGGGLG
	RGRGRGRGGGSGGSGGRGRG	NP_195346.1	+	97	116	3.81e-10	1.6e-05	GGGGGGGGQGSGGGGGEGNG
	RGRGRGRGGGSGGSGGRGRG	NP_181156.1	+	98	117	3.81e-10	1.6e-05	GGPGGGYGGGSGEGGGAGYG
	RGRGRGRGGGSGGSGGRGRG	NP_567924.1	+	104	123	3.81e-10	1.6e-05	SGGGSGFGGYNGGSGGGGGG
	RGRGRGRGGGSGGSGGRGRG	NP_001328919.1	+	104	123	3.81e-10	1.6e-05	SGGGSGFGGYNGGSGGGGGG
	RGRGRGRGGGSGGSGGRGRG	NP_974676.1	+	104	123	3.81e-10	1.6e-05	SGGGSGFGGYNGGSGGGGGG
	RGRGRGRGGGSGGSGGRGRG	NP_974675.1	+	104	123	3.81e-10	1.6e-05	SGGGSGFGGYNGGSGGGGGG
	RGRGRGRGGGSGGSGGRGRG	NP_001154547.1	+	105	124	3.81e-10	1.6e-05	LGGGGGLGGGSGLGGGGGLG
	RGRGRGRGGGSGGSGGRGRG	NP_001154546.1	+	105	124	3.81e-10	1.6e-05	LGGGGGLGGGSGLGGGGGLG
	RGRGRGRGGGSGGSGGRGRG	NP_001154548.1	+	105	124	3.81e-10	1.6e-05	LGGGGGLGGGSGLGGGGGLG
	RGRGRGRGGGSGGSGGRGRG	NP_180828.1	+	105	124	3.81e-10	1.6e-05	LGGGGGLGGGSGLGGGGGLG
	RGRGRGRGGGSGGSGGRGRG	NP_188682.1	+	111	130	3.81e-10	1.6e-05	GGFGGGAGGGSGGGFGGGAG
	RGRGRGRGGGSGGSGGRGRG	NP_001328122.1	+	120	139	3.81e-10	1.6e-05	VGGGVGAGGGAGGSVGAGGG
	RGRGRGRGGGSGGSGGRGRG	NP_001328121.1	+	120	139	3.81e-10	1.6e-05	VGGGVGAGGGAGGSVGAGGG
	RGRGRGRGGGSGGSGGRGRG	NP_974499.1	+	120	139	3.81e-10	1.6e-05	VGGGVGAGGGAGGSVGAGGG
	RGRGRGRGGGSGGSGGRGRG	NP_001330940.1	+	127	146	3.81e-10	1.6e-05	GGGYGGGGGGYGGSGGYGGG
	RGRGRGRGGGSGGSGGRGRG	NP_850017.1	+	140	159	3.81e-10	1.6e-05	GGYGGGEGGGYGGSGGGGGW
	RGRGRGRGGGSGGSGGRGRG	NP_188682.1	+	143	162	3.81e-10	1.6e-05	GGGGFGGGGGSGIGGGFGGG
	RGRGRGRGGGSGGSGGRGRG	NP_188725.3	+	154	173	3.81e-10	1.6e-05	GGGGLGGGNGSGGGGGGGGG
	RGRGRGRGGGSGGSGGRGRG	NP_179760.1	+	157	176	3.81e-10	1.6e-05	GGYGGGEGGGYGGSGGGGGW
	RGRGRGRGGGSGGSGGRGRG	NP_195346.1	+	169	188	3.81e-10	1.6e-05	GGGGGGGGGGGGGSDGKGGG
	RGRGRGRGGGSGGSGGRGRG	NP_001328122.1	+	175	194	3.81e-10	1.6e-05	VGGGVGAGGGAGGSVGAGGG
	RGRGRGRGGGSGGSGGRGRG	NP_974499.1	+	175	194	3.81e-10	1.6e-05	VGGGVGAGGGAGGSVGAGGG
	RGRGRGRGGGSGGSGGRGRG	NP_199485.2	+	207	226	3.81e-10	1.6e-05	GGYGGGGGGGSGGGGAYGGG
	RGRGRGRGGGSGGSGGRGRG	NP_181156.1	+	209	228	3.81e-10	1.6e-05	AGGHGGGGGGGGGSGGGGGG
	RGRGRGRGGGSGGSGGRGRG	NP_178626.1	+	274	293	3.81e-10	1.6e-05	GGGGGRGGGGSGGGGGGGSG
	RGRGRGRGGGSGGSGGRGRG	NP_178626.1	+	282	301	3.81e-10	1.6e-05	GGSGGGGGGGSGRGGGGGGG
	RGRGRGRGGGSGGSGGRGRG	NP_171941.2	+	75	94	3.81e-10	1.6e-05	QGDGIGGGGGSGSSNGSGFG
	RGRGRGRGGGSGGSGGRGRG	NP_567545.1	+	120	139	3.81e-10	1.6e-05	CFTGGGVGGGSGYSGGYGNG
	RGRGRGRGGGSGGSGGRGRG	NP_190210.2	+	309	328	3.81e-10	1.6e-05	NETGSGSGSGSGGSGGGGSG
	RGRGRGRGGGSGGSGGRGRG	NP_568523.1	+	73	92	5.38e-10	2.18e-05	GGRGRGRIPAAFMGRGRGRG
	RGRGRGRGGGSGGSGGRGRG	NP_568523.1	+	75	94	5.38e-10	2.18e-05	RGRGRIPAAFMGRGRGRGRG
	RGRGRGRGGGSGGSGGRGRG	NP_189122.1	+	241	260	5.38e-10	2.18e-05	RRRSRFSRGGRGFGGGRSRG
	RGRGRGRGGGSGGSGGRGRG	NP_850116.1	+	1529	1548	5.38e-10	2.18e-05	PIRGRGRGRSRGRGAGRGRR
	RGRGRGRGGGSGGSGGRGRG	NP_850117.1	+	1529	1548	5.38e-10	2.18e-05	PIRGRGRGRSRGRGAGRGRR
	RGRGRGRGGGSGGSGGRGRG	NP_001077971.1	+	1529	1548	5.38e-10	2.18e-05	PIRGRGRGRSRGRGAGRGRR
	RGRGRGRGGGSGGSGGRGRG	NP_001325348.1	+	1530	1549	5.38e-10	2.18e-05	PIRGRGRGRSRGRGAGRGRR
	RGRGRGRGGGSGGSGGRGRG	NP_001325349.1	+	1530	1549	5.38e-10	2.18e-05	PIRGRGRGRSRGRGAGRGRR
	RGRGRGRGGGSGGSGGRGRG	NP_850117.1	+	1531	1550	5.38e-10	2.18e-05	RGRGRGRSRGRGAGRGRRVE
	RGRGRGRGGGSGGSGGRGRG	NP_001077971.1	+	1531	1550	5.38e-10	2.18e-05	RGRGRGRSRGRGAGRGRRVE
	RGRGRGRGGGSGGSGGRGRG	NP_850116.1	+	1531	1550	5.38e-10	2.18e-05	RGRGRGRSRGRGAGRGRRVE
	RGRGRGRGGGSGGSGGRGRG	NP_001325348.1	+	1532	1551	5.38e-10	2.18e-05	RGRGRGRSRGRGAGRGRRVE
	RGRGRGRGGGSGGSGGRGRG	NP_001325349.1	+	1532	1551	5.38e-10	2.18e-05	RGRGRGRSRGRGAGRGRRVE
	RGRGRGRGGGSGGSGGRGRG	NP_172193.2	+	79	98	7.63e-10	3.08e-05	RSGGRSRGGGGGSSSSRSRD
	RGRGRGRGGGSGGSGGRGRG	NP_177353.2	+	135	154	7.63e-10	3.08e-05	RGRGRGRGRGRNRSRSRSPS
