# Supplementary material for: Searching for G-Quadruplex-Binding Proteins in Plants: New Insight into Possible G-Quadruplex Regulation
Source: BioTech (Basel). 2021 Sep 22;10(4):20. doi: 10.3390/biotech10040020 (PMC9245464; doi:10.3390/biotech10040020)
Supplement: Supplementary file 1 [file biotech-10-00020-s001.zip › SUPPL_FINAL/File S10.txt]

Proteins containing RGG motif in algae (BLASTp searching)

>GHP06452.1 hypothetical protein PPROV_000519700 [Pycnococcus provasolii]
MAFLSSAATGSSQPSPLTAFVHAAPFVLTRKAATPLQANVLAPAQQTNTAVRLPQTTTTTTIPVVRAMARKPRTAIVART
AFDAAEVLEALGVTNLTDGACGGMFAHGRARNDAEVTLLRLWFANPVAESRKSGALPPSAALLLTALAHDYVLWARAPNL
QEPLGAPEAVQTLQWLRAASVGYTAGTSAPGPVLLQRHGVEGSASSVPTPPTLAFVCRKSVAWREGAGTLQWTALLAGNN
AFRIDDAPPRDAASSAKVALSHLSAAVPRPQVDALVAQLEGIGAAACALDMHAAFVAATAAEATPGTSTSTTSSGGGNES
RSARGGGRGGDRAAATTTAAEQTTNTTTATTATGPTSRSRRRGDGRRREGGGRGGRGRGGGPGRGGGSGGSGGNNG
>KAF8068215.1 HEN2 [Scenedesmus sp. PABB004]
MADDMVDGSAAARAVAAATRQAAKRKAEEVVREAPQAGSAKKSKAPRASSSTHQVAVPDGFDAAAQGLDPAVHGTLEEPS
YTGPPAKTYPFELDTFQKTSVACLERRESVLVAAHTSAGKTVVAEYAIAMAFRDKQRVIYTSPLKALSNQKYRELKEEFG
DVGLMTGDVSIDTNANCIVMTTEILRSMIYRGSELLREVAWVVFDEVHYMQDRERGVVWEETIIFLPDDVKMVFLSATLS
NAREFSQWVCHLHKQPCHVVYTDFRPTPLHHFACPVGGQGMFKILDERGFREDNFKKMRAVFEIEDDGGGDKGGGGGGDG
GRGGGRGGRGGRGGRGRRGGGGRGEGGRGGRGGGGKQSYAQKAEAMQDHLMRLVRSLQSFKMQPLLVFAFSRRECEAYSL
AAANPDMGNLCFTTPEEADAIELVYNNMLQCLAEEDRALPALAHMLRMLRRGIGVHHSGLLPILKELIELLFQDGLIKVL
FTTETFAMGLNMPARTVVFASIKKFDGQAERYIGSGEYIQMSGRAGRRGKDDHGTVIVCVDETLDLDTCKGIVQGKASPL
LSSFRLSYYTLLNLMKRVEGGAHDLEYVIAHSFQQFQQEQAMPKMEAELKEVEAQSAALQLEGAAAIDEYRRLRGALAQA
EGVVAAAIRQPDRALAFLRPGRLVRVREGADDWGWGIVVSVLRKGAPPAAGGGGPGEPGGDAAAFYIVDTLLPVQPGSLR
DQVRPAPIGLGGGKPGGGGKDGGGKDGGDGGKGGKAKGGGAADPEFAVLPVSLGLVTGISSLRVALPDDLRPPEARRNLL
CVLQDMAARYPAGLPLLDPVADMAITDDPGLAEAVSRVHELEGQLVKNPVFQAERDAERFALFAKKAALDERADELRAQL
KGTLLESFREESKARLAVLRKLGHVKDGTVQLKGRAACEIDTADELLSTELMFNGCFHGLDKHQLLALVSCLTPTDKTSE
QIHLETTLAAPLQQLQDAARHIAALSRECGLECDEEQYLSSFRPSLMDVFYNWSKGKSFAEVAGMTDIFEGSIIRVARRL
DELMQQLASAARSVGDDALAGRFEESNATLKRGIMFSASLYL
>PRW34024.1 helicase-like transcription factor [Chlorella sorokiniana]
MGEVIDLLSSSDDEGQQRPQQSGRPRDRVASGDLTHFQAASGSGDEVEIVEDPSPRQKQQQQRVEQLDADLAVVAVTGDV
WNRTLPHTRNLCGEHPFTKGSSASNQLACDKCYCYVCDCPTTECKEWGTGLDRTDHCNGHPGSDMHAAQKRLRQVQQAAQ
RGGPAAGAAPATAAGAQRPNVIQRALDALAGRVRLPGSVGKAGKAGKAAHLKAARFQPYSPDGKPAAAARPCRLTIMPDP
SGDRDMMLVARVELKVKAVGSNTIARLRERLEPTGFYVNPDPTIDYGDKLCIDNLFEKRWDPATGAYSEANLKFKKMPLG
EAAPQTGDQRRRQVTVIQFDGREKPTTYGVEVHKEATVKDIMEAVAPLAGLDPAGERFVAGNLRDGALHVAFLPDTFKVT
DRESKNVRLVLWRVPKPSDKGEQGPNYAIVFHRKPTGQEYPQWDGAGLPTLLPLGKTFANGGKVAEKAMVERLLEALRPL
RRQEEGGAAPPSVREDARLLLDGGLHLLRSSTYNVSYSYLADRDTEFGTTRAYSSALRYGETFFRDGRLYLRVDWTAQQA
ERFDMAAWHTPAVHESASPEAMQPTLDIIKANDEWAAKKARAKQLPWTMLDELKGAARGQEPGVQYPAYRRFAAEPLARV
VLDLVPSTTSSSEKRGTAVFEVYVWKGDRGPPHRKWFLAHDAWESGRGARQVFAELGTNPLKAMMEVLLWTNEEHARMKA
RINEWSDKEAASERSIPGLMTALERGEMPAAQQPAGLTVQMRPYQLQSLQFMLDCERGEGGFRRLFWQRMTTPHGTRYWW
SHLLGRASLDVPAQGWGGWCAEEMGLGKTVEVLGLILANPAPPPAQGEPRVQKNAQGLIKSRATLVVCAVSLVGQWIAEA
QSKLNGSLRMHMYHGQNRIRDPIRLATDFDLVVTTYATLGADYGGKKNSGSKPNFPPLGAIEWHRLVLDEAHTVKNAAVG
HSKACMALVSQRRWMCTGTPINTDVADLYGQFCVLGLAPFNSKTFFDTHVKHAYGSSMYAGGCPALMVTLGATMVRHTKR
QVLGGEEVLQLPPKTEELVEVVLTAEEQAAYNKAHEASKALFAQYRALGNAQINKHLLQIMALLLPMRRVCSGGALKPRD
LLVNDPMFGEGAALRRRRLAADGAGGLAPTDHSLVAPDEECSICLDVLEGPTVTPCMHWFCRECILGVLGMNAKCPLCRR
ELAVHQLRQGITAAEADEEEAAAEAAAAAAAATAAGEQPKGEGSAAGEGGDQQPPAEPAFVSESKLQALLKELRAMRRAD
PSAKALIFSQYVSTIEWLKTRLTAAGFGYRFISGSMPLKQRARAIQQFQGDPPTTVFLLSMRSGSVGINLTAASHVFLME
PALNPALEEQAIGRAWRMGQKRAVTVKKFYVKGSVEERIMEVVKQRQEAVGGAGGAAAAAAAAGDEMEMEAGPGRGRRGE
RTNVRVQDLVGSIHADRQQLRVSELEVLFQDPAFPEPRVPEQHASDDEEDERAAAALAEAEAQRRGGGRRGGRGGGRGRG
RGATAGRGRGGGGRRSRTVSREDEDNDEEEDEDTLGEEEDSLLAAGARLGRGARRTTRRRQPVRYADLNYGLSGNEEDEE
DEEDSYLAARGRGQAQQPRAKRKRRSVAEDSDEDFEIEEESRGVSPDIDDLSDDFKLDADAFDEEEESPALPPAAKRRRR
GSVPRVSAPAGVLRSAGALANSSSSSSPE
>KAG2443577.1 hypothetical protein HXX76_001928 [Chlamydomonas incerta]
MDEELLAVELEALEATFPDELVVQRGSGCAETANVLEVLLPLAPRGAQPEHAFVAGRLRLGVGASYPDVPPTITLLDTKG
IGDSRLARLHQALRDEAAALAGEMALGVLCEHALDLITAENTPEGMCAFCLTSVELPRQPGGQGGGGGGAEGRERLMRLA
CFHAFHRECFSTWWLWRQQALREQEAALVAHTGASAASVLRGEGLPPRDGDGVYATCCPVCRAPAPLDCLGPALRAELVD
TALAAAFAAAEAAAAAAGAGKGRSNGARHGKASKGSKHQGPEHAADEEQALGEGEVDEEALAERLRRLRVAAAAAAQLAA
QREEAERARRLRPEQLREYAAVQAKHAAGLARQQAAGGLIETASYSISGWSQGPAEPPPPPPPTAQAKAPVQAQAQHAQP
PHQQPGQGTAAPGQPEKPGAGGGGGGRQGRGRGGGEPGRGRHGGRGGADGHGGGGDGARVSAASSASASARGEQPADGAG
QQERGDRRRRGGGGRGGGEGRGGDGSRGRGGGGDGQQQQQRRQQVAAETGSSQAQSHPGAADAAAAAGRASAAAASAASA
ASAAATAAMDSVANSAPGQNGGLRSSGSGRDRKVGGRGREGGDGPAGRGDGGAGQAESQGGAAHHLAAAAGAGHAGGGGR
GGGVRGGRGASGSGGDGRGEGGSGRGGSVRH
>KAG2451206.1 hypothetical protein HYH02_003813 [Chlamydomonas schloesseri]
MTTSRSAPNTSSRLELLEYHRGHIAGSVVLLGGSNGDAAPEKNAESGAGAGATASEGHGHGHGPGRGGARRGWGLLSVLR
AAFLPEGFPESVSPDYLSFQAWDTVQALSSYVRGMLTSAAILRGVGVGQQVGAPAAAAGQGGGRAAEGRRRGGGGAAEGR
RRGGGGAGEGRGRGGGEAGEGRGRGGGGAAEGRGRGGGGAAEGRRGGGGGAAEGRRRGGGGAAEGAAEGRRRGGGGAAEG
RRRGRRRGGGGAAEGRRRGGGGAAEGAAEASTPLAAVFTFFLRDLAGMAGGVLFAYAEGSSFDACAKQWRLFADITNDLG
MTVELASPLLPRALFLPCACFGSIARSVTGVAGGATRAALTQHFARRGNAADVSAKEQSQETATTIVGMVLGMAVTRLLA
TDPHDPAGTTIGGSSSSSSSRAVWAVLAAWLVFGLLTALHVWANVRAMRCLVLRSLNQPRLELLVTRYLGQDGGSSAGDA
AGGGGGSGGAAAGRVLSPLQVSALEDLTPPPFRRLWDWAAGAARRRPVQLHFGCRLAAAAAAAAAAASSAGAGGGRGRGG
SGSGGGGAEGAQEQEQPQSRLRQAVARASRRPYLLLASASGSTTHGGGGGSGTTLLPPAASPPRGGRTHVHVHVVLHRRA
TAAAALLDAAAADAAGAGAGAGARARADGLLRAFVHAHCLAHQLRLLQHAQAAQAARREHTAGAAPAATASAAANTVAAA
EAAADEWMATRYEPFLCALAAAGWHTDRVTLPRPAWTAEWGPAVGPAEAAREGSRGRGAHED
>PRW45723.1 la 1 [Chlorella sorokiniana]
MVLDATTKDRVRQQIEFYFSDSNLPRDKFLSERVAAEPEGYVDIALLCIFQRVAALLKSGVRDAAAVKDETVADVADALE
GSSALALSEDRKRVRRAEALKAVDEVSREVDSRSLYASPFPFDATLDALSDFFRQHGEVRCVRMRRHLASKDFKGSVFVE
LASVEEADKVRALSLVFEGAPLKMEPKLDYIKRKEEERKSRPNAAPAGGAGGAAGGAAGAPAAGRKRRAEAEPEGGEEGG
EDAAAGEEAEVEVPEYEPGCILAFDFGEAEFAEPPTFGLIKDTFGGRQDGGVQYVDYQQGGKVGHVRFDTAAHASKAAEG
AADGKMMVAGYSAGVRVLEGEEEEAYMKTAAKQRAEAAKQRDQRGGRGGRGGGGRGRGGRGRGGRGRGGRGFKRGRHN
>PRW56671.1 DEAD-box ATP-dependent RNA helicase 10 [Chlorella sorokiniana]
MAPPSGKVLSEEEHSKAKAAFEKLGICDQLAEAAASLGWKSPSSIQEQAVPLVLQDKDVIGLAQTGSGKTGAFALPILQA
LLDKPQALFALVLSPTRELAIQIAEQFEALGAGIGVKCAVLVGGIDMMAQAIALAKRPHIVVGTPGRVVDHLSNTKGFSL
KGLRHLVLDEADRLLNMDFEQEIDQILKVIPKERRTQLFSATMTSKVAKLQRACLRDPVKVEVASKYSTVETLRQQYMFV
PAKHKDCYLTFLLTELAGSTSIIFTRTCDSTRKIALTLRNLGFGAVPIHGQMSQPKRLGALNKFKAGERNILIATDVASR
GLDIPSVDVVINYDVPTNSKDYVHRVGRTARAGRSGRSVTIVTQYDVELYQKIEALIGLRMEAYPAEQEAVLLLLERVGE
AQRIATMQMKESDKGKKGKRKGGGDDDDEHHRGLLGAGSGDGRGGGGRGGGFGRGGGFKKRR
>KAG2497970.1 hypothetical protein HYH03_004231 [Edaphochlamys debaryana]
MSLKVSAPDGVKVYHITSGKTMPQWVAESKKSLRKNDEYRRRLELIQDFGFKSAAQRIKITPDRNYIFATGYHPFGVRCF
DLANLSMKFERNLDAEVVDFVCLSDDYSKLAFLCTDRSVMFHARFGSYYRLRVPKFGRDMAYFSPSAELVVAGSAPELYR
ISLAEGRFMTPIAAASPAINACGVCPAHGLLGAAGEDGNLECFDLRQRAAVGLLDAAAAAGAPGEQLTALRFDDSGLHVA
VGTSNGLVAVYDLRSQRPLAIKDHMYGTRIVDIKFHSYGADSSSSNRRVISADRRIVKIWDVNTGNNYTSIEAEDADIND
VCVWPDSGLLMLATDSPHVHSYFVPSLGPAPRWCSHLEGLTEELAEAAPTVYDDYRFVTRADLTRLGLDHLLGTSLLRAY
MHGFFIDNRLYAKAKSLMDPFAYETYRQQRIAKKVEEERKSRISIVRKLPKVNTKTAARLLAESAAAEAAAGEAAAAAAA
ADGADGAAATAATKPAKGAAARPGSSRAAAAASNPLADSRFAAMFEDPDFTIDEEADEYRMLHPNAAREKKAEEQLIREH
FEEVLQSGSEDGGSDDDDGADSLDEMDERPAMANRRNVNSKRLPESRPAAPAAGGRDAKRPRQEEAGPSMYAAKDAAAAD
AFRRGESLADKLNQPLSERLAAEPASAPPRRLGGSREVSFVPRGGGGRGWGRGNSEERGRGEGRGRGEGRGRGEFRGRGE
GRGRGEGRGRGEGRGRGEGRGRGEGRGRGEFRGRSGSRGADASPGFGGGGGDREGGFGGGGRGRGRGGGGRGGGGRGRGG
GGRGGGGRGGGGRGRGGGGRGGGGRGRGRG
>GBF89971.1 FAD dependent oxidoreductase [Raphidocelis subcapitata]
MRPYNCCRGVGIAAPRCVPAPVRGAGRRCVATAAAAARAGGGTRASGQQTQQQQQQRDAGGEGEGRGSRSDSRSRGRGSS
GGGRGRSSSGGRGGGRGGGGRGDGGRGRGGRSDRGRGRGGGSRADGGRGRPADRPPPAEPTEQQLRSGFWRMYGVKVPAE
IDPGKDDLTVHDALRYACARRLACQGRLPLEALTLVRKSFDARRGGPKMWAYVVDCDSAEAVRAGAAGLGERPGLLEWLP
PGYFSPAIAASDAAGGEPHYITPAVTGPAAAAPGAGAKAAPAGGAAAAGAAGGGRRPLFASAAGAGAAGAGEAAGRRPLS
AAAREPVVVVGAGPAGLFAALAAAEAGLPVTLIERGQPVEQRGRDIGALFVRGRLNPDSNLCYGEGGAGTWSDGKLTTRI
GRNSDPVRRVLGTLHALGAPDCVLLSGKPHVGTDNLVRVLKAFRAHLQALGVTIRFGCSVKDLVVENGRAAGVVLSDGDT
VRGAAVVFAPGHSARPLYTALASRGVAMTAKPFALGFRIEHPQAWLDAAQYGERDAQGVMRGKGKLPVADYTLATNILDG
LGGGSPRGKAGSPGGKAGSPGRSGGSQEGAGGSPLTGGCCEDAGGGAESSGGGSGGGGGGGGGGGGGAEGVVVAGGEGGR
GVYSFCMCPGGQIVPTSTSEEELCINGMSFSKRNSPWANSALVVAVAPREWAHLEAAHGPLAGVALQVEMEREGAARGGG
GLVAPVQRVDDFLEGRVSSPDRLPSSSYRLGIRPAPLHDLYPPPLSAALAAALPAFDRRLPGFASGGSGLLHGVETRTSA
PVRVERRPGDCCSVSMEGLFPCGEGAGHAGGIVSAAVDGLRVGEAVVAELTGVALGLGF
>XP_003078378.1 Translation initiation factor 3 [Ostreococcus tauri]
MLANVGSFVQGTARVAPARQNLSARSSYVTEPIVPGVAPRVSLPARLSGVVVARFGGRGRGGGGRGRGGGGRGRGGRGRG
RGGRPQKDQGPPRNEDIPYDELRVLGEDKEMLGVMSTDEALEIAAERELDLVVMSADANPPVARIMNYSKFKYEQEKSAR
EARKKAAATRVDLKELKMRYNIDTHDYEVRLRSALKFLEGGDKVKVICQFRGRENDFREIGREMFARFVEDIGEVGVLEN
RPNMEGNSMTMIISPAVSKAERAQND
>KAG2455079.1 hypothetical protein HYH02_000901 [Chlamydomonas schloesseri]
MTLKVSAPDGVKVYHITSGKTLPQWVAESKKKSLKKNDEYRRRLELIQDFGFKSAAQRIKITPDRNYIFATGYHPFSLRC
FDLANLSMKFERNLDAEVVDFQILSDDFSKLAFLCSDRSVMFHARFGSYYRTRVPKFGRDLAYFAPAAELLVVGSANEVY
RLNLAEGRFMSPLPTAAPANNACGVCPAHGLFATAGEDGQLECFDLRQRTSVGLLDAAAAAGAPGQELTALRFDDSGLHV
AVGTSNGLVALYDLRSQRPLVVKDHMYGSKIVDIKFHSYGADAGAGNRRVISSDKHIIKVWDINTGDNYTSIEPEEGDIN
DVAVWPDSGLIMVANDSPHMHGYFVPSLGPAPRWCSHLEALTEELAEAAPTVYDDYRFVTRADLSRLGLDHLLGTSLLRA
YMHGFFVDNRLYAKAKALMDPFAYETYRQQRIAKKLEEERTARISILKKLPKVNTNVAARIMAESAVAAAKAAEQQQQAE
GDDAAAAAAGGAKKAKLSKEAAAAAAGANMLSDSRFTAMFEDPDFAIDEEAEEYRMLHPNAVREKKAENDLLREHFQEVL
DKQEESDDGEDDGGEDDSGDELDEMGERPSAASGARRLDSGNNNKRGRSADAKRLPDRAAAGGDAKRARTAGGAGSGPSM
FVARDAAAAEAFRRGESLAEKMNQPLADRLAQEPASAPPRRLGGSREVSFVPRSGGEYRGGRGGGGGRGRGGRGGRGGRG
GGDRDGGGGGPERGGGFGGGGFGGGGFGGGDGGPPRGRGRGRGGGGRGRGGGGRGRGGGGGGGGRGRGGGGGGRGRGGGG
RGRR
>XP_022840496.1 Helicase, C-terminal [Ostreococcus tauri]
MPSDAAKKRARADETPEARARRKAAKRAKKDAEERRRDVERDASPSIEAPPTPTLKRVASKEDFRKEHQISIKNACERTR
DLEPYVTFDDAKFPAALRKALKAQGYDAPTPIQAEAWPILLKGKDVVAIAKTGSGKTCGFLLPALAKIVAEGTQKAPEMQ
LVDGRWRPGAVTPSVIVLAPTRELAIQIHDECAKFCPAAGCRSAVLYGGAAKGDQLRALRSGADVVVATPGRLNDFLEPP
PGFTAPVSAVKAAYVVLDEADRMLDMGFEPQIKKIFKLCPSARQTVMFTATWPKGVQKIADAFTTKPIHIQIGSGGDKLT
ANKSITQTVEVVEEEEKFDRCVAILKKELGKNETCIMFAGTKRRCDFLDRRLKQVGFSSAGSIHGDKDQYEREMVLDNFR
RGRGNILVATDVAARGLDIPGVAAVIVYDFPLQVEDYVHRIGRTGRAGKDGKAFTFFTKDNRGAANELIEILQGAGQTVP
LALQAMQRKGGGGGRGYSGGRGGGRGRGGGRGGRGGGRGRGGGRHNKW
>OUS47997.1 P-loop containing nucleoside triphosphate hydrolase protein [Ostreococcus tauri]
MRAMFTRTASVVRPLLVAKRANVNARGLHVTRPAAAARRVDSLEDDVDVLLARFDDMAIEADEEDDAEETGGLYTPDEDE
MSIEEQYVADEGEVVIKVKADADAADVDNFGMSETTVQALRKRGVDALFPIQQAVLRPAMDGQDVVGRARTGTGKTLAFS
LPVIEKLLSGGRGSGGRGYRNPKCIVLAPTRELAKQVENEIFITAPTLDTACVYGGTPIGQQESKLRRGVDIVVGTPGRI
MDLMNRRALDLSEIEFVVLDEADQMLNVGFEEDVEAILHDCPAGRQTFLFSATMPQWVKQITKKFLKSQHVVVDLVGDNK
QKVADTIDLMTCAVSQTSRTSIVMDLVTVYAKDKKCICFTQTKRAADELTAALGKRVSCEVLHGDIAQAQRERTLQRFRD
NRFTVLIATDVAARGLDISDVDLVIHYELPNDVESFVHRCGRTGRAGQQGAAIAMYTDRESYMIRRIQKETGCDFRAIDI
PSSTEVMDACAVTASNALSKVDSELLPFFAPTAKKLLPENAGEDITQILAAALAAISGQTEAPPPRSLLTGAPNSCTYMV
VDSADSEPAIRAGDLLRALTEIDRKLADGCGKIRFLANKNGLCFDIDAAYMSDLETVTDLNGFDLSVCTKLPDLMAEQTR
ERSGGRGGGRFGGRGRGGRGGRSFGGRGGGRGRGGGFRDDYGERRGGRGGGRDFGDRRGGGGRGDFGDRGGRSDRPRRDF
GDRPPRRDFNDRPPRRDYGGDGYGSRERSPAPRGGDSGGWGGW
>KAG2440318.1 hypothetical protein HXX76_004425 [Chlamydomonas incerta]
MTLKVSAPDGVKVYHITSGKTLPQWIAENKKKSLKKNDEYRRRLELIQDFGFKSAAQRVKITPDGNYIFATGYHPFSLRC
FDLANLSMKFERNLDAEVVDFQILSEDFSKLAFLCSDRSVMFHARFGSYYRTRVPKFGRDLAYFAPAAELLVVGSANEVY
RLNLAEGRFMSPLPTAAPANNACGVCPAHGLFATAGEDGQLECFDMRQRTSVGLLDAAAAAGAPGQELTALRFDDSGLHV
AVGTSNGLVALYDLRSQRPLVVKDHMYGSKIVDIKFHSYGADAGAGNRRVISSDKHIIKVWNISNGENYTSIEPEGADIN
DVAVWPDSGLIMVANDSPNMHGYFVPSLGPAPRWCSHLEALTEELAEAAPTVYDDYRFVTRSDLSRLGLDHLLGTSLLRA
YMHGFFVDNRLYAKAKALMDPFAYETYRQQRIAKKVEEERTARISILKKLPKVNTNVAARIMAESAVAAAKAAEQAAAAA
AEGEEGAAAAAATAAGGKKPKVSKEAAAAAAGANMLSDNRFSAMFEDPDFAIDEEAEEYRMLHPNAVREKRAENDLLREH
FQEVLDKEEESDDGDGDDESGDELDEMGERPSAASGARPLDGNAKRSRGADAKRLPDRPAAGGDAKRARTAGGAGGPSMF
VARDAAAAEAFRRGESLAEKLNQPLADRMAFEPASAPPRRLGGSREVSFVPRGGGGEFRGGRGGGGRGRSPGGRGERGRG
ERGRGGRGRGGDRDGGGGGGDRGGGFGGGFGGGFGGGGFGGGGFGGGDGGLPRGGGRGGGGRGRGGGGRGRGGGGGGRGR
GGGGSRGGGGGRGRGGGGGGRGRGRR
>PNW78833.1 hypothetical protein CHLRE_09g391652v5 [Chlamydomonas reinhardtii]
MAKRGHLKNAIHTRRKHKRISGRRGPPSQKSGRRGEVVKAGDEFRKDKADAKKGAFDDMDAEEFLQGGFEDDDFEDGDGD
VAGSGSDDDIDDEDLDELEGGSGGEDDEEDGDEDDDEEDGDLDGEEEAEEEQAEDEEAEEEEEAAAAAAGDAVAQDNKRL
RGEISKHKAQLEALKEKDPEFYKYLQEADAELLGFGDGEEEDEDDEEEDEDDEDEDEEEDEEAGAKKKAKKDAKKSKKAA
EEDEEEEDEQEGGSEDADEQPGTSGRIDVTSALVAKWCAAALGQAPEPGKKKKNKQGKGGADEAAGAPGAPALGSFGYLI
RAYRLACHYGDPSEDAEEGRLRITSSTVYNTVMLFMLREADGIFRRLLGLPAHGPAADPQQQPKQQHGGKGKKQADVAKN
PRWRKVGPLVKSFWGNSIHLLGSVTDPALLAFTLRRLRASVSLLAPFPRLRDRFVRACLGVFGGGEVAPRLQAFLALRAA
AVELPAPALDNVLKGVYRTYVSNAKFVSSASAPHIAFMSTCIVELWGLDMAASYQHAFTAVRQLAALMRTALSSKSADSY
KAVYCWQTVNCMELWAKVLGAHSDRAELKPLVYPVVQLLLGAARLVPTPRYFPLRLRLARALNRLAAQSGVFIPVGPLAV
EALGWADLRRPPGGGGGGGKGGKGASALGADGCPDLSLQLKLGKALLRSSAVQEEVVTQLLEVVADHLACWACSIAFPEL
AHVPLLALRRFAKACPVERFRRSAKALVEAVQRNVVWVGAARDRVDFGPKDTAKVQNFLRDEREAGRAPLQQYAAALAAR
AAQRAALRKTDEVGGGGDSDSDEEAGGRGAKGKKRARGGDSEDGDEGEEEDDEEDDMEEDEEDEDEDEEEAAGKGKGKAA
KRPRTSDSEDGDADGLALGDVDGDDGDILADYVPSDDDSADDVVEGEAGSSEEGEEDDEDGGEEEESSGDDEPRGGLSGS
EDGMEEDDEDDEDEGGRGGRGRGGRGGRGGRGGRDGGGRGGGRSYGGRGGGGRDGGRGRGGRGRGGGRGGDRGGRGRGGR
GGRR
>GHP04982.1 hypothetical protein PPROV_000373400 [Pycnococcus provasolii]
MEELKVPCGGGGGFGGGRGGGRRGFGGRGGGRGFGGRGRGGRHGGRGGGGFGGGRASHDARGAGASPPRKKPRTDANNAF
PTTADASGFFKASMLQDPWRHLEKTPTKIQTVEMQLQQHLSKNKPPPPSNPPPPVDESKQ
>KAF6261241.1 ribosome biogenesis regulatory protein-domain-containing protein [Scenedesmus sp. NREL 46B-D3]
MAAEQGNEDVAPVKVTAEQLGIFQGSDYSGQLEFDLGNLSAYDPSPINQEEYAPLHRDAKCHEVATAITQALVGQLFSLP
SEAVQGGRLAQLPLPSTLLPREKPIPKPKPLTKWQKFAQEKGIRKRKRSKMVYDDEAGEWKRRHGYKRANDDSEVPVIEA
KAGDMPGEDPFTLLRQEKKERQKKQNKQQLANVKQALKTGGAAAVPATLRLAATLPDKGKGKPTKRRELRDEIKTASWLS
GVSTASMGKFDKKLAGEKEGERKLPGKRRKFLPVTDAAAERALVSKTADRLLREKSDDVLDINKAIGKLEAEARQARHVA
KRSAGSDDEDGGGGGGGGGRRGGGRGRGRGGGGGRGGGGRGGGRGGGRGAAGGKQMKAKGGVQKGGRRGGKGGKAKR
>GBF94629.1 pseudouridylate synthase transporter [Raphidocelis subcapitata]
MSKRPNDDAGVEEERAAVRPRAASEEAAAAAAEDELDALYGDAGGAGGGAQAQQQQQQQQQQQQPEPAQAQAREQPQADA
VTAAGPSDAAAPAAPVVAAAAAAAAAPPPNAEQRPAPSGGGGSGGAASASGGGGRSGRAPPTFIVRPDLPADLLGAFANG
VMLVDKPKGWTSFDACNVLKTPLKWLGVQKVGHAGTLDPAATGLLIICCGSATKAINDFMDLGKEYSGTLRLGETTPSLD
SEEEVSERAAWEHISDGDLAAGAARLTGEIQQVPPMFSAVHHDGKRLHQLAREGVTVERAARPVTVRTFEVRRDEADPQL
VHFRVICSKGTYIRTLAHDLAVGLGSTAYLTALRREAIGPHRVSEAWGAEELRDRMFEAARAAGIEGPAPKPRRGGGGRR
GGGGGRGGGGRGGGGGRGGGDGGGGGGGQQGSE
>XP_003062704.1 predicted protein [Micromonas pusilla CCMP1545]
MTTARGAAPSTSTDVAALAASILASSSRAPHEIFSLASDASRDAFKARYRELAKALHPDKAKLDIAEDAFKVVTEAFRAV
MSGGGGGGGSGGGGAAPGSGSGGDTRRRAQPFWKTEQPASAAAPPPPRWSATTTASASAAAAATSRWDDWGAAAPASGGG
VTKAKTVPPRRSDGGGGGGGGGWARGGSDAPATRLDPWKETTALDLDVEEEEEEEEDPVAAADDAAWFSRWGSACYGGGG
GGEKTSASSAAARWGETEVPRWTNSTRHAAPAADGARARRRLGKLITSEDDLSDRSSDPEEEEEEEEEDDDDAGAGARAR
DAYLREVTGRDARRSPAPPPASDWLTGLDAGGGAKRGRESAAQRWSAAAGDGTRRGGGGGRGRGRGRGGGSRGRGGELDD
DDVIEVHDDDDDDENTSTRPAPAAVKKTKAGKYPWQRRKTSKSKSKSTRVGADGQENDDGGVGVADAPAANKEKKRSLAS
AVLNDPNRIPHTKLPKKAFTQATLAFG
>KAF8067386.1 RPS1 [Scenedesmus sp. PABB004]
MQLALRRAAPAGLVTRGRPSSAAARPAAPQRRGSSAAQPAVAAPARAFAFAPRTASKLRAAAQDYEQEEEAEAPEADVRT
GDVVDGVISGLKPYGAFVTLAGSSTTGLLHISQISSEYVQSVDDVFQMGEQIRCIVLRVDRDEGRITLSTKRLERSPGDF
MADRQAVYDGAEEVAAEVREMWRERREARRAEGGGDGEGRRREYGGGGGGEGRREYGGGGGRGRGGGGRGGGRGGGRGRG
GGGGYGGERRRDAYNE
>KAF5839882.1 hypothetical protein DUNSADRAFT_18425 [Dunaliella salina]
MVGQRGGRGRRGSGNAPITLTGGRTSGRGGGIVKQQGRGGGGGRGRGSYGGRGRGGPAARGRGGGRGGYGRGRGGRGGRG
RGGRGRGGPPPSKLDLDADLDSYFLQDKDVGAKHLDSELDNYFKQRDATKKQADKPPAAQAPAAGDGGGEAGGPAPMQS
>GBF88106.1 rRNA-processing protein-like [Raphidocelis subcapitata]
MSTDSEDYTDEELMQEEETDDDEDEGEEGSGSDGEGRRPAAARAAAAAPRKAIYDVDGLHEKLEDFAWAEEAGWGEVQAV
TADEPTVVDNIDDDLGRELAFYNQALGAAATAIRRFESAGAPWHRPPDYYAEMAKSDAHMAKVKDRLMYEQQQIEEADER
RKAREQKAYAKQVQAQKTKERTAEKKRQIEAVQQLRKHRQKSGFAGELNYDEQIEGITKPQQRGGPQRRPGDRISAAERE
PKSKKRALKNVKYGFGGPKRLAKQNDAFSASDMSGFRPGGGGRGGGGGGRGRGGGRGRGGGGRGGGGGGRGGGGGFGGGG
GGGGGRGGGRGGGGGGRGGGGGGRGGGGGRGPGGAKGGVQKRPGKARRQAGRGRG
>XP_013898481.1 hypothetical protein MNEG_8498 [Monoraphidium neglectum]
MRASLSPALRAAPRPRRPYRASVLTCRAELVRPPPRRPTQDSGGGGRGDGGRGRGGGRGGGGRGKAPEGGRRMSLDEARG
WLKQLFAGPRLQLTNAAGKDPSSGLPLPPLRPGAAGHAVSLLVNRFPVQTGNAEVLQYLVTFPDRQGQSGGGGTAAKGAG
AEAERGRPQVGLDERRGLMERLARQQGWQPDSWAFDAGGGMLFVRSKGDAANSLPEERREWRVPQGDGGGAAAAARPPWP
RASGGGGDDAVVATQLHSRFSMAATAGEQRESARQLLGLLFRTALATVAPQAVQSEARGGGGGGSGGGQDVTALLEREDA
AGGRGSGRGGGGGRGRGGGRGGGMGGLQLWRGLRHSVRHAGGAAPGPQPQLQLQLDAAAGAVVPAGPLAQLLAEGVQGLG
EERLGGLARDKDLLSRADAFVKGIQGGGLEGGGSEGP
>KAG2449657.1 hypothetical protein HYH02_005187 [Chlamydomonas schloesseri]
MAKTRRRKKRTHVETDKAEGKKPDPKTFVFKRGKHGAILADLEQDVRRMLLPNTALNLRESRKNSLRDFVSVAGPLGVTH
FVMLSATDNSSYIKFAKTPRGPTMTMRVKNYSLIRDVQSAAVRPRVPANAFKTPPLVVMNGFSGNDTLRLVTTLIQGVFP
PINVQRTKLSACQRVVLLSRDKETGLIRLRHYGISVAPSGLRKSVKGLLSRREVPDLSTFRDVSEFVTKSGYGSESEGED
AETSRVTLAQDLGRGNVATRQSRVRLHEMGPRLDLELVKVEEGLCEGAVLFHAHVSKSAEEAAALADKKEERERLRNERR
KQQDANVRRKAAEAARKAAAQADAMRQQGKLPAGEKQWWEKEVEPTAGRPGDDDDEEEEEDEEAGGSGGEEGAGRKRKRA
AAAPEDDEDDDAAYFKEEVGRAPEADEMVGSYSGRGRGGRGGGRGRGGRGRGGGGGGRNFGTDDYIKKQRREEGGGGGGG
GGGGGGGGGGFRGRGGRGGRGGGGRDGGGGRGRGGGRGGGRGGGRGGERRGGGGGGGGGRGRGGRGGRR
>KAG2431114.1 hypothetical protein HXX76_009644 [Chlamydomonas incerta]
MPGIPSGKAGPGPSSLAAAAAGPKQQRELFREADLVHRWTTIRNRGAGLHNLGNTCFMNSVLQALTHTPPLAELLAGPRG
ERLVREVSGGGAGGGGGGGQTFDPVGLTAQHVRRALCSHQMVVSPKGHAASLRLINKRFRLGRQEDSHEFLRCLLDAMHE
ACLRRFRPSKPPPELAATTFVYRIFGGRLKSQIECDGVDYVSRTFDPFLDLSLEVTRAASLERALAAFTAAEVLDGPNKY
RCPKNNKLVRATKRISIEDAPNVLTVHLKRFEYGGYGAKINKHVAFGPELNLRPYMSSTRGPELMYDLYGVLVHHGHSVN
SGHYICYVKAANGLWHVCDDHRVAAVGEKTVLDQRAYILFYIRRHPRAAAAGAAGEPAAAAAAAKQQAAAQEAAAAAMRA
AKAAAVAGKVGAAAEAAGERPAKRLKQEKAAAAAAAAAAAAGPTPLALMLANLEEGRQTAAKASAAALAAAAAANGTAVA
ANGAAAGAAKAKRKLESDKQAREDEAEAQEEREVASGAAATNGHARGRPDAESSGEEEEAEQAASRRRSESQASASGRSH
DGSSSSHHAAGALLHADRHQLLRLLRATPLALAQKSSVWFARVGQLRHAAALPPPAAAAAAAANGHSHHLINGRSLSRTL
HAKAAAAAAAAAADGSDSGEEEAPSTSGRRLASEAMGLTRRRASDALAGAGGISKKKAKRLVERLGAIVAAAAASKRDAE
AQQPEAGEGDAPAPGRWKRRDAAAAAAAAVAGAAEEPAAAGDADGGGLVGLKRKRRAAAAAAAVLAEAGEEGQLREKREP
AAQRKQRHVAAQEQEEPAAAPGRRQTAEAAAGAAQDDDPKPKKQRKPAADADAMEVDEGSGAAAGAAKQAAAQVQTRKAA
AAAAAAAAAAAADEQAPPAAVSKPAQQRPPAGRAARVTEELTGHDALAWLTGGGGGAGAASRAAAQVRGAGDASAGWDGE
GGEGGDDGELRRQAARLNRDLAGPRRRIPTGGRQYDDWDQEYDRGRTKKVRSRHDGDEDGEDGGEGRRGALLRGGKNMFQ
QAASEGWRSDSKSGPGGSGGSERGERGERGRGGGRGRGRGPPGRGRGGFGGRGGGRGGGRGGGRGGYGGGRGGGRGGGRG
GGRGGGRGGGRGGGGRGRGGGRGGRGGRGGARD
>PNW77983.1 hypothetical protein CHLRE_10g459600v5 [Chlamydomonas reinhardtii]
MGAEAPAASKKAKRPKVDAKSLADDVRQFASTLGLASGAAAGGNDDDAFADFAPSKAKKSIAADGGHPNKRQRLNEDGGD
GSAAPGRKQPPAQKKAAVKVTDAKQPKDNKKQEQRGRKGQDGPRGGDDDELGGDEHGGAKGREGGSSDPLKARDWNFGVG
PRPGESKGLKSLLGKGDSNIWHQALAKLPPLQAEEAGGQSVDPDLYEQRRVAAEKLMESEAAAFEKELSKRNPTDSNWLQ
QVRRAGTSADKLAAATLLVQESAPGNIKALDTLVTLAAKRGGGKELVRQALEALQELFTRFLLPDRKLRFLEQQPLAALG
PASAPLGRDGERRLLLWWTEDCVKRRYAQFVAALEEHSKDNLEFLKEKAMRVMGELLAAKPECEAALLSGLVNKLGDPSR
QVASKAVYLLMQLLGSHPVMKPVVVREVERFVFRPGLADKARYYAVVFLNQVPLSHRASEGGDVLAKKLIDLYFTLFKLV
VEGSIGSAAALRKQQEEKYAEEKQKFWREQRKQETGGGRGGRGGRGGRGSWGGRGGRGGRGDKKSRPPPPPKFAVAEEID
ARLLSGLITGVRRAFPYVAPGDVEPLIESSASQLFRLVHTAPFTVAVQALLLLHQLMSARAAVSDRYYRALYAAMEREGP
TTSSRAPMFLSLLFKAMKEDVSVKRVSAFAKRLLQLAAAAPPNWACGALLLLSQVLAAQPALWASITHAEDIGGGSVESF
KDKAAPEDDDDDGIEAFKDDDGTDDGEEADEEGGGGEGIQLDISGRKGANALASTSGRGGAGAAGGGSLAAKSAAAKAAA
EAAEAAAVWPQPGYYEMDKREPLYANADRSCWWELTALAAHAHPSVAAMARALLAGAPVLYDGDPLRDLGLAAFLDKFVS
KKAKPVTRGASVMEPTSAPLVAAGAVPLPSKKAAAASGGATPAGATLAKLSSDAFAALAEAQVDSADLFFHKFLNLKGVQ
DKRARRVEAKQRKKGKADGDDAGDDVEELDALGEPLSDADDEEVDRFLAKQEGMADEQLGLGGLAMEDDEDVDGYDYGDL
ARAMEAGEGLSDEEDGGARGSELEDDEDEEGRGDGSGDGEDEGEAADLNVLDLPSPSEDDEADSEDGDAASRKERQRAAL
AAVGLTQADIDGLSSEDDSDGDVGEDDDDDEEEEDVEMADGEDAEDLPTGSGSEDEDAGEGEDDHEEGEGEEGEDEDDDS
DGFMAAMMGGGDSDDEEMGGADDEDLGLDDDEDAPALVPLGGKKAADKKGAGKKEKGGGSLFASADDYEALIERAEKEER
ERKAKGGDDEDGDEEQGSRGGRGRGRGRGRGRAGSRGRGRGGGGGDSGGRGRDGGGRGGGGRGRGGGRGRGGSPGSRGRG
GRGGRGGRGGRGRY
>KAF8058120.1 XEG113 [Scenedesmus sp. PABB004]
MRELLPSHNSSSLPFRRLTFVAAQKPDAHSSAPDARLVALAPEMPSGVTPREGGKGGSSPGLARPLCAESAVKLRWGSPR
KAGAGLVNLGNTCFMNSVLQCLTHTAPLAELCLGGAALSNAAGEAAALDPVAATQSHIRRALSSHAPVQPKWHARNLKAI
NRRFRLGRQEDAHEYLRCVLDAMHEALLKPIRPKPPPELAATTFVQRIFGGKLRSQITCEGVDYTSSTLDPFLDLSLEIN
KAHSLTRALQHFTAAEVLDGDNRYRCPRNNKLVRAYKRISIDDAPNVLTVHLKRFDFFGRGHKLSKRVEFGLELDLAPYM
THAAGGHHRHHHAHGHHGGHHGAGHAAPVMYDLYAVLVHLGHSLHSGHYVCYVKAGNGIWHLCDDHRVAQVGQRAVEGQQ
AYILFYVRRTPKAGAGALPAAVAAAARGAAAAANRAAAADAAGAASNSTRTPGRGGGAAAPGGGAGLTGAERQRQLHLAA
AAAAAAGQSGSASAAEGLRKVATSSTESTANASPGAAQPRSPDAVESPVAAAGGPSPAKGLHHHAAHHHHTRSRPALLLN
SFDRHMALHKTVVAAKARQAAHAKHRQRAAAAAAAIAALGGSPPAPAAAAARQPTVVDLGLIGGKRQRAAAEPAPAQQEL
PGAGDGDKRAAKRRRQAEEQQQQAAEQQAPQQVQQQAPQQRRQAQQAQQRQQAPASPAVTGAAALQLAVGGGGGGWDGAD
AGLASAAAALRAGAGRPKRAERDEWDAEYDRGKVKKVRKKKDEDDDDGDAGGNRFQQAWAAQLPQKARSEAWRADQGGRS
KGRGSGRGGGGRGGGGGRGGRGGGGFRGGRGGGRGGGRGGGRGGSSRGGGFRGARGGRGGRGGGGFRGRGRGKMAGKRVL
ALFDVDGTLTVPRKTASAGTLEFLQQLRKVIKVGIVGGSDLVKIQEQLGDNVLTAYDYVFSENGLVAHKDGAELAVQSLK
AHLGEERLQRFINFVLHYIADLDIPIKRGTFIEFRNGMLNVSPIGRNCSQEERDAFEVFDKGAGVRPKMVEVLKKEFADY
GLTFSIGGQISFDVFPQGWDKTYCLQFVEKDFDEIHFFGDKTFPGGNDYEIFSSEKTVGHTVTSPDDTQKQCTELFLAHE
DGAVRYAALAIVLLLLLGGGYALYALGRPLYWKFYAEVIHRYEPDPALALIADTGQPAGVPSPQLSRRELPGGAGAAADA
ADAGAGAAGGGRVVDLSKLTLEQLERLKEKAREKQWEDEWWKLYQKKEAEKRQRDNEKHKATDKALIREYNVTLTRESVH
RIARDGYLFVTWANHHYTDFTMSWVQHLQAQNVTSFLVGAMDDNILASLARRRIPVFSMQSGLTTGDFGWGSPTFAKMGR
QKINLIALFLKLDVQVIISDVDVMWLRDPVPFFARFPDADILTSTDHLASTVGAKEELERYPEAGSAFNIGIMLFRRKAL
PFVEEWIRVIEADDKVWDQNAFNDLVRKGQVLQPDDPHHLFKGDEGKLLVGILPLAYFASGHVYFTQRMHDTLRIRPYAV
HATFQFSGTPGKKNRFREAGLWFEKYDYFTPKTGFLAYDPQVPQALLDGGGPRTGRMDVNNTLGHFDLVNHQLKELRNAL
ALATVLGRVLVLPPLWCGLDRYWAPHAGTLPGSEFKLPFVCPADHVLDLEGGFGRAWDEAEFGPALDYRAAGFLNSSQLP
DVLRHSAVTVVVCTRGRGYCPEPDAPGTVDVDKIHLQENLLSEQIKLTLSSVAHVAVLKFSSMANAFGNFSAEADYVRFF
KRTSHLGSVWCCVDAHPGHIHYDMWFDTPHTDKFGRTWEGKKRPPDAAAQAAVVARLRDAPQQDGLLQALKLCDRLLTAG
APPTPAALAALKADVACALLAPQQRPATFRPGAPAPTAAAAGGRAPAARAEAGRAAAVRAVARALARPAVAAEQPTAGRP
GAAGASAVAAAAAGAAAAAPGSAAHRRRTHGAVTVLGGDLGAVPTVLLEHRAHLTPNAFDEIVVAQDRLAAQEDARWAAE
RARRRDALRGALAAQLAEREAAREAERQARQREARETDAAVAAAYRAELDEAAATRAAQARQAELYRGQQQEAAAAAAAA
AAAAAREAALHRAELAAEAAAEAAAAAERAAAHRAALEARAAETRAAAEAKLAVDAVARERERAYTQECQAAMDAAEAKR
LADSEAWRTKQRLKYERAGGHDMERQLEQRAHEEAERAAREAAAHEARQAADAAARRAAEAAAAQRTAAGLRRQMADKAA
QREADARQKAADAAECAAARAALDAALAEERAQRSAAKQATLAQQRADLIEWRSRMLQEFNAPLAVGDEWVHAAVLAGRV
RAFGSLADSRHGAGRR
>XP_003057804.1 predicted protein [Micromonas pusilla CCMP1545]
MVKYFSWILNNMTINQDMNDYERMVVEPCLRTAHPDAEKKIGSGIKAFQIRTHPEHETRCYTVIRTDGTTEDFSYRKCVE
VLFPGYTPNAPKNSGGRGGGRGGGGRGRGGGGRGRGGGGRGGGGRGGGGRGGRGGGRGGRGGGRGGRGGRGRGGRK
>XP_022839752.1 Alpha-ketoglutarate-dependent dioxygenase AlkB-like [Ostreococcus tauri]
MDILQLAWAIALPSDAPSVPRSLASTGAARRRTCAMALRRLAKLLVGVARAREREAIVNDAAFGRVVEGALCDADEESCV
DDDARATALEETARALGSLAPFELTANARGYLERASRTTPMPAKCASVVSWALARCGLETPSEVENALRGTPFRFCPKMS
AGLIDLDELRREVGFRREKLTTRDGRRVDERRETCWMGEAHVGSYAYSGKIMEPVPMVPCVARVRDALEAKMGERFDCCL
INLYPNETAACAWHTDPLMGTRYATDSVIVSIGETRRFSFRPIGSTDAEAHWVRAIDGDCIWMFANCQDAYEHCVMTSEG
EENGAPRASIVFKRSLKRRAAAPRKKKPSTVEDRGGRERRSDGGRGRGGRGRGGRGRGGRGRGRS
>OUS43430.1 hypothetical protein BE221DRAFT_175618, partial [Ostreococcus tauri]
RARASPPRGIRTSARGVSKSPGAIVNDATSALDILQLAWAIALPSDAPSVPRSRASTGAARRRTCAMALRRLAKLLVGVA
RAREREAIVNDAAFGRVVEGALCDADEESCGDDDARATALEETARALGSLAPFELTANARGYLERASRTTPMPAKCASVV
SWALARCGLETPSEVENALRGTPFRFCPKMSAGLIDLDELRREVGFRREKLTTRDGRRVDERRETCWMGEAHVGSYAYSG
KIMEPVPMVPCVARVRDALEAKMGERFDCCLINLYPNETAACAWHTDPLMGTRYATDSVIVSIGETRRFSFRPIGSTDAE
AHWVRAIDGDCVWMFANCQDAYEHCVMTSEGEENGAPRASIVFKRSLKRRAAAPRKKKPSTVDDRGGSERRSDGGRGRGG
RGRGGRGRGGRGRGR
>GBF92755.1 hypothetical protein Rsub_05124 [Raphidocelis subcapitata]
MPSLSKCLERTRFVTSDYTLLPDALAINFTMQYAGDHDHPLREQELPAVFADRRLSVLATYTGASPWTSYGADDLTLAMP
GSINEPFKPTEDWKKKRTHVVEGSDPSKKAEPRTFVFKRGKHGSLLAPLEADLRRMMLPNTALNLRESKRNQLKDFVSVA
GPLGVTHFLILTATDNSSYLRIAKAPRGPTLTCRIRGYSLVRDVASSLVRPRMPPNAFKTAPLVVLNGFQSGGQHLQLAA
SLVQAMFPAISVTSVKLSACQRIVLLSHDRAAGTISLRHYSISTAPSGIKKSLKALLAKRALPGDMGAMADVSELITRSG
YGSESEGEDAEASRVTVETETKSGKTLAKQSRVRLHEIGPRLELEVVKVEEGLCDGAVLYHAHEQRTAAQTAEQQRRVDE
KERLRAERRQQQEANVRRKATDKKRRELLEAAAKARKEGRLPNDGRKAWWEEELEAAGAGSGSGSGSGSGSGSEGEEGGG
DRKRRRPGAGPRGGAAEEDDDDAEWYRREVGQEPSHEEAVGFRRGGGGGGRGPRGRGRGRGGGGRGGGGRSGGRGGGRGG
RDGGGGGRGRGGGGAGGGGGGRGRGKFQRRG
>XP_002502660.1 DEAD/DEAH box helicase [Micromonas commoda]
MGVSQEVKKAKKAARQKAAAEANAQRAAAFKAALAEGRDPNEAAAAVEDPHAPLNGKKRKSTEDVAHELLAAAVAEGEQD
AAAKKAAKRAAKRAKKAAAAGDGENDSDASVERPATPGVPGEPIAKAAAKLTEEEVAAYREEHAIKVPQGTPDPITRFED
APFPRKLVAALLKQGYESPTPIQAQAWPIAVKGKDVIAIAKTGSGKTCGFLLPALAKIVKQGATAAPDMEMVDGRFRPAA
VVPHAIVLAPTRELAIQIGDECAKFCPAAGAKVVTLYGGASKGDQLRALRSGADVLVATPGRLHDFLAPPPGFSAPVSAR
NAHYVVLDEADRMLDMGFEPQIKKIIKMCPTARQTLMFTATWPDGVRKIADTFLQPDAALVRIGDGGDRLTANKSITQTI
EIVTEDQKLDRAIAVLKENLVDGARGIVFCGTKRRCDFIDRKMKAMGLRSAGAIHGDKDQAEREYSLDLFRKGKAPLLVA
TDVAARGLDIPGVTVVLVYDFPLQVEDYVHRIGRTGRAGKEGKAHCFFTEEDAGAARELVQILEGAEQEVPERLREMADR
SRKSFKGKGGRGGGRGGRGGGRGRGGFGGRGGGGRGGGGRGGGRGGFKNKW
>KAG1653453.1 hypothetical protein FOA52_009118 [Chlamydomonas sp. UWO 241]
MQASMQATHASHRMGLQRAGGGPMVRHSRSGALDVACRGAGSGGGRGGGGRGGAGRGRGRGGFKLREYKVSDGEEHLGTA
LSTPSRNTFPGPPPESGEPLRILPIGGLGEIGMNCMMVGSYDRYIVVDAGLMFPDFQDLGMQKILPDTSFLHQWRDKIEA
LVITHGHEDHIGALPWVVPALDPATPIYASSFVMRLIKRRLLEYNLWDENRFKIFDMNEPFKAGPFEVEAVRVTHSIPDC
CGLIMRSEHGTIVHTGDWKIDETPQDGLQFDRTTFEKLAKENVVLMMSDSTNVLSEGRTPSEKVVEAAIVRNVEAHRGKG
RVIVTQFASNLHRLYSVKKAADAAGRKIAFVGMSLNHYLDAAHKDGRAPFDPKDVIQAQELDNYDPNEVLIVTTGSQAEP
RAALSLASREASHMLKLMPTDKVLYSAKVIPGNDTRVVKMLNSIAAQGPQVVQGRYENLHVSGHAYQDELTEVLRLVKPQ
HFLPVHGEYSFLCEHAQLAKERAGIQYCSVIKNGTMLGVHSRSSRTQVSSGSLAGVVGEANLVNFYNDGNKGTGTMLEMA
IAERTTMAFEGIVVVALDVYRSVGGSSNLSCRCRLTTRGMWTDQGKLLGELHEVAESVVARMSGCTSLGLVERHHTHTHT
HTHAGG
>GAX75392.1 hypothetical protein CEUSTIGMA_g2836.t1 [Chlamydomonas eustigma]
MSLKVSAPDGVKVYNVTSGKTLPQWLSENKKTSLRKNEDYLRRLEIIQDFEFPAACQRIKITGDQQYIFATGYHPPMLKV
YDLANLSLKFDRHLDSEVVDFQILTEDYSKAAFLCADRTVTLHARFGSYYKTRVPKYGRDLAYCPFTAELIISGSAPELY
RISLEEGRFMQPLACRSPAINASGISPVHGLFGCAGEGGGLECFDLRQRKSVGFLDAAAACGAPGEDLTALRFDNTGMIV
AVGTSNGLVGVFDLRSQRPTVVKDHMYGAKIHDIKFHSCLGDHGGLGGKRIVSSDKHIVKIWDASSGKNYTSIEPAEGEI
NDVSVWPNSGLIMVGCDAPKIQAYFIPSLGPAPRWCHFLEGLTEELEEAAPTVYDDYRFVTKSDLVKLGLDHLMGTPMLR
AYMHGFFLDNRLYEKAKILTDPFAYETYRQQRVQKKIDEERQGRISLVKKLPKVNAKVAAKLMAQEAEARAEGGMAPTAE
VAAAPGVTKRRGELVANPLADDRFAAMFEEDEFAVDEESAEYRLIHPNVGRDGNRNKSSQLINEHFEQVSEEEEEEASES
SSYSDDSLDEMGEAPAKQKTQDSRPGQTNGSKKASDSGKGAPARTKDQQSGHLRVASGRVSKQDTSGNRASKPGPGPAMY
AAKDAASVEAFQRGDVTVGLASQTLAERAAAAGSQHVARRVGGSREVAFVPRSGGRGRGRGGSGGRRGGMMGMRGEERGG
RGGGRGGGRGSEDSRGRSEDGGRGEGRKQSGGGGRGRGFGGRGRGGSSRGRGRR
>XP_002505947.1 predicted protein [Micromonas commoda]
MACHVGGRPGLLSFRRGSMAGSSLGRAAVRSDAGVDAFARGVGEITAQEGQRGRGRGGGRGGGRGRGRGRGRGRGGRGFK
LRQSSDGKSHLGTTLRYQDNKPFPDHLATSPAYPDALTSPIDPSPGGLVDDAPIKFLPLGGLGEIGMNCALVGTENRYVL
LDAGLMFPDHEELGIQKVLPDVSFLARWRDKVEAVLITHGHEDHIGALPWVIPALDPDTPVYAGLFTMQLIQRRMKEFNL
WGDGSRFKVIDMGERFDAGPFEMEAVRVTHSIPDCCGLIFRCAAGTVVHTGDWKIDENPVDGLNFDREQFERVGKEGVTL
MMSDSTNVLSPGRTISESLIRDSMVQKVLGHNGRIITTQFASNIHRLYGVKAAADASGRKIAFVGMSLNTYLEAAKKAGI
HPIDPDELVPAEEIENVNPNELIVVTTGSQGEDRAQLAQAAFGGSRLLTLQPDDLLLYSAKMIPGNEKRVMRMMNAIAAR
GPQIAMKREDGLHSSGHAYRDELEEILKMLNPEHFLPVHGEYAFLKEHELLARECGVRHSTVIGNGQMLGVTPLRNGRSH
GTLGNLHLLGEARLQTMFNDGGKGSGTSEDLAIEERMRIATEGIVVVDLEVFDNPPAQDAPAADADADADAPDGERRGGG
YMTARARVTSRSMWTDEGRMLAKIRDAAERSVQALESGARLSAVERTCASAVRFEARAYSGKRPDVIVVAHRGQGSPSDL
ARLDNAMSTAGGGVPGDDRGGMVGASGTKYRPRQARRDTAPRNVRPLRGPGSARGDGGGGARHMRRDTEYQ
>KAG1673451.1 hypothetical protein FOA52_002217 [Chlamydomonas sp. UWO 241]
MSEMSDSSETDSEEVPDLSVQDMEALMKYESELEANPNLYDTHVQYVELLRRCGLHFRLRAAHERMASLFPLSEALWTDW
ANDELGRVSSHEDIERIQALFAQATGDYLSVNLWCQYLDFVREFDPEVTACTAAGIKKFRELCEASLTAAGLHVTEAGRL
WAIYRTFELSLEEAGTGGDKHEDRVRTLFGRQLAVPLSDGDATMEAYAAWEKKHGNEVPAHVSKAAAKAVEAASLRAPYE
AAVSHDKAADAALLAAHMAYIKLEQAGGEPARVQCAYERAVAVFPVTHELWLQYARYLEVHLKIASVISKVYARALRNCY
WVGALWARAIRAASRCAGAAGGGPAVHTSVEAQQALYARAMGAGLQDYECYMQVMLARLDGLRHAASLEPDCLPALRAAF
AECAATLASYFPAPYLDRSLRLPAYRAHCEAVLAKDAAAARKVWDDTLKGPAGRFYEAWAAYAAMERGLRNLREARGVYK
RAYSRKLEEGGQYTICADWLKFEREEGTPDDFLAASLKVDPIMDEAAAAAAAAADSSAAAAAKEAAKAAPQLSQEDVARM
RRESDPNFGKKAAKAAPAKGKPVAAPAAAAAAKRAREPGGGGAGTDADGKRLKLHGSAAAASPAAPPATEGGAPGAAREG
GPGGASVPAATASAPAPADADAEMAEASAGGGAGAAAAGPAGAAGAAGGAAGSGAGEAAAAAPPAAPRTIYTDEMTVFVK
GLWPAVTDAELAALFEPCGGLKEVRTVRDAEGLCRSFAYVDFSTQEGLAEALKLGGVQFQGRGLFIARSEPKSRPPGSAA
THGGGRGDFAHGGGRSGRGGARGGDFGRGGGARGDFGGRGGHGGRGDHGGGSLGGGGGFHGGRGGRGGDGDGGRFHGHGG
GGRGGGRGGRWGGGDDDGGRGDGGRGRGGLGYSSGGRGGRGDGGGGGGGEHSGRGGGGDGGGGDGGTMRAPAAFVPRSVA
HKAHAGVDGGGAGGGQPDHPKSNDDFRKMLLGGKK
>KAF8062948.1 hypothetical protein HT031_003787 [Scenedesmus sp. PABB004]
MAAPPPRLEAFIAEARAKCASVVLAARVWAPSAARPPPDKRAARWFLLEVEELEGLAARLEPWRRDVSAPLVVEIHIQPW
EPSAVMPCSGGGPGAAGAATAAAGAATAAAAAALPLRRARPSPVARRARPPAHRDRGRAGSTLLERWTISFAPSAPGSAA
SSGGRAPADSAAVYKRLILLIRSLHSYVRVLPAYRMYRACKRAGAELFATHYSLGAAPSAPAGGAGACGGGRMRRFAFAP
VETALGAFGVAVEYQPATAVHFLEQTTALPCAPRVIPDYVDAACARSAPHGGAGAARGAAAAGGADAAARGGGEPGSLSF
LHSPHHAPPLVRHSWSSRDVAAPPVVQRGFHPPARAASLGSGAGAAVAQQAALALHRRSLSQGCGSAGSPVAAASAFAAG
SSDSPLLFQGPSSLGRPPLPHSPAHAAHAAAAAVSGGSGSGYASLVPAGAGGLPPASPGTPSGRGSLLRASPAAAAAATA
AAAAVAAAAGSSLQALSRLSSSVSGGSSPSSAPRVLGFHLQQRLAAPTPASPQARQQGFQLADGAGGGGGGAASQACEGG
DAPQPRGGVAAAAEPRGAAPAGAAPGADAAGACGSQGRSAPVMIPARGKGRARSVTDLAVMAAEAGAGRADEAQQRGAAG
AAGGGAGGGAGASRLGWPAGPQLGALAGAGASGAAAGRPWARAGLGAAGLGGGVQQVPASAPAAPRSMLGQLLCASGHTS
PSFSPPAGARGGDGAAAAAAAGSGDAGVALRGAPAAGGGDAAACGVGRFEQADIFDGHDAAAAATMGPAGPADLDGGGEP
GSDDGGGASGQRSIIVCPPPLARRSSGASPSPGGGLAGGRGFGGGLPATPGAPGSVVLGSSPALPFAFTPSAASLGMSLI
ALADPARGALGPCAAGRAAAAPGGGGGSPAAAPRGPRGLPAPAGTGAHAGGGLQRGASGGVGTPSPPPHVSCIRDISGLA
TIRRPSWSSRSSSFDVAASASLPHHLGVSPLMGGLLDCPGLLGGSGSQGASAGAGSSGAGGGAGGGGGGFAPAAGAPCMT
PAVVQPGGFGPSSGSSDPAGGGGAGGPARGGETVGAGADGEPPLGLALLDEQKSDTLPFALDAEPGGAAAPAPPPHAALG
GAARPSAGAPGERDAAVGAFVRLLQDAAAAPPLARCAPAAAASAASAAGPPPPLLLGDAAQQAFEPELGTQPCDDDDDDD
DVPEPPPAAPRVPLGWLYSAGGARGLLAGANVVGRASGPGTRPLAEREAEWRLALGRESVNAVLLDDPTVSATHLLIELE
PDASLARLTDLDSMNKTRLGVGPRAPPLRPGVVHVLRGPSESLRVGAAVVRLAFGAGALAAPTPAEEQQPQQQPQQQPQQ
VQTDEALSGQQEAAVAAAVAASASASPPVPPPPQAALGAAAAGPAALLALLQGPSLLAAQQQAAAAALRAAAEGAAGWAV
SQATSISDGGTVHSDATDGGGGSQWWADARVQQGVAAVLQQATSAPPPADAAAAAPAARAASAGTEPSRRTDQPASDQLV
PLDVLRQQLEAQEQEQGQQLQAAQEAPPPMLLPLHPERRAPLQQESQQQSQQQSRQPQQQQSRQQQQQQQQSQQAAPSLQ
GAGAGPSPQPAPRPVQGAPVPDLPGSVLPPTQVFDWAAAAPCDPLPDAGAEPAGAEPAGAALPQQEASPVASASLTGSSS
TQATEPCAAPAGCGEDASSRQRQVPGPAPGSRAGATQEQDDFVELLLSRAAAAAPGASGTSQPVVRQLPHSLGERSQPQP
QQPQQQELAASTTGAAPAALPPGAAATAVSAASPSQGPPTSQQVGAAFQAAGVLAARLAGSLTDTPLDGAARQPPADRQA
EAGAAGAGAGGTPAARVVPRVPRFDECDAADAPGAHSPSPGAVGAGTQLAAEGLHALLSLDATATTPDTGGRRGAATLRA
LCVGAADDQLPLWHCQLPAAAGGDSPGAQPVARAAAATRGRGAGGRGRGGRGRGGGRAGAAAADPLCGAGRKRGRGGSDG
GSATPPPPPPRPDAAGLRRSSRSNAGQKGIGEDYTSGVEFSQAAAHPALWGAPGADAELLAQLGITVVATTPPSRGRAGG
RGRGRGGAPPGGSRRGGRGGSWLADRCARSEAPELQEAQLLEAQQAHEQEQQRPAEALPGGTAPAPVTGSKRGLGGQLLT
NAAAGEQQGPPNAAGEEAAPAAAAVEPPEVARAAKQARLEAAEPAAAAAAHARCDSFPVCPFPEALSGGHSEALGGSADA
HHSVRKLTSRKSSGGARPSQQLAGSGDEGAAPDGGDPASPRAGGEDGAAAAAAGASSPPQHAAEPGSSSRGCARRGRAPL
SPATAAAVRAAAGAPSPRRAAPSQSVVLSFATGVSKDVQARGRRLAASLGGRVAEAPTDLAVTHLAATAGRTSKSLKLLL
ALARGVPVVAAESWVAACEDAGTWVAPCHHLLRDDALMRPFGGGASLEATHAAAAAAAAKGRALLTGLSCLLSPGLLAGA
ADGGDSLRLLITAAGGVVLPSAEELLRLERERAQPAAGVAAAGGGERLLVLAAADEAGVRADDLAWARRVGLPRGWPLFS
REWLIAAVLTWAPDWARPCGAA
>KAG2435227.1 hypothetical protein HXX76_007309 [Chlamydomonas incerta]
MSDENPKVEAAEEAPAEQAEPKAEEAPDAGDVKEEQAAAEEEAAGEGGEGEDAEEAEEGGEDAPASADKKRPADSGPMSL
GYKLFNSGKEAAAYFKLLQHSTSLDTDMNEYEYRILLDLLQKGHPSADSKIGCGLRSFQVRRFEGARDADARAFFAVRKD
GSAEDFSYVKCVSAIFGDLEYVPRPNKQAHFEGGRGGFRGGGRGRGDGGRSPGGRGRGGRGGRFGGRGGGGRGRGRGRY
>KAG2441210.1 hypothetical protein HYH02_010054 [Chlamydomonas schloesseri]
MKIAEATPPAAQAPSQAGPLTQEAARGHTQARTSAAAAVTAGPDRTREASNLAAGAASGPMTAATHKRSRAADLAAAALP
PPEAQAQAPGRGSGGAAAAALGEAACDGGRESKRRRVAAFAGSCPGSSDTRGAAAGDGGDGSSAPGGAAVQNASGPTACT
AAGGAEPVAAAATARAARAQPRTANGQPPAPRGGGRGRGGGGRGRGGRGCGSRGPPTSPLAAGAAPAAAAGVGPAAAAA
>KAG2446694.1 hypothetical protein HYH02_008260 [Chlamydomonas schloesseri]
MSDENAKVEAAAEAQEAQAEPKPEEAPAADEQAAEEQAVGEEEVAGEEEAAAEGEDAGEDAADEGGDAPASKKRPADSGP
VTLGLKVFNSGKEAAAYFKVLQHGWHLDTDMNEYEYRILLDLLQKGHPNADGKIGCGLRSFQVRRFEGARDADARAFFAV
RKDGTSEDFSYVKCVSAIFGDLEYVPRSNKQPKFEGGRGGGRGGGRGRGDGGRSPGGRGRGGRGGRFGGRGGGGRGRGRG
RY
>KAG1655075.1 hypothetical protein FOA52_009027 [Chlamydomonas sp. UWO 241]
MDAGRGGPAGGMPGDGGDDGDGRVPWQLGALIPAALPTAPTFRFWIDEMLWSHGHLATHMIEAALLEAGGQRAGGPTRAA
AHVSGSGKMLGADHVQRWELLWTKSSYALKCARSLRPGQAISAIVGLNCLTMKKRMQQALKATYGSAAFDDIMPLSFALP
GELPEWRAWVKSAGGRCPALWILKTGQDAGRGLALLPTRAALAAAESEAALLLAAGVGGGSIDGSDSAGKSGRGRGGGGR
EGGRGRGGGSGPSSVPKASHQLKVAQLYLPRPLLLEGRKWHARLWLLVTCASPLRAYVHTRGLVLFSSDPYDPAIPVSCD
GSIAPGHVTNLARNSSGLLLGVDVMVDDEMRPWLLEFNSSPSIMVEHDDPATARDIFDEKAAMLRDMVAMVVPRLHRPGD
AGGGDGGGGGGGGEEVAVGGFVPLDVQSA
>KAG2490468.1 hypothetical protein HYH03_011098 [Edaphochlamys debaryana]
MAKTRRRKKRTHVVEASKAEGKKPDPKTFVFKRGQHGAILADLEQDVRRMMLPNTAANLRESRKNTLRDFVSVAGPLGVS
HFVMLSATDNSSYIKLAKNPRGPTLTLRIKNYSLIRDVQAAAVRPRVPANAFKSSPLVVMNGFSGNDTLRLVTTMFQGMF
PAINVQRTKLSACQRVVLLVRDKDSGLIRLRHYGIAVAPSGLRKTVKGLISRREVPDLGGLRDVSEFVTKSGYASESDGE
DAEASRVTLAEDMGRGNVAARQSRVRLHEIGPRLDLELVKIEEGLCEGAVLFHAHVTKSVTEAAELNQRKEEKETLRAER
RRQQEANVKRKAAEAARKASAQADEMRAQGKLPSGQKQWWEREPAPGPEPDEDEDDEGGSGSGEEGGDGEGKAKGVKRRR
GEAAAEDEDDDVAYFREEVGREPEAEEMVGSYRGRGGRGFGRGRFGGRGRGFGRGRSSERGDDYGGSGRGGGGGGRGGGG
GGFGGGGRGGSRGRGGRGDGGGRGDGGGRGRGRGGGRDGGGRGRGGGGGFRRDGGGDGGGRGRGGGGRGGGGGGGFRAGG
RGGGGRGGRGGDAKRQRR
>KAG2440173.1 hypothetical protein HXX76_004286 [Chlamydomonas incerta]
MEEPQAEQCQGSGDHAPAPTAAAAAGEEAKDTNVTTIGACGDAAGAAAGDGTAQAGPAAGSKGGRPKDRAKRSVALHTGY
VGTGFKGSSINRTLGDDVTIEQVLEKALFAAGCISEANFGSFAKIRWSRASRTDKGVHSLGTVMGLRMLVDDARYVTGPG
GDCEGLGLAASVNTHLPPQIRVFTVQKTNKKFSARHMCETRVYQYYLPASMIELKCDGSEEDAQRLAAFRDTLKCYEGAH
PFHNFTRRVTYQPGGSNNQYRPGRGKRGWGEGNDDTAAAGAGAEGAVKQEPQSAAADADAGAAPAAKDGEQAAGAAADGA
AAADEQVAEAEGSEPAAKRLKPDPEAAEAAGAAGAGGRGGRGRGGRGGRGAGGRGSGGGRKRRGSEDGSEDEEEEDEEGG
GELDDDDDEVAAAAAAATAAQEGQAGEPNAGDGADGDGKGRFGPYGRVVLLRWQTEMDPRDRITQTYYRRIHYFTAADPK
PMVEGGEPCLLLEVSGQSFMLHHIRHMIGAAVAVTLGLMSKELLLGSMTPPARVTLPRAPPHTLLLSDCSFGRFPSQQGP
GDNDLCNVTGERLSMREGGRERKEAFRNEVLLPALQQLVALPEWQQWKASLHQVYPFPEAAVEEFVTGYRRFAERKEQQR
KEREEEWQKRREAGEDVEGDGEGDEEGSEEGGEGRRRHGGGRGGRGGRGGGGGGGGWRGGRGRGGGRGWGGRRGGRGAW
>XP_005647321.1 hypothetical protein COCSUDRAFT_66389 [Coccomyxa subellipsoidea C-169]
MRTGSSVGRAVTAMPPSEGTSTSGLPVAPDLGKLGAVEKPSARPDSMVEERVPAAGAAAASAGKDAASDEELARRLHAQL
NGEALALAVRRRTRKQPSFYTPQQGTGYSGYHGAEFVNLEGDHEHTAQAAQQGDACMSDGEVRSSGSADKRPLNKGADDA
QEPEAKRQHVSPDRDVKEEEEQGRRSHSGVSGRELRALIRSTQGVQRAESPQAEGCSGSAKGSGGRGNESCAGSGSARPS
LDADEGSEGTDLARTAARGNAAKRQRSNLGQPALKEEGIVKVKGSDSDKHLSTLPSSSMDADSHSDDGQNSNGAHAPAAK
HGRKIPKLPMVRHGKKWYRARLLRDTGNRVQIEFTGFEEQSGPLNLPRDSDRIWRGSYKGKDWRYLGDGAWEPKEKACRK
PQQQQQPQRQTSGLKPASQPTSRHSHSAADAEQFSDPSSNDEPADNDDDHTIEEESVQAVKVTRARPAFAPHVSTAPKEA
DSGKSARGRRVKSEKAAQPAELTLETDAAKLEPTSVPADANACSGAVKPHTPAKGTESKPAPGDAGTDSGEDDDAKLASS
AAEQPQPARAAADDLAGKRSGAAGDAVKLEDDVADRAAAAVLSGLGSEGDEGDDARLQCEEALPADEAVAGRTDAAAGGS
PIMPSPQAKPQHLGWKGAWKQSHKKQLDGGSSDSDKAPIPPAEPTLSPKSLRPARRTRKPLKIDNPYDDTASLRSMPPPQ
TSPMASMPSPSPFNSPPDSEDDKDPEPPAPPVARRGGGGRRGGRGYAGRGGRGRGGGRWARHRAAQAAAAAAAALNASDD
SGGPELLHDAGSGVPSALAHRPVRTVKPSSKVLAATSSQSPPPPSRRGRSASAGMHAPLTGSRSLAAFASLMEAMGNLGA
RGNAPARAPEALSWAHKPGSAPAHSSWPPSAAASPARSPLFGMPDLNALWRFAAHRKILEASEKLCGSQALLGWAEGTPQ
TPVPPVPLFQ
>KAF5831727.1 hypothetical protein DUNSADRAFT_12674, partial [Dunaliella salina]
VKACLQKDADSQLQMKRFQDNVEKGDPTTISVQEVVDAFPIGFSLSEAVNRALNLHEDGGLGSSKLPKLEEHYVSREQDA
LDLEHKFHQQLDSKSSSHGAAVCVVAGAGMGKSSLGLDVGWRFVKARMCPAGAVFVDLREACTFEAVIWRMCCALDVSVD
EHAVNNIKSNLKSRSNTWSGPFFVLLDNAEDAMQRKSEKLQLEHFFTEVASLAMLLITSRDKVAEEKGMQQHELHSMDVN
VCRELMRSVAANLEEQEVCAAVDLCHGVPLLVRRAADALQNGQIVLQDLKDAMSASNDHTSAVLTLTLRTMPRKQQLLMA
RLTFFPSNFTVAGAAAVLDQSEAQTHGQLCIFYRHGLVKRGTGGNTFALHMAVREASSALGGEAITQGRVHFVAFVFKQL
DLWARMFLTSAWEPYLALAREAGPDIMAAFEMAGSLVAQQSQAQVSMLQSILAVDAVLVQELLSCAGYPCKGTWSKLECL
HESIQVGSDSEKAAALLLECVAESDYEKAATAHDLCCQALGPEHPRSIACVHAMAQGQKTVHHRYQEAEALFREAYEMRL
RVMGEQAPVTWMSLQGLASCIAYNQALHAKAEPEWSKLLDVLRKELGDQHPMTLDAGEGLAKCLGFLGKLEEAEDLIRKN
LDARQKVLGLDHPDSITSVSTLADCLSRQGKYNEAEILYRECLAARQDVLGPNHLSSIASKNTLANCLSRRGKWGDAEYL
YRQSLEARQRSLHPDNPSIFDTENNLADSLSRQGKMAEAEALYQQSLAGRQHVLGPNHLKSIASENNLANSLFSQGKYNE
AEAYYKTSLAARRRVLTPYNLDSITSANSLANCLYKQDKYEEAENVNRESLAAQQHDLGPDHPGTSTSIASVRNIAICLS
KQGKMRDAEAHFRKTLEARQSVLGQGHHDSIVSMGDLSSCLFNQEKLPEAEAFDREVLEVLGTDHPAWDTFFNNTNKCLS
RQGKWSEAQAFNQGMLEVLGMDHPASNVCIRNIHNCLSRQGEGGGRRRGPGRRGAGGRGPGGRGPGGRGPGGRGPGGQEP
GERGPGGRGSGGRGPGGRGPGGRGQGLGRE
>KAG2484473.1 hypothetical protein HYH03_016707 [Edaphochlamys debaryana]
MAYGSAEDYSAEIWEDAAEDDFDVVCLDDDEQQQASKHGIAFTIEEAGPTRPARRTITKRERETAAALHRCHALCLAARA
LVLDAAAERPEVQATVLSLVPPDAALRNVGHPEPQLSIHGMRPLLTWMRGAFAVLPPDLAAGVAAGGPGAGQGGARRGRG
WSPADDVERQLLAAASAGAGTVETLVALFVAAVRAAGGSARVARLLDALPLAPWRARPVVLRTTAAPPGSGSGGGGGGGG
GGGVGGGGRKGRGPVVDLEAGDVLPGAGGGGGGGGGGRGRGGRGRGGGGRTLDEALGERGAGRAGAGDAKPTAKRRKGAA
GAAAAAATGATAAAANGDGAAAAVGAAGGGGMSSKPSNKGEDEFERQLQMALLATAAAAAADNKHGPDPNAAAAAATAAG
DGPKAAKRPRASGGGGGGGGGGGGGGGGGGGGGGGKGGGKGGGKGGAAEGAAAAAAVPGAALSVRAELVVSCWAEVYCGD
AARGRWVAVDVANGYVDRPELIDTATHRPSPLAYVLSAERGRLTDVTPRYAASMLAAGRVRDGAWWGRTAAAITVGAGGG
GGEGAGGGEGGGAGGSGAGGSDGAGEAKAAAGKGAAKEDAIVLSDSDDAAEAEAPPAVGKGGGAAAGPAGPSPGPGQAQG
GGGAAAAPATAAAAAAPPPTATKRAAAARGPKLVDARLSHQRGDPARSAPPDPPSATPAATAAAAATAAAAAAAAATGGG
DLRSAREAAELARRGAAQLAGLPTSLEGFKAHPLYILKRHINKYEALRPGTAPLGLHRGEPYFPRAALSALHTVERWRRE
GRQVRDAELPSPAKVVPKRAAPGTGAGRGRGRGGGGGGRGGRGRGRGGKAAEVENEEEESMLFELTPAVDAGPTVNLYGH
WQTDPWVPPAAENGVVPKNERGNVEVPPLAPSLPTGTVHLTLGPGAGQLARELGFDYAPALVGFEFTGGRSVPKIDGVVV
CTEIADVLAAAYGQRQAAREAAAAKRRMRMAAAAWRRLLDAMRVRAALEREYNAGAGAAAAGPAAAAGAGGAAAAAGAGA
GGQGEGEAWREEPKTGGAAAAAALAAAAAEVRAAAAAGAGGGGAGGGRPRSAVEAARRAAAAAAKGGAGGPSARRGAAAA
AGPGPGPAQEAAAAEPGPRRDTRADVEEEEF
>GBF96139.1 DNA polymerase delta catalytic subunit [Raphidocelis subcapitata]
MAGNAGQERQDGLIAMALSVDEQGGRFRVWCVCPPAPGGGGPRTLLVRVDDYCPSVFLPAPSVLPDDAAGGGQPRDLEAS
DLPRLQQAMNAGLPPDCRISRLEFVTARPLVYYRPAAPLGERHLRVTLRPGGHFKKAAEALQRQAGDGTLRRNGFSLPRG
SQALEADAKILHRFLCDTQLSGGAWLHIPAAPSPSAAAAGAAGAGGAAWQGAAGGGAGPAGAGGAAGGGGGYVAVPPSDR
VSTCDLEVYAPAAAIDCLSPDATQLAEPDWAPEALRRLGASAPPRLAAAAAAAAAGAIPPLRVAALDVLLAPGDGAARTA
GAAKDPVVAVCCEVREIALGRGGANGGGGGGGGGGGGGGGGGGGGGAGGGGISGGGGGGGAAGRGVERVVFLLAAPPGGG
ARVPPPAFPAEGARLQFYATEVGLLEAWRDFILRRDPDAFVLFQVRDTLGALAARFQALGIDGGGLHICRLARGASRPLA
IRSVVQYSPTWVKSQSRMSSTSNQETFKADIQGRLVFDVLTGQGLATFTLTDCVQSLLGETIEVLAPHHLAALQQQLASP
AGAAGGAGDGDGAGRAAALRLARYSRRRVAAVAALSERLATLPECFEMARATGLTCGQVLYNAQMIRTWSLLHRAAHRKG
YIIGGKPISQALTESPHLIHPVDTGTAGYYKDPVAVLDFASLYPSLYRAHNLCYSTLVHKDDVDTVGRDNCTFTPTGAAF
VKPEVRPGVLPDILAALMTARASTRAALKSESDPSQRAVLESRQKALKLTANALYGFTGAQASPLQCVPLADSCLALGAA
ACRGAVETIGRLVADGGLGPKAAGGRVIYAQTDSVFLHLPAASAPEAVALGHAAARAVTSGLPAPMELKFEKVFAPLLLL
HVNRYAGRAFETAAQAERGEGVLAIKGVKAIWRQSAPLIQATLQGVLERILMDADPAGAMEVVERQVRRLLSGEVTLYEL
TMTGGLWRLTGQQVAAAAAASLDEDDEEGAAAIAAASAAATGRAAGPSGRGGGGGGGGGGGAAAEGAGADDVKGPHAALA
VRLTQRDPDRCFVLGERLPYVLLAGEKKQDDMAEDPLTALQQGRAPNTELYWKNKLMPPLMEILKYVLTPAQQQHLASGP
HTRVRGPGTAGEPAPPAAAGAGAGGLAPAGVASPPRPGAGPGGSGGGGGGGGGGGSGGGAGHGASPSARGGGGRGGGRGR
GGGGAAAAAAATSPAGKRKQQGSMKSFFVQQERCLACRSPMPARGGGGGIFGGGGVVPGLCEACRAREPGTWTLAHLSAL
SEERRAAAAGARAASACRRCHSGGQMLGPVLCLNAECPVLYAREGSARAEAGAAHRLARLDAAAAEGCASFAW
>KAG2447098.1 hypothetical protein HYH02_007847 [Chlamydomonas schloesseri]
MSSNTNSSSQQKNQAPAKYANSNLNAVFAKPSAPAAAQSSTSGTINRMGMLVLSKRTTRAVSGAKVVVPKPVNLPSLKKE
HAGNDPTTQLVPTGASAGWAKPEEPSAPAQPQEVRSALTAGSNWASQPRLGSGAWTSGGTDSPAPARPSFPLDRHLNPDE
YPSLAATARSSSQPSKQRPVPYEQPQDARGWADDERAPARHGDWDDDRGRDWDRSGRESRFDPYGPPRPGHFDDYDEHPR
GGRPHDAYGPPGRGGMYDYPPPPPPRRPGYERETYERSYERYERPAERYERPAERYERPGGYGGRFADYDDSLIPPPPPP
RPGAVRDAPQPPPPATQEEEEDPERAAFEAELRNLQAEIGKKKAAEQRESGAPRQAQAQAEPAQQQQEQATGGEEAGAKH
SDAGSSVGKGHAAKPSPRESEEDDRRRKQATTDKPRAMEDSMASRGPSKGKEAESDGKPPRPEPTAGGRPASKAIDIAES
SSRPNAWGNVPKPPTTAMFGSFDEHLLEELHRTPAPAAPPQQPQHGHHSHLGPHGGQQYQQLQYHHQQQFQGMPPQQGQQ
YGGMYGQQHGGPQEDQGRSKPWRPAEGTTPVLLTHANAQSVTGQQQPPAQRDGLGAPMYDPNSYDRRALPPSGRGRRDSG
RGRGRGGGSGYDSPAEGLALQDGAAGPAGEGPEGGRGRGRGRGTAAERGRGGRGGRGGRGRGRGEDSGAEDDIGGAAAGE
AGESEPGSRRSNSAFSGRQGDSAPGSGSERPPTGRNRERREGRGGRGGQGSDAAQAGAGQQAPAGGAASQDRPPSAHGRQ
QQAQPQSQQAAQAQTQQQQQQQQAANLAAAAAAAAAASASTDPNSSSSLAWGSKIATDVAARTLEDPLVADTPVVNLPAS
LDPTPAIKPTGVLGVGLGAQAFDRSIGPKVTAAPSQQQAQQQHGMGGPKPGGPGAAQHSQQAAQQQQQQDLTSKSVEMLD
SGMPALPADLNLDMLPSKPAPAGMSSGLGGLAGAGGGMQGQDARGPLGGGYGAFGGGAGEHGAGTGTNAPGVGPGGISMW
SQANALGGFGQAGSGLQPHQANTAGLTAAMQAFYNPPSMFQNSPGMGSSAGTSAGGAGSAATGAATGSSNAQQGQPLMLG
PFGQGPFGAPFAPPSGIRPFGIPPGSQFGGLGANFLMPQPFLPTNKQPDWSIGLGAQNTNLGGPSTLARDLGMPPQYIMQ
GGNAGVPGQGGAGAGGAGPGGADGGAGAAGGAAGFGALPNTLLGPGLQSLSQGAGGFAGPKQGQQQGLGHPGLKPGPAQQ
QQQQQQQQQHMHHQQQMQAQMQQQMQAQQQQQLHQMQAHMQAQMQQPSSRVPGGPLAPPVPAASGPARLGHGASPGLPVP
GVGQPQAVPLPQQAAAGPASGPVKPIHVPGPGSAPAPQVPQGQAPPASGPVGGGRGGRSGRGEGRGAPVARAVTVEGGRG
RGFAGRGGRGGAKPEDGAAGGGPGVAGPAPGPAVPVPMGVAQAMAPTPQGAPAGSNGGAPAPGGGRGDGGRGEGRGGGRG
RGGGGGRGGRGRGGDGGPPPPGGRGGPGGRGGRGGPGGAGPDGDKS
>PNW88086.1 hypothetical protein CHLRE_01g013600v5 [Chlamydomonas reinhardtii]
MSSQTSSNNQQKNQAPAKYANSNLNAVFAKPSAPAAAQSSTSGTINRMGMLVLSKRTTRAVSGAKVVVPKPVNLPSLKKE
HAGNDPTTQLVPTGASAGWAKPEEPSAPAQPQEVRSALTAGSNWASQTRLGSGAWTSGGTDSPAPARPSFPLDRHLNPDE
YPSLAATARSSSQPSKQRPVPYEQPQDARGWADDERAPARHGDWDDERGRDWDRGGREPRFDPYGPPRPGHFDDYDEHPR
GGRPYDSYGPPRPGGGYDYPPPPPPRRPGYERETYERSYERYERPAERYERPAERYERPGGYGGRFSDFDDSLIPPPPPP
RPGAVRDAPPPPPPAAAEEEEEDPERAAFEAELRNLQAEIGKKKAAEQRDTGAQRPAQTEAAQQQEQAAGAEEAGPKQPE
AGSSAGKSHAAKPSPRDLEEDDRRRKQAATDKLRAMEDSMAPRGPSKGKEAEVEGKPPRPDSAAGGRPGSKAIDIAESSS
SRPNAWGNVPKPPTTAMFGSFDEHLLEELHRTPAPAPSAMQQQQHGHHSHLGPHGGQYQQQQQYQQQHQFQGMPPQQGQQ
YGQHHMYGQQQGAPQEDQGRSKPWRPAEGMTPTLLTHANAQNVTGQQQQPAHKDGPSAPMYDPNSYDRRALPPSGRGRRE
SGRGRGRGGGSGYDSPAEGMAPQDGAAGPVGEGPEGGRGRGRGRGAAAERGGRGGRGGRGGRGRGRGEDSGAEEEVGVAP
GGEAGEGEPGGRRSHSAFSGRQGDSAPGSGSERPPTGRNQRREPRGGRAAGGQGGDAAQPGAGQQAPSGGAASEPRQDRP
PSAHGRQQQAPSQSQQAVQAQAQQQHQQQAANLAAAAAAAAAASASTDPNSSSSLAWGSKIATDVAARTLEDPLVADTPV
VNLPASLDPTPAIKPAGVLGVALGAQAFDRSIGPKATAQPSQQQAHAQQQHAMGGPKPGGPGAQQHAQQHAQQQDLTSKS
VEMLDSGMPALPADLNLDMLPSKPAPAGMSSGLGGLAAAGSGMQAQDARGPLGGGYGAFGAGAGDHGAGAGANAPGGVGP
GGISMWSQANALGGFNQAGSGLQPHQVNTAGLTAAMQAFYNPSSMFQNSPGMGGAGGASAGGAGAAATGAATGGSNAQPG
QPLMLGPFGQGPFGAPFAPPGGIRPFGIPPGSQFGGLGGNFLMPQPFLPTNKEPDWSVGLGAQNTNLGGPSTLARDLGMP
PQFIVQGGNAGVPGQGGAGAGGAGAGTDSGAGGAVGAAGFGALPNTLLGPGLQSLAQGPGGFAGPKQQPGLGHPGMKPGV
PQAYGAQPQQQGMGPGGKDPQKPNLPDDIFDMKPSQQQQQMHHHQQMQQQQMHQMQQQQQMHQMQQQMQQQMQPGSRVPG
GPLAPPVPAASGPARLGHGASPGLPVPGVNQPQAVPMPQQAAPAPASGPMKPIHVAGPGPAPAPPVQQGQAAAAAGPIGG
GRGGRGGRGEGRGVPAARTVTVEGGRGRGFAGRGGRGGAKAEDGASAGGPGPAGPAQGSAAPALGGHMGQAHPAMPAPQG
LPAGSNGGGPSAPGGGRGDGGRGDGGRGGGRGRGGGGRARGGRGGDGGPPPPAGRGGPGGRGGRGAPGGAGPDGDKSKS
>KAG2493061.1 hypothetical protein HYH03_008724 [Edaphochlamys debaryana]
MTEDGVGTPVHSRAEPASKNKAHKAQQAARALQAQLRYHPANSNVLQQVPECPVYRPSLEEFADPLEYIRRIQPEAAQYG
LCKIVPPVVPAAAPGQVLNDNAPGRRQFTFRARVQELKPVTWTSWRSGDFFIKSRKYSLQEYQGVAAAYATRRYGSTAHM
PPQHVELEYWRLREGAGAGGEGSPGAGGGGSCGPGLVEYANDVVGTAFARPGSGDPLGSTRWNLNVLPELPGTLLRYVPY
PIPGVTSPMLYIGMLHTTFAWHVEDHYLYSVNYHHMGAPKTWYGVPASHSDALEGAVLRAVYAPVLAREAAQGVPPAAAR
DHGLSSLANKTTVAHPRLLLERGVPVFRATQHAGEFVVTFPRSYHAGFSHGFNCGEAVNFATPEWLPWALDADLRLGRLR
RRVLLPADWLVVCAAMEAVERLAPRLGAGEEGGGAEGQEAEREDAAWAEAVMRRAAGGAGAAGSAEADAARLGKRRARAC
GGCGSGGRGARSQRRQGEGEGEAEPDVEGEGEVEAEPPEACPGSSAGPRPVKACPMPLLAERRPQPLLAALAAALQQGAA
GSPPPLLSALHSFWRLLRRHLTHARILLQRGASVEACGPELEDTVCARCEGSCMMGFAASPHFAQPEDPDAAAPATADDD
SATAGDGVARAAAAAAAAAAPGGAPACRCLGCAVAATGGGGGAGDAGGSRRRGGSAAASPAAAGLTLYCSSRLAVLVPWA
RLVDEALAGYRGPVSVLDLSGQGLREPELYGDVAALGEAAYGWAAPYDWDEDEAVWAGLPPLWSEAAAKLERADGNAGAH
AAAAAAESAAAAPALAAVPAPAAEAEVKLERAASPAAASVADAAAEPAQKATPAEATHAVAAAALAGATAVAEAEAEAAA
AAAAAAEPGAAHGAKRGAKTPSRLSARLVRSRGGAAAGDDGTRDSGNEEGGGGGGGGGGGEEAPGGVLTQPSSDSDSLPI
VMVAARAGHHAAEAEAASGPQGDGRRGGRGGRQQGRGGGRGRGGRGRATPRQHGWKEEPEAVQSHGVEQRAEVSAAGVKP
EPAVVGATAAEQGPVAEAAAGGAHEGAAAVSRHASVSSSHSSITAATAVPASAPPEPSSAVAGPSAAATTAAASPDTSPA
SPPAKRRAAEGMAGPSAPGAGAAEATPCTKRRREGESEGAAAAAAQPSSPRAAAEQTPMEAEAPAPSLPLPPLPSPPPMP
PSHSQGQSQGPSQSPASLGPPPSASGPRPSREKTRSLQDIYESDGAGAVPAPPSRKCVPAAAGVRSGRLQGPAAKAADAG
GPRPDQTPLGPGPGPVPVAPAAMAQDATPVLDQLLPGRGAGPAGPSGAQWPPLPPPLPALGSAAAALGVRINYLPPVAVE
TPYLLQPVPGVPHHVDLPNIGNGHVLRYRRTVYVMSEQQQPYRTAETRRQAPAPAWAVRADEVMRVVLGCSLDRASEAAA
AAALAAAAAAATGGAPAVPLAPETFPSRMLETYIVQTWQAVNPHEPLPLADVASAAAGLAAAAAAGGADAAAGLQPAAEG
AVGGTWPHRVLGPRQLWQLMVSLLEARATSRARALFGCVSDLFSLEERSAAEATFAAAQFAPPPGPPAAARPHGLASAPA
AAPAAATALAGAYLPSSGAGLALPTDPDAITERMGYLGTVGMAPPLQQQQQQQLPAPSLAPAAGAGAGAWQDAAPPLMMP
RRPFPGPSAGANAGPNVGSGLILQTMQRLSSAGAGALPEALAQRGSLDSAGSGGGGGGAAQWPCAGPPPGPGPGPSPGYG
PRQVAAKLLQGFRPHDPEPWSAPSGLDPPLSLLPLPLPLPYPQPQRRSSGSGAPGPCPLGPQQPQPQQQQPQTGLELAAA
RERRHAVMAQLQRPPLLPHHALGLGLPLQPWSSQGLPPPPPPQPQLQQQPQLQQQQQLQQQQQPQPPARLPVASHPQAQA
PLLTPPPPPHVLNTQAAATTVSAAAVQQQQQRWGSAPSLAADALPNMPAESRRPSRGAVILDLSMPGPQPPRPPDAGRAE
GPGPGPGPGPGPGPGPEGPGPGFGPGHMLAHVMRRRPLDSTSHADDLGPLGPHDLFASGLGQQPWG
>KAF8065637.1 BRR2C [Scenedesmus sp. PABB004]
MGGGGALPEGDKQVPRLTAVLRALATDHGVAFDADAAFIARQAVLARRLGDRAGGAAPAGVGRARLAGALLGDWSAAPKA
ARDDWDEYLGAVRQLLGGDVASDELADAVQQVWDALLPLPAPDKLPPAGHMQERELQPHTAALGGLPCCAGARLSPAGVA
KAVLAAGRLRGWQQGLNPGGGAGGAKGGAAPSGAAALALSQQLAGLSLLPQEFGAGLQISMPEGPRALAWFLRGSGDGAG
SDGQQHGAQRQAAAAAAAAAGLAATPAELRQLFAAGAAADDLGWDGGAAGASAGAGGGVDEVDVDIDSDDERKGRGKKVG
LAWLNRWAASCAGKDQAPVLCLSIASQLVAAEQTELGDDLLAAQLLDLLGDAAFDQVGVLLERRRDLFAAIRAGLAKLAG
PDFPGGAGAEAAPGGPMPRLGPSVTITSSSAKLMAKLERKQARRGGGAGGAAAPGADLDAELDLLQSLAWDELLATEVGA
KDRSGGTLELGGMTFTMADTAGGLATRGVLPKGTKRTNHKGYEEVSVPAVAGLPPPGPDELVPVASLEPWAQKAFPGYKT
LNRIQSRIFPTAFFSNENLLVCAPTGAGKTNIAMIAVLREVAANMAHGVIARDAFKIVYVAPMKALAAEVVANFGKRLAP
LGLTVRELTGDMQLSKRELAGTQMIVTTPEKWDVITRKGGDVAVASLVRLLIIDEVHLLNDERGPVIETLIARTLRQVES
SQSMIRIVGLSATLPNYQDVASFLRVNHATGLFHFDATYRPVPLAMTFCGVTVANMMARNSMMNQIAYDKVVDSLKRGYQ
VMVFVHSRKDTGKTGRILAELAAKAGESHLFEPEPTGEDPRRGLAVKEVNKSRNRELQELFQSGLGLHHAGMLRSDRTLT
ERLFADGWIKVLCCTATLAWGVNLPAHTVVIKGTQARAPARRAWEGARASHTFAATFAASPAPTAAVAGTLTVRRARACS
RARSRAAAAAAAARAAAAAQVYDAKRGAFTELGMLDVQQIFGRAGRPQFDTSGEANIITAHSKLAHYLGMLTHAVPIESQ
FKSLLPDNLNAELVLGSVSNVREAVAWLAYTYLAVRMTKNPLAYGITYEQLLADPTLSEHSRDLIVGAARQLRDAKMAVF
DDRTGNLFVTELGRVASHYYIRYQSILIFNDRLKEHMTWADVLGMISLSSEFENIMVREEELPELEALIRAGAVPHKPKG
GVENKHGKASILIQAFISRARMESFSLTADMMYVAANAPRLARGLFEIVSRRKWGAASDLLLNVCKSLELRMWPEQHPLR
QLESQLGPELLWKMEERGLGLERLWDMTAADIGAWLRHPAAGDKIRACIDAFPSLGLEAGLQPITAGVARVSLTITPQFA
WREKVHGGSLRWWVWVEDPAVDRLHHSEVWVLTRKMAGEGPQRLAFTIPLTQPLPACLYIRLVSDAWLHAEEMLELSLAG
LTLPSRGPPHTELLDLDPLPLAALRRQQYVALYQGRFTHFNPIQTQAFHTLFHTDESVLLGAPTGSGKTISSELAMMRLW
DAHPGDKVIYIAPLKALVRERINDWGAGLCAALGKKIVELTGDFTPDLAALLAADVIIATPEKWDGISRNWQTRGYVKKV
GLLIIDEVHLLGADRGPILEVIVSRMRYIGASMGRAIRFVGLSTALANAADLADWLGAGPAGLFNFKPSVRPVPLEAHMQ
GYPGKFYCPRMAAMNKPAYTAIQVHSPTKPVLVFVSSRRQTRLTALDLISLAAADERPEQFVHMTPDELGDALARVRDAS
LRHCLQFGVGLHHAGLAEPDRQLVERLFVAQKIQVLVATSTLAWGVNTPAHLVIIKGTEYYDAPGRRYVDFPITDVLQMM
GRAGRPQYDTKGVAVIMVAEPKKAFYKRFLYEPFPVESSLQDQLADHLNAEVVAGTIGTRQDALDYLTWTYLYRRLLQNP
AYYELEEASPEGLAAHMSWLVEDALAALQDSGCVTLDEADDEDAAGNGGGVVSPTPLGRVASLYYLRHATAGLMAAEFAG
RNLDHAQVLDVLCAASEYDELPVRHNEDVINATLARQVRLPVDVRRADDPHIKANLLIQSHLSRLAPPISDYLTDTRGVL
DNSVRLCQALVDVAAQGGCLGSALAVMELVQALVQARWMDDNSLTTLPHLDAPAPLTALERLGVVALPQLLHALRPPPAG
GGAPPGGPGGSQVCAALSAALGQEAAAEALAVAERLPLVDVAWRAARAAPPPGAGGGGAAAPGDGSGGGGGWSLEVELVR
RGGSGRGGGRGRGGGAPRVHAPHFPKLKEEGWWLLAGAGLELLALRRVSFGGRGSARLSLPPRTAGGGAVHSVTLYLVSD
CYIGLDQQVEVVLDDAAAAAAAGAAAGAGAGGAPRGGGWAAGGGGGDQGGGGGGGGGGEGGGGGGARRARRQQQQATRQA
HAAADAPPPADSDAAMWEDEPGGCA
>KAF8066216.1 MRL1 [Scenedesmus sp. PABB004]
MGEGRGRGGGRGGRGGASSGGRGAGRGGGGQVARQGGGGGMRTRGGGVAKTGGRGGGRGAGGGDRGGRGGGRGRGGRGGR
GGGRGRGGRDAKPKSAADLDAELDEYWLGSDKGKDKLDAELDDYWAAKKEGGDEAEAEPEAGAEEGGDEAEAEARPPRPA
QVARVAQGNSDTAAAAGVHDAAAPLVAGGALGGVPGNAVPSLAHAAVGAAAAAALPYRGAPPPGVSDVGALHFGGDGRDG
RAGGGRSSGGAAQQHAAALAEQQQQEAHAPRAQQGQSGQQAQQAQQASQQQAWQPPRYRREGVRLRSKRDIQAAQRLGGR
GAALEAAGDARLEAFIEQLLCAKRHAWEQDRGGPAPPPPDGGGGALPPGLLEGVGSLPADELARAAADLARRGQLTASLL
VMEEAAAAGRADALSKVSHKTFLRAAGAAGAGRAVLRFLAALPPGAADARTYNLALKACADARDLPAALKVVDAMASRQV
PVDVMHYTTLIRVCAAAGDVGQAFAVFAKAKAAAAAPAAAGDASAELDSHVYGALVAACAQGIKARSSDRKDQLVLLDRA
FGVLTEALDAGARLDTPVWNALLMCAGRCRQLQRCFEALDLMSAGGVPSDATTFTCLIEAAVLAGETDIAQRVFARAMAA
GVTSSVQLYTAAINACMANDGTNFEAAFDIYAAMQRHGVEPDDLLFGHLIALAGRCRRLEVAFDLLEDMRASGLRPSTAT
CSGLIYACLQSGNAAAARKVYDTLLARGVAPHQSQFNALLEQAALRGQLGNVVSLLTSMVGAGIAPNANTFRILLLACQR
ADQAELAFELYAIMKARGLTPKHNNAHSIAYTLLKCCLNRTRKAWRPGGYPPRAEPAGPYSALPSLRPAEARQLLHVLEP
APGPGGGAPGGGGGAAGRGAARRHTFIDNADNINWPLLALSTYRDFISWGYKPHLEVLDKLLACLRLQPAATAAAAQRRA
ADAARAAQLQAQLAPLVPGQAQALLEEQCAVDDEPCAKTQAILRELASNAGAPPSGDAAERPYEVPFDKRAMDAVLDAIN
MGLLPAMKLDAPLTVDMRGFPPCVAEAYVNVLMAALESRGKAAAGGEPGRRGAVSQPVRLFVPPFDPNFVMWPSYVDKLF
VHYNEQLLARQAQLRAEAEAARRRAAALAVRGFAGGGDEEEELQDEALGMPFGARGGGPRGGGRGAGFGRGGPGPRGSWE
SLDSLDEAMAVPPPVPYGAPGGGGGGGGGGGPGGPGGGAPAGAAGAGRYLAGGVTGLAVTATFRRLKAYAKVDAAAGALR
LEPSEINRWLGAKLGYEEERRRLAREAEAAASGYSSTAAYYQQHVYVAPSSAPWMAGGGAPRQQMAAAAAQRWARQVQQG
QPVAGAGAGAGAAARPQQPAQGEAAAAAAQQQEHQQQQQQQQQQQQEQPPEQQHGDGASGGGGGRPAIGTYRGLPGAPLA
SGQDAPPGPPPGFGAPGRGGLSALDQQSRNIRLGMAGAAQPLRPLPQQQQQQQQQQQQQQQQQQHAPGGGAGRERRARSG
AGAPDAAAAAAAGEGEAASSGGGGGAQARRPLAGSCSRPARSCAAVAAATAAAAPGDDALAALLSGFPASDQPASCGQPS
DAWPPPRGVAVPPLAGGVRPNFIVILTDDQGWDDIGLNNPGWVETPHLDAFIAGGTLFDNFYTAPECAQTRASLYTGRTH
ARTGVLRTNGGYDFLDPRETTVATTLGDGGYLTAHFGKWHNVGIAGYEPWRCGFNESWDGERNFAPGDVESRRGRPRKSG
RFHASVAPRGVAAEPLGGEGAAGAADDDDGSGPTSFVLRRNGIFVPRQAAAKAGVTAAAAPGQGGAPGPPNSTEEALLLL
GSLEHGLFNRTRDFISRRVVAGPGGAPQPDPDQPFFVYLAADSIHTRAERSLSHFVRRSYPLPYKRRMAADPRYAGIADA
TLDAWAALKYLDDLLGELLGFVESMPFANSTYIMIASDNGAQLLSGEDKQVRMPSGMSGLKHSTTEGGIRTFLAVRGPGV
EAGRVDSTLVGVADIAPTLLDLAGLSKPAGVTWDGASVANLLRVEPRRGVPASPFRGRSLATAAQRRRVLLGLGPWCWDA
NVLPKLGWDREVARPQPLFDYDTGGVKIYRDGRTKLGFGWERCIEARFMDYKWTPEQQGALYKFEGRSHVEGGCSLVYGA
EAARVVAALRARARRWWASIVAEPHSFSKPVFFLGLPPSNVSNILAAGAFERTPGRVTLKSNGATGFVEPGDRACYKIQV
VTAADYDWVVFYTGNASATVRLSVGTKAELTDGRAASVTADLPPHVRAGAAAALWCRSAADAGRCAPARRRHLAQPARCR
AAPQGNKMSGEPLGRLTLPASRGTWGVANSAAGKTEACLELVATSAAGGDATFKLVGALRATMLAAGDNGAALRSGAAAG
ALASDDDFRLSFALPAGQGLLESPYSPYTTEDISDCEACNPLL
>PNW70572.1 hypothetical protein CHLRE_17g725450v5 [Chlamydomonas reinhardtii]
MEGGRAASGLLVLPRGPGGPLVDTAAVRELLSTIAQGGYSAQLAAATQLSEQLETEEGRFRDVVGDPWSAPAAQRAAAAV
GKLLSCVKERESVYDTVCDSWILSRTAALEQQVAGLRLVLACLSAWSFQYPLTEDRCMELLLEWAGEGGDDTPTPSDPAP
ADEEALLKEARSVYATGLLAIAMTNEDYSGQASSSPLVPRVAKYLRRALLEQPQPQPQPLSTQSGEAGANGAAGGAAAAA
GAAAAVADGAAAATPSRPPCHPLPALRRLRLQYCAALLGAVGEYLDALGPVLAERGVEALLELMRRGAGLPPGPGAAAGA
ASGAASGAAPGAAPGAAPAAGGSGGGAAGANTSAGGRGSGGGGGTAAAASGVAAAGPAAAGVVVVGPPDYRLLYDALGAC
VALTAHRRFSEQLVEAGGVELLLALPRNPHTYSGLAMMLYSLAAAPLAFERLLAAGHAAAAVGAALGLLGCGQDGARKTA
VSFLSSVMTFPAALREFQAQDGLRRMVNLLRALLTSLRAASPPDLRMERQVGYYAALTLRMFVATHLTLHITALRRGLAL
AAAGGGGGAAASRAAAASAAPGAAAAVAAAPAAPAEQAVGSAGAAGGEMQPSTTTAASLGGGGAAAEFRLSPYRAVDTSR
EALDAIGALVESDRRLAEAFCRCRWPALEALLDAGCPALLLGLVADLPPERWFHEAAQASLEALRLLSLAPLARRAVVAA
AVPAPGGAGGGGRSGVGVLLNASILSTSAFFTSDPEVVSEALAVLTNLVTPPPSLLSLLPSSAARAGGGGGTGGVPGGAG
GGATPARRPDRAPAELAAAAGGGGVGGVGLQAEGGVALSLDEDVGGSGGTVAAARPRGSAPSDVVPYHHHHNHSNHNHSS
SNHNHNSSSTRDPGVALPPQPSEPPPLDLGPAAPTLGSALEAGYVAARQAVRAANGIRSLMQLLQPKHAVGPAALPAAAL
ERIRCLACRCLVGLAGDPAIRQILTRLQLARLLSDLVRDPLPGGGGGRRLGGGHQLQLEAGAGGGGLGGLGGGAGLGRGG
LPADWHSAFTAVALELIALTTTGTAPAVRHGDKLTAAANDAAAPALHKIERAAIAAASAVSYSPQELLLLIFEHLKASGL
HAAASALAAEAGLGRASAALQRLLYLQPPQLVVAGAAAGGAGGAGGALPAPGNVGGAGAGAATPFHGGAAAGLVRSVVEA
AAAAATVTAATTVEAPASGAVAARTVEPEPTSATAAGGSAAGAAAATPFGFGRAAVGSAFGAGSAALALATPGAGASAVP
GAAGAAGAASALRSGHRPIAISAALRDAAAVRSRSDLSLDLARLARLRAPQPQVQPEQQQQQQQQQQQQQQQQPQQQQPQ
QQQQQQQQPASGLKPVRAAAASPVSAAVPAAARKGEGPDTDGLVRKARGGKGQQQPQHQGQKQQAPKTGGKQKEAAAPAP
PPAATVAAAAGLKRRASAPLPPVPHPITRNNKSAKPDAAAAVPEIAGTSGRPPLAEASAHERRRRGSATAAASPSVGPSS
RTPGLSHRHRQPAAGDQAPQQQQQQQQQQQQQQDASDKEGRERRRGQQEKQDRHPKGDKHARQAAAAAGAGAAGEGVGGP
VSPAAPSAFATAAGFTSSDAPATAAAFVLAANGNGGGGGGAGAGSDSEYLARAFGASVHRTGAGHAGASPQVGSRAKAWM
SPFAAAPAAGGAAAGTAAAAPAAAAPGGANPLLQGLPSRKPPAAPTATAVAALKRHSSASTAAAAAEAAATSTPAPAAAA
AAELPPHVAAAARELQALSRPPVLSKLHAVVMSYLRQQHRQAVMSSAVPTACLPAIPLAKPYVMPQATRALDAPYNVTKR
LCRRELLGGHGGRGGARADTQLIYSRFRPLRTFRDDGALTLCAAFVQGWRRLLVGTSGGDLRLHDPLEGAEALDLLPEAH
DSAVVSLRVYDGPSGYGSAGAGDGWGRGGARGGGGGGGGGAAAAAASQPPLILSCSRNDVKLWVGLGPGAAAEAGGGGGR
GGRAGGGGEGGEGEDGGMLPRAPKATWTGVTKARFHPDGTQVVAVSATSPRQALLFDVRTAARIAALDPPPLLTSPRGHP
GLGAAAAAGLGAIGGRTPASLAGIGAGALGLGGEQQQQQQQQRPRSRGGAGSLAAAAACYSPSGQLLLWGNALYDLRAAA
PVHQFDQFTDGGAGAFHPAGLEVILNSEVWDLRTFRLLRSVPSLDGASVLFNGGGDVLYAARRQSDEPFSALFHPRRARH
PLHTAFRSLDAGAYTDIATVPLERVVLDMAVEPSDSLLAVVCVDLAEEQLTSAARVFEVGRRRPADNDSDADDDDDDDSD
SDGGSEDEDEEMEYEGASDDFDTPAPQRQHRRGGGGRGGGRGRAGGGRVGAAAAARGAAGGDSEEEEEDDDDEANDRVVV
LGRPDDEDDEDEDEDEDMEDEDEDDDGGPVGDTDDEEIGMAMLEDAYAELEEAYGGGEGDFELDIDPDDMDGMDDEDEDE
DEEDGEDEEEESDDGEGGNSSDGMMPGGGLSSGSGGGEESDSDSESD
>KAG2440444.1 hypothetical protein HYH02_010327 [Chlamydomonas schloesseri]
MPPRRHDGEEEDGGGIMGSILFGNIDEEGRADVDYLDEDAKQNLGSIAAQLGKEDNLAREVADDGRGGGDGSGAAAAVAA
AVVMPVAGAVNYEGETEEVEDYDAPVAAAPVPMLHSSLGVQAYMQQQQGGGGDDYDDYDAPAGGGSAAAAPPAAAAAAGG
VAPGPLPSSSSSVAPGAVSAAPGVPAPAAAAAAAAAPGAAAGTAAAADLDAELEAAFDSPEARQDALGVEVLAVLPSGER
VIRHTTLHIYSADRHAADMREAAAENYAAAAAARERQLRMQKQHAARLAAEALRRERLAAAAVAEAAATAAEAAAAAAGG
GAGGAEAAKAAAAAAAALELDPDLDEQRRAAAAGRLPAALVDDLALMRPGPGAAAKTQAEIEAAELAAALAAAQAAAAAA
AAGVVTEEELELEFEDDELEGGGGADGSAAARAAAGGDGAKRAMEAEARPRRACDPSKCPIHSYEPGPMVLLPPPPAAAT
APEAAAGVPGAPVDTAAAATSGGAAGQQSQQPGQQPQQPGGAAPLPAATLQPPVVAAAPAAAAAAGAPAPAQPAVPVTAA
SAAAAAAAAAAGRPAAHDVRRHPFHHHHHHHHEAGGPGEEEQEDPYAVVPAALTDALAAELAAALRLQRARDSAAWDPDP
GDDYLADDLALLSAAPPAMLGLAPADLAYPVFQEDWEEGILWDGADGADGKGAGEGGEDGGAEGLREGADADGMGGGAGA
RSPQPAKPAAAAAGGTVEEEEEEDEQAAAGAGAMDVDGAPATAAAAAPAPKLAAARPQVIRPNGPLTAARVWRGRPPAAA
GGELLSGKLVPPASLAAAAAAAAAGKGAGANGKAAAEAAAAAAADGAEAKAAYDAAAAALASAAAAMGGAVDPAFAAAAA
AAAAAAAAAAGGGGGGAAAAAAAAAGGGLADEDEEEVPLVLLDRPRLRPLPPAPDPGADEPDMRLYTDGAHPQMLRQLEH
SGYAPPGPGAFARSSVRHFHPELALGKDAPWGEAAAAADAAAPPAAAAAPPAPLVHNLNDPALVYRAQAPLPADPSPAAA
AAAAAAAARQQQVLARAAALVAPPVLRKKVVRGPVMEAAQSEVIGRQLAAFNVSQDSHYTHQVKARVDRTQKSLSKHGTP
AIILATLPARITRDDLVHFHRPRAVWTPALAAARAAAALAAAAAKAGKEVAYMFKSINGAVLNRIMDSSHSFKTLADVLA
VRDGAGRNALDIGFPQHKELSCRLLGGWPLVPLTPHTDLAAAGINKPQNHLYVLLPALRFVSRPHLPEPGQPMKPPSAFS
TKASLSATGGRVVLLEYLEEHPALLGRPAMGARLLTYYQRRDDQDMTHNNLTAPGAAPGGGGGGAGGAGGGASGGPGSKP
GPAGGRQLWKLGTVQPLGPENTPFYTSLPPGLTVLCVDTHMFKAPAAPHDPRPSDFLLVRAPNGFVQLRELTGTLTVGQQ
HPHERVPDPWDAEWIKGYNSNRVFVAVARALQRKEKQNPAAKPFVTLKEICDQLPGIPREEVRSRMERECGCRMREKDAA
AAAAAAAAAAAAGLPAPPPPENPEYELPEGVQVTEEAKLREMLRPDVVCAYESMRAAELRLRGYGLSHLQHLTDIARNEP
ERWQAAVRQLAELNPKAGNALRLIDWAVNTAPWVTTGSYTTATRGDLRSSTWLRVEGPFDPTGRGYGLCYQADWNRVTGR
PEGLKEKPPAEGSITGTDADLRKLGHEEAGRMLMGWGVKKEVVDSMTNRWRRIDLVRKLATQAALEGTEGFNQHYVRMQK
INVTEKIGGARRIAAAILQRQLDALRRDRDWGPPQEDYGLLKPLSRRSAASSAAAAAAAEDEEERRAYAELAREGFLGGS
GGGGDKGAAGAKPKKGAPLEAKAKDRRIRRTVELLGPERDPDTGGLVVVGRRELLYRDRLEMQTVNRGLNRGEQGGFGQA
VLHPPASNFMPGPYVRAQAARGRGRGRGGGEGRGGYRRRGGGRGRGGGGGGGGDASGDDHDDGSDDDDEDDPEARVMRRM
AAGTTRRAGKPRPEPKEEAPKEPKEPKPPKERKPRPPRDPNAPPKPRKPAAPRVKQQANVCADCGQPGHKAYTRQCPNFA
GEVSLSDTDYTESEDLAEEGGGGGGGGADGAAAPTDSAAAPGGTVTTTAGDGGAGADGTPGGGAGAGVTPQTGGRAARRR
PSKKIREEEEEPIDEDDEDVVISEDEDWDAYASDEDLPMNRPRGFGGGGGGGGGGGRRRGGGAAGARGGRGGGRAGRGGG
GRGGGRGAAREYRERAPRQKRFREEFDLIDDDDEDEEDIPEEPDEDFNEVLDDEEEEGEDWMEEEGSDDEGAPSARYKAR
GTTSRARGKPPAEPEGIAASRSRRAGGGAAASAGVPPVPDVDMAAAAPVPAPAVAAPAPAPAAAPVTFTPPPMPVYAPPA
PAPQQPYRAPAAAPPAPPPSRQAQPATSGRSQRAARAAGSKRKYVEDDDDDDDDGGDEEEEEEEEEEEDDEEGGGGGRRR
RGGGGGGGGGAATSAGADGEAGGGGGGGSGRAFEMTLPRAEATMRKAYASVLLAARKVPLALNWFNKAPDLNVLKDYFTI
IPPQNVMYLDLIEQKIGGKKPGVSKVAELQYASPDQLRADFKLLYDNCMTYNEPNRSPYNFPDARKVAAQILAAADAALA
RIRNNKQLHLGLDFANAVEHWINCTRCGKWRRAQYDQYARLRAIEKFTCHHIPSRGCGEPCDGCGAAEQCACTG
>GBF99853.1 hypothetical protein Rsub_12493, partial [Raphidocelis subcapitata]
MVELRAQQGAQSATRHVLLYAPHHYDAVALPAGGEAAAYDAIKAALSAYDGPHAALRGGGRSRGVRGCGGRTGGWAAQPM
DVEAGEPAGEGAAGAAPARGAAPAQRPVKRARSPSRESGSDAEGSSSGGDSDGGGSPLGGGGSDAEGPSSGGDSDTEGPS
SGGRGGGRGGGGRGGGSRGGGGRGGGGRGGGRGGGGRGGRGSDSRQPSPL
>XP_002500133.1 predicted protein [Micromonas commoda]
MAEDEAKPEETPVEEPEAKEPEVGEKRKAEEDAEGGDEAGEKEAKVEEKVWTPVKLGPKTFNSPDEMIKYFSWLLNAMTM
NQDMNDYERMVVEACLRDAHPEAEKKIGCGIKSFQIRTHPEHDSRCYMVVRTDGTCEDFSYRKCVEKLFPGWEPPARKEK
PERGGRGGRGGRGGGRGGGRGGGRGGGRGGGRGGGRGGGGRGGRGRGGRGRGGRGGRK
>GHP06456.1 hypothetical protein PPROV_000520100 [Pycnococcus provasolii]
MDSMENDFAIPPSFWGMSIPSSSSGSFTSCDQEEGFTTQVSNVALEDDFKKGERVVVWIECNGEKHVLCTLIPGQTDQFS
LGGGVVFGDLDEVAFRHTGTGTVHITGFCTLEPSLMNYDDEDSEDDDDEDSGDDDDDDSDDDDDQPPIAVPMKQLGMKQI
KGKPSKDDSDDDDDDDDDDDSDDVSDDEREADSDDDDDDDDDDDSDDDDDIPDAARLAMMKKMAKFAPRGDDDDDDDDDD
DDSGDDDDDDDDDDDDDDDDDDSGDDDSEEEQMMFKGGSGVGAKRGASMGGGPSSAAKAAKHFDAKDGRKSTPGSENRGG
GRGGGRGGSPGGRGGFSPGGRGRGGGFGGRTPGSAGRGGRGGGFGGRTPGSGGRGRGRR
>PSC76006.1 nucleolin 1-like isoform X2 [Micractinium conductrix]
MAKPKAAVAKAQKAEATKKGKAAQKAQAKKKAESSAEEESSSDEESSSDEEEAAAKPAAKAKAAPAKKAASSSEEESSDE
ESSDEEAAKPAANGAAKKADSSEEESSSEEEEEESSEEEEESSSDEEELAAKPAAAAKAAKKAESSEEEESEEESSDEEE
EKPVAKKADSSSEEESSDEEEEKPAAKGTKRAAGGKAKKEESSEEEESDDEEESDKEEEAKPAAKKQKAADGSAVDVSAA
NGSRTIFMKNLAWAADEDAIRGFFADCGPVAEVRIAYDRETGRARGFAHIQFEELEGAAKAVALSGESLLDREVYIESTT
EREQRGTPGGEGARENRFAASEGTTIFVKGYDSSLGEDEVRNQLTEAFAAAGTVVNVRLPTDRETGELKGIGFIEFDSSE
AKEKAVELDGSEIAGGWIKVDPNPGTPGGGGRGGGRGGGGRFGGGGRFGGGGRGGRSDFGGRGGGRFGGGGRGGRGDFGG
RSRGGRDGGRGGGRGRGPRMSIDSGAGGSGKKTTFND
>KAG2451293.1 hypothetical protein HYH02_003899 [Chlamydomonas schloesseri]
MADTHDEEVAGEDRRHAPILFNAAEAEAEHQSALQEERDKHRRRAEKFGTQYKDPGRVRKDFKLMMEARQERLKANHGFT
TGNIDLFSEEEQQKRAARASRFQLAEPRAPALDRYRPDEELEARARRAAKFGVPYQPTEAVLMDMDLFEQRREVGSHVER
RPEAIYLYGVDVMGTRDVLSYFGDYGATFVEWLDDSSCNVLFPDVNSTKRALVGRGTPLPPEVVTQPQSEEAAAAEAAAM
AAAVRPGDPVPPPPAVRYQPELPVPDNLADVANIPYVWVKGEDFMKNGTPVSLVYRMATVVDVRDMAAPKRTRELWKSGG
AGGGGGGEGRGRGGRGGRGGKRRFQRGDGDDMDVDEEEGPGDTMEHDAEEEDRGAKRQRGARGGQRHVVKAARQVLRPYG
GLDLMAGPAPLPAGGHVLDYTELEDEAPATEPDPAVVGGAGAQRAAEGAEGGEGDADAEGGAGRGSGWRGRGRGGRGRGG
RGRGGEGMGYVDLDLRQVLKARRRAEMEARQARARSRSPGAEGGGDDEAGDGRDE
>KAG2428710.1 hypothetical protein HXX76_011414 [Chlamydomonas incerta]
MAKTRRRKKRTHVETDQAEAKKPEPKTFVFKRGKHGAILADLEQDMRRMLMPNTALNLRESRKNSLRDFVSVAGPLGVTH
FVMLSATDNSSYIKFAKTPRGPTMTMRVRNYSLIRDVQSAAVRPRVPANAFKTPPLVVMNGFSGNDTLRLVTTLMQGVFP
PINVQRTKLSACQRVVLLSRDKESGLIRLRHYGIAVAPSGLRKSVKGLLSRREVPDLSALRDVSEFVTKSGYGSESEGED
AETSRVTLAQDMGRGNVATRQSRVRLHEIGPRLDLELVKVEEGLCEGAVLFHAHVAKSAEEAAALADRREERERLRAERR
QQQDANVRRKAADAARKAAAQADEMRQQGKLPAGQKQWWEREVEPVMGRPGDVSGEDEEGEEEPEGGSGGEEGAGKKRKR
PAAAAQDEDDDDAAYFREEVGREPDADEMVGSYRGGRGGRGGRFGGRFGGRGRGGRGGRFGGGGRGGGTDDYIRKQRRED
SGGGGGGGGGDGGGGGGGFRGRGGRGGFRGGGGGDRDGGGGRGRGGFRGGGRGGDRGGGRGGGRGGDRRGGGGGGRGRGG
RGGRR
>KAG2483277.1 hypothetical protein HYH03_017874, partial [Edaphochlamys debaryana]
MQSHALRRPALSRAAPAHLRPHLAPVCNRPVVLASAASDDAGAAPRGGRGGRGGRGGGGGRGRGGSRPRRSDPDAGGADG
AGAERSGRGRRGGRGGGGRGRGRGRGRRDGGGEASPAAAPVVRSGPVEVGQTLELQCARLALEGKGVCLLPPSNYVILVE
RALPGERLRAEISEVKKSHAEARKLETLAPPAHAATPACAYFGPCGGCSLQSLEYGAQLEEKRNQVEQTLRRVGRLGPSL
DALAAAAPWPTQSSASGPGVFGVAPVVGCGSPYGYRNKMVFSFSARTWLPPSEVVDKPALGLLRPGTVDTVLPVTKLGCK
LQGDTANALLARVQSLCGKWGLLPYNDKSGNGFMRQLVIRKGSGSGGLGSHPSEPVSLPVSSMDFVTVGDAGGEVMLSLG
VTSGAPPVVLALRALAEQLAREFPPLASVVMEVVPPPQPPTRGGPGAGPGRGRGRPAADRSASSSIGGDTDADDAGAAAE
AEGAGGPVTVLYGKPYIHDRLGDLTFRISPRSFFQTNSHQTAVLYDIVRQSAGVTKDSTVLDLYCGTGTIALWLARDAKQ
VVGVEVS
>GHP06460.1 hypothetical protein PPROV_000520500 [Pycnococcus provasolii]
MLLFQRSFLGVVTIIAKIVNMQASVSIGVILGGSCASLSSTSSDRGGGPGGGKWWDDVFGEENGNGGGDTSSGPRNTSSR
ERVNTRRRSDSPSGNRRFFGDDFGGNDGETPANRPTRGGYGRNRRGGGGGGRGAAEGGGGGQQTRQQRGRGYYDQQEQTR
GYRNDYNDDDDDDDRRGNRYGGRRNGNRRNTAYEERDDDFYNQRGGDDFYNGARRQDRWDSSPRYDDDGYDSYDNRRRRN
NYGGGGRSRGGGRGGGRGGRGRGGGGYNNNRRQRYDDNNEVGSSYGNAPKMVDPQNAVWGTNPVLAALSSRRRDVHKLFV
IDDEYHDISTNTARDIHRKARRRAVNMAEDLGIPVQRLAKHDLNLTIQQARRYASNRVGNALPRHQGLVLDAAELPLVNL
GNRNNRLPEVPPRSACGMRTLWIALDSVQDPMNLGAVIRSAHFLGAAGVIVCTKNSARLNGTVSKASAGAMELTDVYETN
RMDILLRNAVEDGYPVYAAEASDDSNSNDEDDEGDGVDYEDGEFEEDSSSSSSALDSIDMMEAQAAQVEMASSSDSDEET
SDASTSPLTSSDGSIPRIPEGGKAILVIGNEGDGLRYNIRVNCTELVSVPKSPACNPEVDSLNLSVATAILIQKLLNG
>KAG2444800.1 hypothetical protein HXX76_001542 [Chlamydomonas incerta]
MLGRSSIGQLRQGAKCALRPAPPVPLAVGRASPATFGHRQICFASAAASSAHAPGDAEPAALASAPSTPTSGSASAAAAA
LAANGAASNLELWHALLRLLHEQGDFEDPDTPVDDMLGEHDDVKAALLSFARRRPDILFSLPEDKLSDLAAVEPLPRDKP
DRKLRNAHRRLGETYARARIRLGPGALREHASFQDAMRVLWDWAEAAPGRVASAAPGLEALVRDLVLRVTAAATSEPAEA
AVARAAELEGEMGTPSAAALAERAAAELSPEERRKVKEAEAVARKHQQRLRRAASNGNVVEAGDWFCGECGAANFSDRRR
CFRCDYTSEARSNTVVTEDDILQLYGTRPPRRRKPRGVVEAAATADADSMYGAAAAAASAAADVAAAAAEVAAPSRSFRP
AREAAQGRRAPVQLEEDAAGDADAPRSVRRGAQKPWERRRQDGEAEGGRPTRPQGRPGLRWRADEQEEGEDGGETEGGRG
RGRRPRLDMDDDEEAAGGGAGAGPDTTEARHSPAYRRNMRDFYDNDGGGGRQQQQQGFRGRDRDRGAEAGGADGGEERFG
RRGGDGSDRGRSLRKGWLHEVEEEGGEGGQEGEAGARRGRGVQGRDFRDARGRGGRPEEAAQEGDLSWEDWESRKPVKAA
APLKRRGQDQEEEAPAEVRAQRSASYGGEEDEDVRMVGRPRGGGRGGGRGGGRGRGGGRGERGTGGRGQRSPGWSEPPPI
GGKRAY
>KAG2444799.1 hypothetical protein HXX76_001542 [Chlamydomonas incerta]
MLGRSSIGQLRQGAKCALRPAPPVPLAVGRASPATFGHRQICFASAAASSAHAPGDAEPAALASAPSTPTSGSASAAAAA
LAANGAASNLELWHALLRLLHEQGDFEDPDTPVDDMLGEHDDVKAALLSFARRRPDILFSLPEDKLSDLAAVEPLPRDKP
DRKLRNAHRRLGETYARARIRLGPGALREHASFQDAMRVLWDWAEAAPGRVASAAPGLEALVRDLVLRVTAAATSEPAEA
AVARAAELEGEMGTPSAAALAERAAAELSPEERRKVKEAEAVARKHQQRLRRAASNGNVVEAGDWFCGECGAANFSDRRR
CFRCDYTSEARSNTVVTEDDILQLYGTRPPRRRKPRGVVEAAATADADSMYGAAAAAASAAADVAAAAAEVAAPSRSFRP
AREAAQGRRAPVQLEEDAAGDADAPRSVRRGAQKPWERRRQDGEAEGGRPTRPQGRPGLRWRADEQEEGEDGGETEGGRG
RGRRPRLDMDDDEEAAGGGAGAGPDTTEVGEARHSPAYRRNMRDFYDNDGGGGRQQQQQGFRGRDRDRGAEAGGADGGEE
RFGRRGGDGSDRGRSLRKGWLHEVEEEGGEGGQEGEAGARRGRGVQGRDFRDARGRGGRPEEAAQEGDLSWEDWESRKPV
KAAAPLKRRGQDQEEEAPAEVRAQRSASYGGEEDEDVRMVGRPRGGGRGGGRGGGRGRGGGRGERGTGGRGQRSPGWSEP
PPIGGKRAY
>KAG2454925.1 hypothetical protein HYH02_000754 [Chlamydomonas schloesseri]
MEEPQPDEHKGSESVQHATPPAPSTAADGEGPAKCASTVETSNANGEGKVASDVEGVAAGSKGGRPKDRAKRSVALHTGY
VGTGFKGSSINRTLGDDVTIEQVLEKALFAAGCISEANFGSFAKIRWSRASRTDKGVHSLGTVMGLRMLVDDSRYVVGPG
GDCEGLELAAAVNTHLPPQIRVFTVQKTNKKFSARHMCEGRVYQYYLPASMLELKCDGSEEDAQRLATFRDTLKCYEGAH
PFHNFTRRVTYQAGGSNVQFRPGRGKRGRGDDAGGAAEGEAKQEQEQDSGAAAAAAAAAGAAATGAPGEQAEGAAAVAAS
TPEADQQAAEGSEPEAKRQKQDPEAAAAAAAAAAAAAAGADAGGGRGGRGRGGRGGGGRGGAGGRGGSGGGGGGRKRKGS
EDGSDDDEEEDEEGGAGELDDDDDEMAAAAAAAQGDQAGAANGGNGADGDGKGRFGSYGRVVLLRWQTEIDPKDRITQTY
YRRIHSFTAADPKPMVEGGEPCLLLEVSGQSFMLHHIRHMIGAAVAVSLGLMSKEVLLGAMTPPARVTLPRAPPHTLLLS
DCSFGYFPAQQGPGDNDLRNVTGERLSLREGGRERKEAFRNEVLLPALQQLVALPEWQQWKASLHQVYPFPEAAVEEFVA
GYRRFAERKEQQRKEREEQWQKRQEAGEGEEGEEDDGDEEEAEGGGGGRGRRGGGRGGRGGRGGGGGGGWRGGRGRGGGG
GRGWGGRRGGRGAW
>PNW74013.1 hypothetical protein CHLRE_13g581801v5 [Chlamydomonas reinhardtii]
MDEELLGVELEALEATFPDELIVQRGQNCTDAAHVLEVLLPLAPRGCPAHHAFVTGRLRLGVTASYPDQPPTIALLDTKG
IGDTRLARLHQTLRDEAATLAGEMALGALCEHALDVITAENTPEGMCAFCLTSVELAPPAAGQGASAGGGGGGGDGGGAE
GGREGLVRLECFHAFHRECYSSWWLWRQAALREQEAALVAHTGASAASVLRGEGLPPRDGDGVYATSCPVCRAAAPLDCL
GPQLQTELVDTALAAAFAAEEAAAAAAAAAGGGRGGRGRGKGQGARSKKQGGRQHGAEGEQGRAWAHGELGKEEEEEEQR
HGAGEEEGEVDEEALAERLRRLQVAAAAAARLAAQREEAERARHLRPEQLREYAGVQARHAAVLARQQAAGGLIEQASYS
ISGWTQGPAEQPPPPQQQQQPQPSLPEQVQALHSQRQQQQQQQQRQQQLGGSGASSSGQHEKPGGGAGGGRHGQGRGRGG
GEPGRGRHGGGRGGADRHGGGGGGGGNVEGGGGGGGGGGEGGGGGGGGGGGGGGARVSAGTAGANGEQAAGGGEQHDRAD
RRRRGGGGRGGGEGRGTGGAGGRGGGSGGGGGDGRQRQGSAQGSQPQSHEDGADATAAAGRAVAAAATAASAAAATAMAA
ITPPSAGASAQLRSGGGGRDGKAGGRGREAGGGGGGRGEGGGRGRGRAEQSKVELQAAVGHVNGSAAEALGAGRGGGGGG
HGHGGRGDGFRGGRGRGGGGGGGGGGGRGDGGAVGQ
>KAF8072721.1 hypothetical protein HT031_000381 [Scenedesmus sp. PABB004]
MASGGGGRGDKAPNVHACAPAAPGLRERRVVFFHGVPNGNCALHLLAAVRRRLLHLLRLAPGADVADFPPHTRRQLDSEA
HEELHPQLAALVLSLADPAASREAHAAVLMARDRLGGDFAAQQLAIREISEALLDSSTYLTAAELGLLCDQNGLRLVSEH
PPQAVLAALERGEQLVVCDEEAREVAAYFMPATAAPSFDGAALEDATINHCVGLVRADVLREPPPGCAETPDELRRAAAR
ARAAREAAEAAARRDAEQRAASAAAAATAAAWAKSEEEAAELAASKARAAAAPPSAKAVAAAEQRVVFADLHARRVAGRA
ARAASGGGGGGGRRSGGTSGARSGSTSSTTSSVGGGGGASGARSGGPPGPPPARGIDTAKDPAKLAGQPVGDADWKELRR
RAQACREADRAAAMEAVRRAPGPFATWRAAASQAAPGGGGEEGGAPAAGGASAGPSAGSAAAGSDEQPQPQPQPQPQPPQ
QRRRSRKKRRGKGKGAAAPLDSDSSSSSNSSSSSSSSNDSAGSSGSSGSARRCRKRRRRGAAAEEPPGAAPPAPAPRQQP
ARQQQQQQQEPGQEQQQQQQAHQQQQQQQRAPAPRKRPAPPAGGHWQAGPRTKRERAEESARIGTVVRRLRSALARAARV
GRPALPAALVDTRMQLINQLVTLLSKATYMARQAHELMTHYACARVAGHEVPRAGQGLLRDGPVTTAACSDYLRWVAGSE
RALEDLIFAVTSLPGRQHEACATRTPWELQRMLPLFWAATGAAAVELPRWVSPTLLEELAHGYTRLFALNVRLHARHPRL
RKLADLLVCLAANLAGARCPPARERAKLGGALVCAVLAESPAAWDAAWQPAATWLTQAAARLRRAGGGGEAEARRALDFL
RRHALALRLELLRPLPPQHDPDAAAGDGDAAPGGPAATAAAGARNRRPPAGRAEDLQALGLSAGHQGVTADLLSWLRAGR
GSAHAGGGGGGGGGDGGWRAAMEAPPPAGAPADPGADDDAEQQPAQQPSHAQRLDALRQAQRQQGEADAAHREADAAVAF
NDLQKCLLFNYFTQRLQAAAVGEWRRRAPGAAVVRQVQGLPLLELAATPRAVAQRAASVPGPSAPPQRLAALQQLKADMA
AAQQRLAALAVRLGGDVLPDALVARRRGGYPHVHQAQWLAREAERVSQQAQRVARHELHEARRPARQAALAEPAAAAAGN
AAAADAAAAAAAAAACADWSLREAVLGAACQQMAAALGALADAREQLEAAAWQQQAAPGPLAAVWPGAQAAHAALAGAGQ
QLGEARARALRFAGRHLGDHSLAVAGELLDRLDADAAVLYQHLAAEVLEDGLAACRAAELQADSAIAALRQRNPGLPGDA
APRARAAAFAPGVDDALLARLRKLSEARGRCDALAGRRGFSLQPRQHYGRVHLHLFETAQGHLHRDTLELQRAACPGFDL
EAAAAPPSRDPLPPWRRPARPGAADRRAFKADDRARAQAALAAGGAVLDAAFDPARPAAPAAVAALGRTLAWGWDPGLGD
IAACRALSHPACGCTRRGHRTAAQHRCPAAHDARGGADVVTLSMRGYRDASAFNNRTRNQETRVHHACMAATTNAAPGMN
KRDGFKVRQCYGTCRTDAVPPRPLLFNRDVNAAANIAALGLAQTFVNADRQRLLAAGFTEAQVGLASTTAGAAATRAVRA
AARATRGRDRGGCGRGGGRGRGGGRHGRGGRGRGGGGELTPPQSDGDDMDWEPGAG
>KAF8056463.1 RKD3 [Scenedesmus sp. PABB004]
MAEQPQPTLLLFKGHPGVGKSTLARAVCAALRWPLVDKDDAGDVLHAAAAAAGGGGGAAGGFDANGAAYAIMFAVARSQL
ALGLSVALDCPFARVQLYDEAAALAREFGARLVLVDCIARDGAAWRARLEARAAADAGGAAAHKPQSWAALQQLLERYAG
CWRWSSDGSRSLSHRLELDTTAPASGGGGAARAVLAFLRAAGVLCPGALEAAALGVRAMMRLELPVTAGLEGGLPTPQLL
MLLPHHPDDEGTDAVQSTLDRLLVRACGAGRHRRARSGGTSVAARRQPTPAPRPQACGDDAPPRGADAPPRCGRPCGGGG
GGGGDDVLSDGDLALLPDVLHDGGLELGLELELGLGLDGGLGLGELSDSVLAPHDAPLGPELLAHLVAELAPGGFTSLLG
AEPTPAAAAAAAAAGAPLEATELQQRELLRQRLGQQQRARAAQQGLAQQLAAAGLPRLHDPLRPRVVLDLRRGTSTSAAA
AAAAPPRRGRGRRHGDGAQGVFERLEEAVAAIGRKVGQQRALATRLNLTYQLRRFNDGGGGGGGGGGGGGAGAPAAAAAA
EQGPAAGAGAEQGPTQAAAAEQPTAAAAAAAAEQPTAAAVQEPAHDSAPPAAAPAATAGTSLAAETLGGAATGACAGPSA
AGDAPPADLAAYRPWLAAQVRAASLSLGDVLALESARRAEAGGARGSKLELEGRLQCGAAPAPLAASARDVRAGRQQDAT
AVAAWRRDEAAARGDAVAAALEAKREAERYARLILAAGSREAADLLAVQALRASAFRHAQRLHPHKRAQISDAAVARARE
ALARQRAAEARRELAEQQARAQACSGAEQEQQSAELAAALHGLGEQLATDSPAAAASTSLPPPPRSDLQQLAAMLAGLRE
SEDGTLVQEHGSAATAEQLQHLDRLSRRLQRDVARQLQRRARGAQAAPPAASPRRPLLLMTQLAPQLISELMQRAAIAVG
AKAGGAKAGGAGGAAQQARGGGGSSGAARGGDGGGGGGGAGGGGGGDDSGGWPPRQVPAAGHYADAAVLLDEAFRPSAGA
AGGQAQAGAGRAAPALHGAHAPCAGGCFSGAPLAWPLALVPVWPAGAAEAQQALQGLPLDGTALAGVLGRVGAGSNASAG
LGGSSGELPPLLTPSFGGLADFLVDDDGGAAPMQLDGGDCGDGSAPMQVDSHSASPCLPHERLGTPGGGPGRRGTPWASL
PQATAGARERELERTASLGLLGQLGVSFDALGTIRRLPGSKSASGSPPAPGDESMPQASAGAAAPLASQHSLRSWGSGAG
GARERSTSPGSDAAVEGRAAAAEAAPAAPSEAAPAPPQPAPGDGAGAGAGQAVPAAPELLPRWSMLAQAASQVAYYAGAA
AQQGRPDGSSVPRAALDAAAAAAAEARAAEAARRAAVVEAAGAAAQGADKPAVDLRILLPGGTATVAAKRARAPEAAAAA
AAAGAARPKRARRQPATLRDHLVGHETNEAVGADEAAERASRDGAAAAGAAGAGAAGGDESPAGSDAATSDPYASGDEPG
SDEGSVDGGAEALLLKTRFVRKRRAPGDRAGSGAQGERERVVITLERLRQLFDMPISKAARLLNVGTTALKRRCRDFALE
RWPYRKRRSLTVLIAKVEAYAADNPSQAEQAALVLEQLRTWLDEVTSNPSKALDSRINRLRKAIFKQEYKARARLAGAGG
AGDGARGRGGGRGGGGRGRGPGRGRGGRGGAAAAPRSDNEEEEEEQDALEAGLACLGDEDSRCPSAGRRPAASHPPAPSS
SLARGSTSAASRGAAAVGSGEAAPGSGAPTAAADGGVPRGPKPKPGGGAPWAQKKQKGKMHGQRQHQRPAREQPPGQRPP
QQHQHQQQQQQQQRGAADPAAVAAAAAQAVEAARRLLEAAGSGGDAHGGVSSSTSLLMPKPARPQPAPPGRGRGGGRSGG
GGRGGRGSSSSSSTAAGPGRGTGSSHRGGRGGGERRSGGSGGQGLAGISFRLPAAAYEEYRAAGVVVFDFDQPGPAAADG
PAAATADGGVRVLLTREKAERWSFFAGKVDAATDGARSPAATAARELEEESHGLLPAAVTRPLLPACPQLWWASGKMVLY
FLRYQGGEALPDMQAARLAGARGPGGARRRRRARAPLTPPLTALTPPPPPPPPPPPRAAGLGRTEAAALDRMAWVPLSEL
ARAVSGKWSRHAVRRQAAPEAPPAGGDVEGQLVAELDALALEGAAAERGAGEERPQQEQPQQEQPQQEQPQQEQQREPSR
AGQQAVAEQQAQQDPPRRGERLLLRMPLAMTGHIISRWLRALAAGAAPAPGLRMRPPRGEQGAAAERGAGEAPAGDGAAL
WLLGVPMVEVLHAPALAADAAVAAAQQPPAPPRPAAGAGARVAPEAPAPEAAAVAPPEAAPPCLTR
>PNW77175.1 hypothetical protein CHLRE_10g425501v5 [Chlamydomonas reinhardtii]
MPPRRHDGEEEDGGGIMGSILFGNIDEEGRADVDYLDEDAKQNLGSIAAQLGKEDNLAQEVADDGRGGDGAAAAAMVMPV
AGAVNYEAETEEVEDYDAPPRAAAPPVPMLHSSLGVQAYMQQQQQHAAGGGGDDYDDYDTPAAGGGGGGGGSAQPAVAGA
AVPAGLRMAPGVPSMAPGVPLAAGAAAAAGAAAAGVAGVAAAVDLDADLEAAFDSPEARQDALGVEYLTVLPSGERVIRH
TTLHIFTGDRHAADIREAAAENYAAAATARERQLRMQKQHAARLAAEAVRRERLAAAAVAEAAATAAEAAAAGAGAGGAE
AAKAAAAAAAALELDPELDEQRRAAAAGRLPAALVDDLALMRPGPGAAAKTQAEIEAAELAAALAAAQAAAAAAAAGVAT
EEELELEFEDEDLEGGGGAGAAGGEGAKRAAEVEARPRRPCDPSKCPIHSYVPGPMVLLPPPPPAVAEPAAAAGPAAPGD
AAAAVAAGAAAAAGQPAAAQQPQAAGAAQPPVATLQPPAAAAAAGAAAGAPPPAAQQPTDPVTAASAAAAAAAAAAAGRP
HQSHQPLGTDDDPYEIVPAALTEALAAELAAALRLQRRRDSAAWDPDPGDLGDDYLADDLAALSSAPPHMLGLVPEDLAY
PVFQEDWEEGILWEGADAEGGKGGEGEGEEGAEEADGLADGDGRAGSPQPARPASAGGGEEEEEEEEEEEEQAGASGGVA
AMDVDGGGGAAAAAAAVVMAAAPQKRLATAAARPPVVIKPNGPLTAARVWRGRLPTTAGGDLLSGKLRLAAVAAAGAGGK
YEEEVPLAMLGRPLARPLPRAPDPAAVDEPDMRLYTDGAHPQMLRQLEHSGYAPPGPGAFARSSARYFHPDLALAKGTPW
VEAAAGADAAAAAPPPAAPLVHNLNDPALVYRAQAPLPADPSPAAAAVAAAAAARQQLVLARSAALVAPPVLRKKVVRGP
IMEAAQSEVIGRQLAAFNVSQDSNYTHQVKARVDRTQKSLSKHGTPAIILATLPARLTRDDLIHFHRPRAVWTPALAAAR
AAAALAAAAAKAGKEVAYMFKSINGAVLNRIMDSSHSFKTLADVLAVRDGAGRNALDIGFPQHKELPWRLLGGWPLAPLS
PHTHLAEAGINKPQNHLYVLLPALRLVSRPHLPEPGQPLKPPSAFSTKASLTATGGRVVLLEYLEEHPALLARPAMGARL
LTYYQRRDDQDMTHNNLTAPGAAPGAGGGGGGGGGAGGAGAGGGGGKPGPAGGRQLWKLGTVQPLGPENTPFYTPLPPGL
TVLCVDTHMFKAPAAPHDPRPSDFLLVRAPNGFVQLRELTGTLTVGQQHPHERVPDPWDAEWIKGYNGNRVFVAVARALQ
RKEKQNPAAKPFVTLKEISDQLPGIPREEVTEEAKLREMLRPDVVCAYESMRAAELRLKGLGLGHVQHLTEVARNEPERW
QAAVRQLAELNPKAGNALRLIDWAVNTAPWVTTGSYTTATRGDMRHSTWLRVEGPFDPTGRGYGLCYQADWNRVTGRPES
LKEKPPAEGSITGTDADLRKLGHEEAGRMLMGWGVKKEVVDSMTNRWRRIDLVRKLATQAALEGTEGFNQHYVRMQKINV
TEKIGGARRTAAAILQKQLDALRRDRDWGPPQEDYGLLRPLSRRSAASSAAAAAAAEDEEERRAYAELAREGFLGAGGDK
AAGGKPKKGGPLEAKAKDRRIRRTLELLGPPDPDTGVPAVVGRRELLYRDRMEMQTVNRGLNRGEQGGFGQAVLHPPASN
FMPGPYVRTHTTRGRGRGRGGGEGRGTYRRRGGGRGRGGGGGGGGADGSGDDHDDGSDDDDEDDPEARVMRRMAAGTTRR
AGKPRPEPKEEAAKEAKEAKPPKERKPRPPRDPNAPPKPRKPAAPRVKQQANVCADCGQPGHKAYTRQCPNFAGEVSLSD
TDETETEDMLDDGGGGGGADGGIDGGAAPTDSAAPAGTVTTTGADGAGGAAADGTPGGAGAGVTPQTGGRAARRRPSKKI
REEEEEPIDEDDEDVVISEDEDWDAYASDEDLPMNRPRGFGGGGGGGRRRGGGAGGAGRGGGRAGRGGRGGGRGAAREYR
ERAPRQKRFKEEFDLIDDDDDEEEDIPEEPDEDFNDVLEDEEDEGEDWMEEGSEDEEAPAAKYKPRGTTNRARGKPPPAA
EPEGIAASRSRRAGAGAASGGGVPPAQDVEMAVAAPPPAPVVAAPQRVAAAPPPPPAAIAAAAPVAFTPPPMPVYAPPPP
APVPQQQYRAPPPAPPPPPQQQQPRQSHSTASGRSQRAARAAGSKRKYVEDDDDDDDGGGDEEEEEDDDDDEEGGGGSRR
RKRGGGGGGAASSAGGAGAADGEAAAAGGGVGGGGGRGLEMTLPRAEATMRKAYSGVLLAARKVNLALNWFNKAPDVREM
KDYYNFVPQQNVMCLEFIEQKIGGKRPGSTKVADLQYASPAQLRADFQLLHDNCMKYNEPGLSPYNFPPAREAAGRVLAA
ADAALAKIQNSRPLLAALEFANSVEHWIQCTRCSKWRRAQYEQYARLRTLPNFQCGHIPGRGCAEPCDGCAKPDGCECVA
>PNW69976.1 hypothetical protein CHLRE_17g700500v5 [Chlamydomonas reinhardtii]
MLDGTQVLDWALPPAIEEGFQATLVPEETAISEPKQVGVIAVEGGEAGQQEFPLFLGCNVIGRAGPESAEGDTERARQLD
VWRQELGPHVHVSGVFLPDPSISKTHVHIDLKEQGRVCEVTAQACTNPVRLLPGGDGAAADEEVLLRRPGDRRDARPGDV
LVLGRLRCRLLFGRRWQAAAAAAEAQAAGGAGVLVHGGGSVSPPALQTQAIAGVASGQQLQLQQQFLVAAPGFASPHSTG
TGAGPGAPPQVLQWVLPLPHTTSPPGTGGIAISGGATAFAANTADSAAGVGTEAGGGGGVPGSVGVTGTAVSGAGDGAAA
VFSPGTALVLVPGPGGTLIPVPVVGVGPAGAGLQLGAGMAAVAADTSAGMCAAAPAAMQLVYHPLLPPGPSAAPVAGATQ
DESGEDEDEDEDEEAPTHEPTQDEVALGGGAAAGGAGGGAVPWWDAPSEQDDCVLPMTSQDGAEGSQSQSRPRPQSQVHP
QASQPQASQPQASQPQASQPQASQPQASQPQASQPQASRPQSQAQAQTLRPQTSQHERERSPGASQPGPAAASQEAGPPP
LPPLAKATQQLLPAAQPPQTQQALGEHGDKGVEMEVEPHQEDEDAASDTTQPPEDALQEVEAGSAAEAPLQEAQDERQRQ
QQQPAEGEEQQQYEEQEQQRVSAYAAEAGTCAAAGHDGGTGAGAGAAAGSCSEGRHLPQAVGQEDAADEDATQPPVTEAP
EAHGQAQELQPQPLPQLGALAGDAVGRTGAAAAPGAVAPTVTLGHDAHDAVLPGSGTGAEVGMDMGGAGPTTAAAGHLVE
AGMAPAWHVPTRQAGAPHLQQHTQQHTQQLAVLPTQPLPATEVQVPLLAPPEASAAAAVAGLAAGPPEVAATAAAAAAAA
AAAPTPPEPDEEDETQEPEELQEEAGQAGDTGGKVTPDGAGPSTAAASPVTGAVAQTAAAAEDVVSDEAAVRLETAPGGG
GIAEEPEAGERPVLWGLLLGDPSPGPSQSAHADAAGAPLQPLPPSLHPSLQEPLQPTAATLSPPPLQSGPPALQQEPTPL
HAHDDGDGDEREHGNVAPQQHQAEEQQPHHVKEQQQLPPPAHPQPLQEGGAGAGSAVADQVPEEGQQGSQRAQDNSPAAR
SPAQQGAALLPEEAPPQAALPPPPPALPPHDQQRSQPQSPQQPQLQSPQQRSQSQPQSQPQRRPQQLPVSYTQADFGWVG
ALSVKPEPMSQIAAMGPAAAVGSPGGAGGAGTGVGPGVAAGVPAGPGHVEAPPPMPQQPESAAEASAGTGLSGPQRQEAG
EDEEEEQQQQQQAHAHAPSAAGSGHTAPEATLATAQSPAAEPEALGAAAAPAGDQPGAAGSGPGSGPDPAAAPTPFEPLS
QAAAPRPPTPQEGGASLDGTQSSGGGWTAAVAAAHVGRLVSLLRPAAAAGSDAAGGADSGLLGLGLLGAPSQLEESQMPG
GGFLMLGALGGGGGGGGGGGKPVAGLADAPAGPQEMPDEAAETAAIPAAAQPAAAAQGAPPAAAPGAMLAAATPGPQPHT
TPGRSHGPGPGQGLASPAPSGGGHSPSTSLRSFLPGAGTQLAADAILAMAAVHSGGGGGGGPLPAGADAAAAAALRGAWE
SQLPSDWGLPQQQPQQQPGPKPGTRQQPQRQPRQTLNAARQGAGGGAADAYELPSSGWSVDQEPGPEALQQGEEEQEQER
RGGRSSGRGRRGGARGGRGRGRGRGRGRGGAGGGSRRSSADGGHDGEDGAEAGEAEEAVEEPDAGAVDDDGDEDYCGEGG
RARGRGKRRGRGRGRSRGADTGRAAGGRAGAGSGKPPTGKGARAGGKRRRTSEDGEGAAEGGVVEAPGQLPPVGPLAATG
GAAAQGLQPPAPKRARRGSREPSPAGRPPLPPAVPLQPPQLLQPPPQLLQPPQPPQLAEPQQAQPQEDPTARWQGHPGTT
EEPQQQPQQPQQPEPQPQSEQQQPKRRPVIKQELAEEGAVGVAAGPQQSGVAEQQQQQHPQQQEEQGASLLGEQPQPQPR
EQPQPQQEQEPQAQAHAGEPAQEGAPLAALNPDSAAPAGNRQRLRQQLLGAGAPAGWAVRRPRSSREASAEPRAAQPASV
AAPMEDAGPASGALAADGRPAAEREIERGGDATGKIADGAAPVVPPALAAPGGAGPSVDIAAAAEGVARDADMAQAAAVA
EGQELPQRVGRQRKAAGHGGRAAKAVPIGAETGRRLKRGREQPAGVEEEAHQPQEAAPKQEAAPEQEAADTGTTAGAPEQ
QQQQQQQQQQGQELVQEPGLAGEHTAGTRPPEPDAQPEPEPEPEPEPEPEPEPEPEARRPTKRARTSAAARKGGRQPAAT
AAAAAATPTEAGADGAAAEPMAAEQPEPQAGAAGRDRRNARARRTSAATAAAAVAAVKAEPTVQVGGPGSTTGRGSAAAG
ADGGGSGSAGPSSPPAAHAGSPVQPSPGAAAAAVGGSGGAGAAAITRRRRTGNVAAARGGGSQGAEGAVDGGDAGGDVAA
AGGRCHGGHVGGGVVVSISRSIPDARRESLRALVRRLGGQVADDEDTVHFSHMVLPRYSFVPSLKVLSAIAAGRPLLDEV
WLQGCRDAGGVWLEPQKQHAAVDPKQEKELRFSIWDAFERARRNGLLLQGRTFFTTPLRRVEDAKMAPGAAPAPGAGAGA
GAGAGAAGAGRKAGGSKAAAAAAVKPEPGAAVTAGDGPQGLSLVAQLAGARLLTDPGDVVPGHVGSAFIASASPAAAGAS
GAATAADVGPSLPTVVVGERGAKEREWARRHLPAGTQVYDKEVFKAMVLQQRLDGHEPLFTV
>KAG2485088.1 hypothetical protein HYH03_016185 [Edaphochlamys debaryana]
MADDMDEMADALGTLTALASVAAASREGDRGPTAPVDAPAPRREVQKWVQCCRCQKWRKVPFHLKDEELPDNWDCSKNTW
DPRFASCLKDQALSNEEIDEILALQQQDLHHPHHPHHEAHYDEPAYEDAEPDYYEGDGGDEDYGDGDDDLGDADDDEGGR
RARKFGARPKLKRAGSDVLPSGIPSPGRRGGRGGRVGGGRGRGLTPRGGRGGRGGRGASRGGRGQRGAAANLARSRSGGR
AFGRGLRGVSEAAEALLGMGGGAEGDLYDEAGGMLMADPAEQVLLQRPDFPYPRDTLRPGRVVWAKVEGHDWWPAKIVRR
RAVPREVGPPPGGPPSVLLYIPVVFFTVRGIPGEVEERLDTPAGILAASMRALGGDRGGAGAGGNGEEGEGEDEEAEYAW
LPFDCLKPFHVGELPSGPGDASAILDANLRTSIAHAEAAIRAAEAQSGADGAAGAGAASGGGAVPKLEPLDALGGVGVDL
LSQEGLMKSAFGAAAAAAGGEDDFLSDSDGGWGAPAHFQAGAARAFGRGNGRGGRGGRGRGGRRGRGGRRGRGRRGMASR
ASDDEDEPMDELPLEPPLHAGAADPYGLAVAPLAPPPAKQVVEAVYGWRFPLSEADKALERERQRSLERERHRILERLRK
SSGAGGGAPNHDAIADAVAAASAAAAAASAANRAAAAASATAAAGGAAAAPPPGGDKMATDEADAAAALLGFGGDDAAGG
GSGGGAAAATAAGGGDPAAASADPSIPDREPEYLVKWAGKSHLHNEWVKESTLMSLARRKLLNFKKRHGDAPCCLVEEAW
SRPERFVARRPSPSGPGWEVLIKWCGLGYELATWESEGTKALLQPEYVGLHTAMWARCKRALYKASRPAAEAAAAAAPTP
ALADLLDQPPFVAGGRLAPHQLQAVNWLRKMWGAGKHAILADDVGLGKTATVVTYLQCLIHEFKVTGPLLVVAPQALLDS
WEGDWAYWAGPSGSGSGSEQPSANGHMGPSPASPSSPSSPSGTGGAAGAGTGGSTAHVNTVVYGGSAAARALLYDNELWL
AAPSLDRKGSAGRGRDEVNRVPKADVVFAGLEAALSDLQALKAVPWEAVVVDLRLRTRAVSGRAAAPLAELGGRQRLLLL
GGGPSAAPLPDLEAMGALIRPDVKPYDGVDDPSSERAQEAARALLGEKLESRCCRRSGGDVARHVAARREVQIPVELAEP
QAEAYRTVLARHFPLLADTGRRLPQPARAQELRAVAGELRRVCTHPYCLDEFRPEPEDGAGAGTGPGHSHAHAHHPHDAQ
PDPIGRRASVTGAAAVARSSGGGAPNPTSPSGTAHASGAGPGAHSPSGGAGSAAVGRDAAAGSGSGSGSSPVRDGFGASL
EGLLGASGKLRLLDRMLRVLARRGRKTLVLAQSAKALDLLEAYARRALGPGAALRIDSSTPAAQAAATVASINAAADPSA
ACVAAADGAPADPPSAAAPAAAAAAGAGSPWVLLMASRAIGLGTALPGVRAVVVYESDWHPRLDMQAVRRAFRLGPEPGL
VPVYRLFTRCTLEERLLSPALAAATAAAARRRGPGGAADALTRAGQARALEDAVRWGADKVFRQGSDGAADGPRAMDLDG
PGCAGGRQDRGVYGADQIREVVELGEAACCSPGGAGAGGDAAAAVAAAADSAADAGGEADGAGVPLAPGLELVLLRSWVD
PDRRADDELPVPADEADDEGLPGDEEGAEDEHHPHPHGAGAHGHASLHHASGTPFEPLAAAAVAPAPPPDAAFWAPLLRD
RWEALRLAEGLDAAGAGEGAGAGGDGHHVSRRPSGYDMDRDDLDDDLAHEDDEADDETYRPGRGPGSASLGAADSYDDVA
SGVRPGGRGRGRGGRRGGGPFGGRGRGGRGRGRRIDHDLDDAGYGPGAAAAAAAAAAGGAAAAAFLSDLDRPSKRRRRAG
AGSGAVEDGAGGAGAVVAAGGGGGAAGAAAAGADASAPARVRDVLLREVSRMEAVKKAIADTASPEHAVAQRSYSRLREV
AGELELPADAAAAISDMACQVADILVMMRQEDEAPSDFQDYTLVAIIAVAAHLVKVVLGAEDYGLKRLGDRYGHDISALD
QVFWHILTRLSYYRELHVRSSQLSTDGSLTPAEAAALLAATGGGGGERGRGTEGGAAAGAAAGSGGAGAGGREAPAAVAE
VDSFSARLNAILQSDVSPLVYAQVSAENIPLGPLATLMPLLQMAGSINEPNMKTVLKSTRDCQENLVVLDRSHSVKVQQI
QKEYQDFMEKVRSRAQTAIDTANRDYQNSKAVLTQRMNLYIEYLQGQIPLQRLTEMAAHLQRTATQAQQQQQAATVAAAV
GAVTAASGGSAAAGAAAHVTSAQQAVLAAAAAAAAGGIPAELAAVADKALAAAAAAGGGSMDPAAALAALAAALQGAAAG
GNSAAAAAAAASIMGLGPMGTLDVSSANTSSSSATPPAAATTAAAATAAPAAAPSAAAPAAPAPADTVMADAHPAAPAAA
AAPAAAAAQPAAAAAQAATSAATMEQLLLALATNRITLEQVPEPARSQLSALSGGRPLQPYLEQLVSAGQTSALTVLAAA
IATPALTAQASSAAAPAAAAAPAVTAAAPAGPVAAAAPPAAPAFRAPAPAATSAAAPAAAAAAPVANGPQHPPVAAPAPA
AAATAAAPAAAATVKSPSPGAAPLAAAGLPAGATLLQSQPAARRSISGGSGGKAAAGVAAAAPPSVSPSTSTGATPAATK
PAAPVLPPTTASAAALAPPAAPAAPAPPAAVAHEPQPPVTAAAAPPPQPAAALSSYQHLMAQQPHVMQRAQGPPPPGMPG
ANRHAQAPTTSGAAATAATQPGGLAGAVSAGAAAAAAAANEDTAGTVAHAPGWPGRAGSTGAVGGMGTSPAPQTAHAAVA
ADTSRAGSCGPAAQPAGPPAAPEAPPAGGTGRGASPAAAAVAGSQPHPLAAMAAAAAAAAAAAAGGSGSRGPSPGPPATR
PAASPPPARQASPPPAAQPMPAHASQAPPQHPPHAPHAPQPQTDAVMAEASHAAPAELAPCQAAAAAEPVPLQAQAQAQA
AAALAQEQALAAPPAYHYGGALVPPQPEHAHVLAADVAQQQPVLHAQHAQHGEQQQPQHDVPQQHQPQEQQAHPPPQEPL
PSAVPAPDQPPQELQPPQGPPGPTPMEVEASAPPPAQPLETTGAELQQPPAGQVPAAWAPVPLTADAAAQAQAAADAQAQ
AAMEAVAAQAAAMHAAYEQAAAAAALEAAHAQVAAAEAQLAEARQAEGRQAVAPEAAAPEALPQPPPEAPQPAFAHPAQP
TAAEALQAAQPSEAAAAAEAHAQAAAVAQAAADATAQLAAAQQAQAAAEAAQAQAAAEAAQAQAAAEAAQAQVAAAAAPE
AQAPTEQPHAAAPAADAQAAPQPREADAAAVAAALYQQQYEQAALAAAAAASAAAAGAPAAGDQAAAQAQDPAAAAAAAA
AAEAAALAQLDPAQQQLYQQYQQQYLQAAAAAAAQAAAAPSAPGGATAAEQAQLQELYQQQYAAQLAAMGAMPYSTAAAA
PGGGTGAAAAQQRAPVAAAVPYGYAPASYAAAAAAAAAAAGQGYGGVQGYGAQPAAAAQMAAAAAAQMAAAYGNPAAAAY
PAAYGSDPAALMAAYQWQQQMAAAAGGAGAGTASTAASMELYAQQMAAYQQQLAAQQAAQAQAQAQQPGNPPA
>XP_001701853.1 nucleolar protein, component of C/D snoRNPs [Chlamydomonas reinhardtii]
MGFGDRGGGRGGRGGGFGGRGGGRGRGDGGRGGFGGGRGGGRGGGRGGGFGARGGVAKRGGARGGGRGGGRGGMKGGAKA
IIEQHRHDGVFIARGKEDALVTRNLVPGVSVYGEKRIAVENDGEKVEYRVWNPFRSKLAASILAGVDNIYVKPGSKLLYL
GAASGTSVSHCSDLVGPEGAVYAVEFSHRSGRDLVNMAKQRPNVIPIIEDARHPQKYRMLVPMVDVVFADVAQPDQARIV
GHNAQYFLKNGGNFVISIKASCIDSTAPPEAVFAREVKKLQEMQLKPKEQVTLEPYERDHAMVVGVYRPAGKKKE
>XP_007514544.1 predicted protein [Bathycoccus prasinos]
MAYGYNEGRGRGRGGGGRTSGGRGRGGGRGRGRGRGRNSPAAAQNQQTKKPTKSIKNQMRDVQRMLSKAKNMPQKLREEK
EQELKDLEKAQKENLHAEKERKYAKKYHRVKFFERIKVTRKMEKISRIKEDERTEREKEQLKTLERDLEYVLHFPKHRKY
VSLFNDDEDDEDAKTHKNRRRERFRKEIKEILKAKAELGDANEGIVDGDDENEKARTNAVKSNDLDGDDFFLNSDDDDED
SDKKKKKKKKKENGSENSGSSSSSSSSSSTSSDSDSDENVDNNEKNKPEMPVTREPIYIPLPKAKQKATEEKKRPADAPL
RTRAEGGRKRRKKK
>XP_003057718.1 predicted protein, partial [Micromonas pusilla CCMP1545]
MAGRGGRGGSGRGGFSPGGRAGRGFTPGGGRGGGGRGRDGGRGRGGGGGGGGAAGTKRQRDLADDELGERYDGFGGGDGF
ADASKLRNDKFEAYYQHQGVVPRDEWESMMDAFRTPLPLTFRVNMSGKFRESTRNTLEKTLFPGIRAHTTRPPRALRWYP
DALAWQVDVPKDALKKSDDFRALHRFLVQANETGAITRQEAVSMIPPLLLDVKPSHRVLDMCAAPGSKTFQLLEMLHHKA
SGETGAEAPAGVVVANDASLQRANLLTHQTKRSNSPALIVTNHQAQKFPFLIEAGKGGDERRPILFDRVLADVPCSGDGT
LRKSPDLWKKWTPGSGVDLHGLQLEIATHAVRLLKVGGRLVYSTCSLNPLEDEAVVAALLRRGKGSLKLVDVSEKLPGLK
RRPGMRTWHVGDVFGWHETPNGDGRRQRNVCETMWPPSGKAASEMRLDRCVRILPHLDDTGGFFIVAIDKVAE
>XP_007515242.1 predicted protein [Bathycoccus prasinos]
MSDKNDDEEAFGAAAVDDDAQKEEQQKEEEERWPSDRKQFRKDFVPFDEKLERKLLRQLEFYFSDSNLPRDKFLRETVER
DPDAYVDLKLILKFQRMRDILNDSGGSNNPEVVEAVAKLLKEKSVSLQVAEETSPDPRVRRKEDLRPKEEIDRDVEKRSL
YANPFPMTATIESLTDFFEKECDERVLSVRLRRHIASKDFKGSIFVEFSSEESAKKVSGMSNTLVYEGAELTLMFKKEYL
EKKKEEKALKAEQKAKEEADRAANPEKYAKLDEERKRAEREVVMGDRRHDNYNHNNGSKRSRDDDDDRGGGRRENKENNG
EPREEKEVVYTPGMIARITLGEKANMEWNDFVKFREGIKSAFESYGKIKFVDFKQGEKSGFLRFEDEKVAAKIIESIQGG
NAIEVEGDACAIELVGGDEEKSYWEAIDRRARDRDRQDRNGNKRDHRGGGRGGGRGRGNRGRGGGGGGGNKRHKSD
>KAG1674588.1 hypothetical protein FOA52_001837 [Chlamydomonas sp. UWO 241]
MNRRLLDPFQAVELPEIIEEYLEHGTATSVAFNRRGTLLAAGTAQGSIVIWDFDTKGVAKTYTGHTAPVTSVAWSRNGKL
LASASADSSVVLWDVLSGKRVHTAALKGPVSCVSLSQRAPHRAVASFADGSSPVLIDFEKGCKATPLPTVDGDSAPGSPC
AVAIFNKACDMVLMGQGRGGFLALLDADSLRFLDVVKVLGGAKVSGLSLNRKGTLALATCHDRAIRMFELAPRSVLPAGA
AQGVAAAGLLKALASVASGSKGASLLWGAGQPGLLTHQRDFQNAVEKCGWASACFSSDSEHVVGAAGVGARGEGRDKHHL
YVWNAVHGGMEVILDGPKDGAAAVTWHPLRSMLLSVSAQGRVFCWARIYAENWSAFAPDFLELEENLEYAEKEDEFDWNT
PSASAKPHPEGPGVKEDEADEDVEVDVDVLTRDKVTLLSSDEEDELPDQLHYLPVYIEPDLEAEPAAAAGDGGAGAGMLP
PGGAAEASGGDGEADGDGGAKAPEVGDGGGGGAAPSEGGGGRGGGRRGGRGGGGRGGGRGGGLPQKGAEGDNDGGDAAGR
RVRARG
>KAG2433593.1 hypothetical protein HYH02_012524 [Chlamydomonas schloesseri]
MNAGPAKNTLTRSEGLSAASGAKQLQPDPLQVRQALVTAAELKSLKPGRRVFARSGGVFLLSSREEQLQRATDELAKLQQ
AQKHGGRDGGGGGGPGRSGGRDGGGGGGGRGRGGGRGGGSLSPGRGGGGGDDGGRGRGRGGGGFAARGRGGGFGGRGRGG
GFGGRGGGRVDKKRGAGGDGDRPPAPKRTKTDAEIADAVAGLATEGDGHKDAGAAGPAPAAAAPAPAGKGAGKGAAKKNA
GGKGAAASTAAAAAAAAAAASSAAAASAAATAAAAAAKAAEAVADAGADGEKASAADKAAPKPKAKGPMNSNWEAMREKV
VAAAKRPPPPEHVQRRLAKKKSAAAAAAEAAEADGSKGAAAAAAAAAGARRPGLVGTETGLTKVLALDCEMVGTGPNGSV
SALARVCLVNAAGAVLLDTFVKPNETVTDYRTWVSGVRPEDVARGRPYDEVVLQVGEMVKGRVLVGHAVGHDLKALRLED
HPRTHLRDTSKWPGLMKELPNGRKVSASLKDLAATHLGLAIQQGEHTPVDDARAALYLYQKVHREWEAAVKAGQLTPVGG
GGKKKEKGKGGREARGARSGRLASGASRRAGRGKAGAEGDGDLGVKKGGVRKRAGGGGAADGKGKKGGSSAAKPLWSLAT
DPYADL
>XP_005649955.1 WD40 repeat-like protein [Coccomyxa subellipsoidea C-169]
MSMKVSAPDGVKVYNVTSSKTLPQWVSEKKKKSLRKDEEYRRRIELIQDLEFPAACHRLKLTPDGQYLFATGIHPPRVRV
YELGQLSMKFERHFDAEIVDFQLLSEDYSKAAFLCADRSVHLHARYGAHFKTRVPCFGRDLAYAPESADLLIAGSAPEIH
RLNLSEGCFLTPLPSQSPAVNACAVSPAHGLFAAAGEDGKLECFDLRQRRSAGVIDAAAAAGAAGEGLTALRFDDGGLQC
AVGTSNGLVALFDLRASRPSIVKDHMYGAPIRDIKKVISADKHIVKLWDAASGDTFTNLQPQEPGINDVLHWRDSGLIML
GMDAPRIQAYFVPSLGPAPRWCSFLEGLTEELEESATPTLYDDYRFVTRAELDKLGLGHLVGTPLLRAFMHGYFLHNRLW
NKARAVAQPTSYEDYRQQRISKKLEAERQSRIGLVRKLPKVNASLAAKVLASQHEAEEEGEAAAGKRAKKPASDLLADDR
FKSLFEDRAFTIDEQSEEYKALHPNADANHRQKQLLKEHFEELGSEGEESEEEDDREGDASSMEEKRRREAGSRAESSGR
GKGPRLYAAKNEAAAAAFKARESLAGVQSLPLADRLAAAGNAGAPGRQRVGGQRELTFTPKSSGRGGRGRGEGRGRGEGR
GRGEGRGRGRQGGFGDAGAKFFGEKPSRGGRGGRGRGGGGRKRGRH
>PNW84649.1 hypothetical protein CHLRE_03g152950v5 [Chlamydomonas reinhardtii]
MEEPRPEPQGSGENAPAPQAAAAGEEVVTVEAKAAACTACGDDAPAAAGDGAVLAGTAAAAGGGRPKDRAKRSVALHTGY
VGTGFKGSSINRTLGENVTIEQVLEKALFAAGCISEANFGSFSKIRWSRASRTDKGVHSLGTVMGLRMLVDDAKYVAGPD
GDCEGLALAEAVNTHLPPQIRVFTVQKTNKKFSARHMCEGRVYQYYLPVSMIDLKCDGSEEDAQRLAKFRDALKCYEGSH
PFHNFTKRVTYQPGGSNVQFRPGRGKRGRGDGDDSAPAAADAGTEGDAKQEPQAADAAAGDAAAADKEAGAAAGPEAADT
AAADQQAAKGTEPEAKRQKQDPEAAQAAGADGAGERGGRGRGGRGGRGAGGRGGGGGRKRRGSDDEDEEEEEDEEGGAGE
LDDDDDMAAAAAAAAAQEGKAGEPNSGNAADGDGVVGRYGPYGRVLLLRWQTEVDPRDRITQTFYRRIYSFTAADPKPMV
EGGEPCLLLEVSGQSFMLHHIRHMIGAAVAVTLGLISKEVLLGSLTPPARVTLPRAPPHTLLLSDCSFGRFPAQQGPGDN
DLRNITGERLSLREGGQQRKEAFRNEVLLPALQQLVALPEWQQWKASMYQVFPFPEAAVEEFVAGYRPFAERQEQKRKEK
EEHWQKRLEAGEVEEGDRDDEEDDEEEGGEGGQGRRRHGGGRGGRGGRGGGGGGWRGGRGRGGGGGRGWGGRRGGRGAW
>GBF97159.1 hypothetical protein Rsub_10346 [Raphidocelis subcapitata]
MASMKVSAPDGVKGKALPSWLAESKKRALRKDDEYRRRLELLQSFGFPAACQRLKATPDGQYVFATGYHPPMLKVYDLAN
LSLKFDRHMEAEVVDFTILSDDYSKAAFLCADRSVSFHARFGTYFKVRTPRQGRDLAYCPFTAELIVAGSAPELWRVNLE
EGRFMAPLPCASPGVNACGISPVHGLLAAAGEDGHLECFDLRARASAGRLDAAAAAGAPGSALTALRFDASGMHAAVGTA
GGLVALFDLRSSRPLLVKDHMYGAAIRDIKWHVSGGGGGALAERRVVSADSHIIRVWDAATGEGHTSIEPPEGDINDVLV
WPDSGLVMVAGDTTRVHAYFVPSLGPAPRWCSHLEGLTEEMEEGPPAVYDDYRFVTREDLAKLGLDHLLGTPMLRAYMHG
FFMDARLYRKARDMAAPFAYEAYRAQRVATKMEEERKSRIGLVKKLPRVNRDMAARLLAQQAEAAAAGDAAAGAAPASKR
ARRAAEAVAVSNPLADDRFKALFEEEDFAIDQASKEYQLLHPNLDREKRDKRLISEHFDPLDGDEEEDEEEGGSGGYGSG
SGSGSEEEGSSDDDGEDGGGCGGSKRGAPSMYAAKDPAAAAAFRRGESLAGAAERPLGARVEAEGRARGGRWSGGGGGAP
RVGGSREITFTPGGGRGRGRGGRGGGRDGGRGGGGRGGRGDGGGGRGRGGGGRGGGGGRGDRGGGGGGRGRGRAGGGRRS
SFGNFGLP
>KAG2496990.1 hypothetical protein HYH03_004995 [Edaphochlamys debaryana]
MPPPAATTRALYAALNRDGPTTSSRSPMFLALLFKAMQSDVSVKRVAAFAKRLLQLAALAQPNWACGALLLISQLLSHHP
ALWAAITHAEDVGGSGVEAFRDLPGGGDSDEEDDGVERFRDQDGSDEEAEAKAQAKESKGAKGKGGKGKKAAKAGSDEEA
EEEEDDDEEEEERLEGAALDLDGTRRTSHGLASTSGRAGAAANGAAKGKGSLAAQSAAAATASTEAAAAATWPQPSYYQM
DKREPLYANADRSCWWELTALAAHAHPSVSAMSRSLLAGAPVVFDGDPLRDLSLGAFLDKFVNKKPKPVSRTQSAMQPTA
PLGGAGAGAGQAAAGPGAKGSASLAKLGSAAFAAMAEAQVDSADIFFHRFLNLKGVRAKQAKRQEAKARKKDRADGGADD
EDASEAEEAEADAFLSKQEGQVDDLDMEEAGSEDGYDYADLAKALGEDALSDGEEGNDGGSGDAEADQGDDDGDADSLEG
ANPLELPSPSEDDLADSDDGDEAGRRKRARAALAAAGLSEADLEGLSSDDDEDEEDGGEGGESGDEGMEEGSEEEEEGGS
GDVEMEEGPSGEGEEEEDAGTGDGEEEEEGAMDSEEFERLMGLDRGSDDDDEGEDDDDLDLGGGEEEDDDEAPKLVPMGG
KDGKGAKAGKGGKGGKGGKSGAALFASAEDYEAIIERAEREEKARAASKGEDGEEGPELGGGRRGRGGGRGRGAGGGGRG
RGRGGGRGDSPGGRGRGRGGGGRGRGRGQGGRR
>GBF90714.1 hypothetical protein Rsub_03015 [Raphidocelis subcapitata]
MSGSGRQQPDAFQKLLRASQRQASSQGGARPTPAAKRPRGEYRPCPVCGGSVPVAFLEIHVEGCLDGGSQQRASQGAATP
AGGRGGGRGGRGAGGRGRGGGGGTPGPAGGRGSGGPGSAAAAAPCGAASAGPAPCGPPTPATPAPEPAPAPQSAPPSAPG
GAAAPGGAVAPQPEQPWHGRASPSAQPQPCPSPPGWQQHAQQQHSQPSEQQQQQQQPQPAGRNAFDVLARGQRILQQQHI
SFLERTPAGGFRVRWWLKGDRAAPRGLEAKWSGASPLNLARGAGGRGQAAQVLLQTNVPPGDGVDVSWANPDLASNAGVR
GGGGGGGAATAGGLRPAGAPAVSQQHGQQQQQQQQYGQQQQQQQYSQQQQQQQGQAGQPRKFLESLFKSALQKNIRLCRT
EAAVRVAVAYLKEDPESFARRLPVIALEDGLLHPGLPLVAWCMGAVSKGYRLGGTLANELLSVVQQLAACPIRDHLPRNT
GALWRAPGTLSDVDGTLPPEEAALVKALMARAAFGGMKDDGEMLHGYAGLWAARFAGLSAAPPPAAALPGGGAGAGGGPQ
AGSRQRGRQREGEREQEGQQERQEQQQQEQAGGQEGAAAGGGGGGEADACSPWLAFVRAAHATIDGAPAAARAPRITLVG
PLRREDIPLAAVDFHNSDLGSCLMANDGVRAVLARVTKNSWGQEADWQHLLQNACWIFRSGLNLKRQLLLLHDAPVVLPQ
QPQQQQQPPQQQGEQQQPSQQQQPSQQQQPSQQQQPSQQQQSAQQQQQGQGGGALSALALERHLLNVAAEADAADRARLE
PVWVACAPVADRYSAARIGERLAALA
>KAG2427077.1 hypothetical protein HXX76_012590 [Chlamydomonas incerta]
MAPSPAALGVPAPAAAAAAAAEEPAALLELPDSVLVLVAARLPSADKKACRLACRSLRAAVSAAVTSLLLTDDNLPLLAP
PLLPTAPPAAATADGQSGGAPDDTVAAQHQQLLQPSGWGDHSHGQRAAPHRHAPRREPLHTLFPNLTHLCLGLGPSPGPE
SRRTAQLRALLTQCLPRLRGLRCVDLSAACRDVALGRTSAELLSTWRLLVEQGLPAGRPVRLLLHPPAALASAPAGGGAA
DASAAEAAQQQPGQLLAAMLAALGRARPQAEVRLVAAPPGSKRYDKPRIPTAAELVAALSVGGALDAGAVAATAGGSSSR
SSSSSSRPLHARADAWRCPAMTGLVLGPESFDTATLAATAVARSAAAAHAAATAAALAPWLITNPLHRSVLQQQQQAALA
PPGPDSAAADAAAAAAAAAAAAPNISAVQHAQLLQPSASSASAAAPTGSSLGGGEGPAGPPWLPLLAAVNAAAAAAATGG
GGGGGGDGAAGGAWDGGAVRELHLWEAWPLAALLPPPQPLLPASCSSTWGLLGLRRLVLTDQQAVLDRDRLTSATLAPLA
ALTALTRLELASLSVQAGPAAAAVAAAAATAAKAAARGGAAGGSSNGGGGGGRGQGGKGRGGKGGSAAAAAAGGPLGAAA
TALLRKQKLAGRRPSAGVFTPLPQVLHLSVYHALRIEWPPDNDSAATELAETVFGSSSGSSGSSFGSSSSSSSGWGHGSS
SSGLLLAAGPLAALFPRLQHLAAGVAPGPAGRSAGERWGYLAGVGRRLRSLHLRAATAEDLTLQGRSEALASLTALTALR
LSAEAGKLDGIHGLVRTLRSFPPQSLAALRLSRLSMRLTAGAGGADGRGGGAGCGGGGAGAYATPELHLPRLTRLVFDCG
CGGELVGAFDGVALSAPRLKRLEVKDAETVRPGDLQWALERQMGLTQLVVRDCAGLAAPGLRADRDLAAAVRAAGRWGPQ
HSRPPAAAGAQKPSSGSGGGGGGLRLSVSTTSAEAERALRRSRHAGADFGHGGGGGGALAAACGAWPCVDGGSHPRQLAP
GLGGGPTADDLDDFWGRWR
>KAG2490768.1 hypothetical protein HYH03_010918 [Edaphochlamys debaryana]
MEAEAALHPPPPQPQPHAQAAPARQHGPATFGMVFGGVPNDFEPWEVDRMMKDLLPQIRVADRRRVPGPAAVYEMDLTSR
ADVDAVCNRLNGLMIGECRVWAQTADTPGYNQSYPRGGRPGPPPRLDQSYSSRYGSGPDGPYSSGPRGGYGDRDRPYPPR
EGGLAPHPSFPPTRPDSGAFRGRDHSPPRGPGRRPSGREDDWHRGPPGAWAGGAGGLEDFGPGGRRGGPPGPPGPDRWPD
DRDRWAGPLGPRGSMPPPPPPPPPPPPQGYGSSTNLPFMDGDRPRLKLHPRNSATSGDGACGGEGEAEAGTAVEPGAAAG
EAAAGGPGAAPQPAPSPTGAVAATTSGALPSASSTGAGAASKPKSNPFGAARPVDTLAREREIEERIAREKVGVDFKERG
LGRGPSGLITIPTGAPAAAGPGSLPPPPPSVAPSALPLPGVAVVAAPPPPPPPPAVGAVPMAMPIAVPLTQAQAQPGPPL
PPAAAAQQAGLAPPPVPALTAPLAHGHGATHPHMLMSLAGIPPPPLSGLMTLDLSGQHPHAVPHMGPGGPMMDPSQQAQA
QAGPPPGTVLPPPVPPAHNVPMNMHQPAPPPPPPPMQQMQMAGPPPPHILQRPPGALSPPPPMQPLAPPPHLAPPGQPMQ
GQVHLLQRPRGVDQPPPPPPPPPPPPPMDDTLRRAAADQVTARRHAHAHAQHAAQAAEASAAAAAAVKAAASATASAALP
PNAGVHAPVVHGSASGTADGQYDDDEDDEQFEDAQEHLHGSDGSAGSEGATAALAAAAAAAAGLASQGSSERGRGGRGGR
GGRGGRGEGRGGGRGEGGRGEGRGGRGAGRGRGEGRGGEGRGGEQRPWRDGDEEGPDGSGRRGGRGEGRGRGRGEGGRGE
GRGGRGGRGGRGEGRGAGPAEELHPHAHPHGHGPPPPPPPPHGQAQAGPGPSPHGPRKPRPDGAHEGRFAEASIESDERS
FGGRGGGGRGGRGEGGGRGGRGGGRSEGGGGGRGRGDRGERSDTGAGRGGGGGGGGGAAHADHSHHGSSAHSHVPKHEGH
HAGGSGHTERADKEGGAHHGGSHGDRAHAEKGHGDKAHGAGGGGGHGAREAAHGGKGPRGGSSGGAEPAHGGKGGGGAGA
GASGVKGGRSSEGGAKAGGGGKGGKAAEAAAEAHHESKAQALYKKVIEHQGAKPTKVSNVFDLLNIVGDD
>KAG2490760.1 hypothetical protein HYH03_010913 [Edaphochlamys debaryana]
MDTELGSMERLNWADEVDDMDKAMEAEAALHPPPPQPQPHAQAAPARQHGPATFGMVFGGVPNDFEPWEVDRMMKDLLPQ
IRVADRRRVPGPAAVYEMDLTSRADVDAVCNRLNGLMIGECRVWAQTADTPGYNQSYPRGGRPGPPPRLDQSYSSRYGNG
PDGPYSSGPRGGYGDRDRPYPPREGGLAPHPSFPPTRPDSGAFRGRDHSPPRGPGRRPSGREDDWHRGAPGSDWHGDGGY
GGGRGGAFPGPPRDPRQEDFGPGGRRGGPPGPPGPDRWPDDRDRWAGPLGPRGSMPPPPPPPPPPPPQGSGSSTNLPFMD
GDRPRLKLHPRNSATSGDGAGGGEGEAEAGTAVEPGAAPGEAAAGGPGPAPQPAPSPTGALAATTSGALPSASSTGAGAA
SKPKSNPFGAARPVDTLAREREIEERIAREKVGVDFKERGLGRGPSGLITVPTGTPAAAGPSSLPPLPPSVAPSAMPLPG
VAVVAAPPPPPPPAAVGAVPMAMPIAVPLTQAQAQPGPPPPPVPALTAPLAHGHGATHPHMLMSLAGIPPPPLSGLMTLD
LSGQHPHAVPHMGPGGPMMDPSQQAQAQAGPPPGTVLPPPVPPAHNVPMNMHQPAPPPPPPPMQQMQMAGPPPPHILQRP
PGALSPPPPMQPLAPPPHLAPPGQPMQGQVHLLQRPRGVEQPPPPPPPPPPPPPMDDTLRRAAADQVTARRHAHAHAQHA
AQAAEASAAAAAAVKAAASAAASAALPPNAGVHAPAVHGSASGTADGQYDDDEDDEQFEDAQEHLHGSDGSAGSEGATAA
LAAAAAAAAGLASQGSSERGRGGRGGRGGRGGRGEGRGGGRGEGGRGEGRGGRGAGRGRGEGRGGEGRGGEQRPWRDGDE
EGPDGSGRRGGRGEGRGRGRGEGGRGEGRGGRGGRGEGRGAGPAEELHPHAHPHGHAPPPPPPPPHGQAQAGPGPSPHGP
RKPRPDGAHEGRSAEASIESEERSFGGRGGGGRGGRGEGGGRGGRGGGRSEGGGGGRGRGDRGERSDASAGRGGGGGGGG
AAHADHSHHGSSSHSHAHAPKHEGHHAGGSGHTERADKEGGAHHGGSHADRAHAEKGHGDRGGHGAREAAHGGRGPRGGS
SGGAEPAHGGKGGGGAGAGASGGRGGRTSEGGAKAGGGGKGGKAAEAAAEAHHESKAQALYKKVIEHQGAKPTKVSNVFD
LLNIVGDD
>GBF90783.1 hypothetical protein Rsub_03084 [Raphidocelis subcapitata]
MPRGQGRGRGSRGGAVAGGRRGRGRGRGRGRGRKRMSDDDFSSSEPESEISAGGAPTPARGRGSRGGGRGRGGGGRRGGR
GSRGGGGGGGGGAGAKRQRFGSAESSEGDDYGAPSDGEEEPPRKRRAAAGPASEESDEDAADVMPTSESEPGGGDDEEYL
DPNDDHCTVCGGDDRPAQLLCCESCPAVCHADCAGLDGPPPRDWYCPKCCKALELEAVERLLDCRPVGADAAAAAASAAE
AEAIAAAGAGAGAGDAAAARRAGRAAAAAAMAAAAAGPKEYFVKWKERSYMHCSWVHESMFDRAVKLGLVYLRTRLRKFH
AERDAAAAEHPSPRVDRILAERAGGGAGGAAGEPGLRRDRGSSALLSSIAAAGRSGVGGGGGGGEEGDGEGGGGGGGGSE
FLVKWRDLDHASATWEKEEDISAFRDAIDRFRSLAPIAATARDKAAAAREARAAARAAAAAAGGGDGDGEGDGEGEGEGG
ARQRGRGTRKFDKTPAWLVGGELHPYQLEGLNWLYHSCVHQHENVVLADEMGLGKTIQTIAFLTALHEEGMPIPHIVIVP
LSTLRNWEREFATWAPHLNVVVLAGNEASRQVTLDTEFYAGSEEAAAALEAAGARQHGRGGPPLQDRVLFQVLLTSYEIV
GKHLSELTKLEWGALVVDEGHRLKNKQSKLFQELRQLSVQHRVLLTGTPLQNNLQELFMLMHFLDPQKFSDPETVALEFQ
DLGHQQQIAELHARLKPHLLRRVKRDVLKQLPPKMEQIVRVELSGKQRDWYKTILTKNFGALATLGGKGAAGTMKLRNLV
MELRKCCNHPYLFTQGLPPEGTEFATQDAALQALIASSGKLELLDKMMARLKARGHRVLIYSQFTKTLDILEDWVALRRW
GYQRIDGDVPGLERQRRVDLFNNRPDVFFCFLLSTRSGGLGINLATADTVVIYDSDWNPHNDLQAQARAHRMGQKKAVMT
YRLVTRGTVEERMMQRAKEKMVMEHLVVAKLKQGGVRKSRLEQSTLDDILRYGAQELFHDDTPGATDPTAAAEAAAAAAR
AAGATGAAVTEAAASAASSAAARGRRIVWDDAAIERLLDRSDLLQARPGRFFWRIRRFFLRQSETAAGRLETGMLGKGVA
EEAAEGDEDDEFTRAFKVADFEMVEQQEEAAPEGAAPAEVDERLKEMENLPAPAMMRAAAANFWGGLIGDQVEEERQEQL
YAHGAGRRAPRPAMRRERFTMSDEDGSGDSEGSSGSWRRRTTDHSGGGGGGGGGDDDDDEFVPERSGSSDAEEEDDEDAE
LDAEMMAQLRAEGAAANRGRGGAGAAAAAAAARARRAFESGLPPLVMDKHLGPGGMRVYGLGAAERGALLEAFMAFGLRP
AASGEAAEAFARLAAAVPGRTLKNVAFYVCLLLRHISTPTVPGTDVFADGVPRAATLGHYKAQEVLARLGALHLAGRKLQ
EFGSRPPSQFAVGDPKRREALAAGAGGPWGAAEDWGLLKGLHAHGYGRWREILRDPSLGLSRPLRAELGLPPDYPSALLS
AAREAAELAVQEQSGPPGAAVQEGAGSPAGPAGAGSPAGLPAAIKEERVEQSEAAAMDVDGAEEAGGERKSEGQPPQAEG
RPLGAAPEEGKREEGERGDEKEPPPPPLEGVLKTEAGAEAEGQGGQEGGGGGEEEGDAVALLEAALASAEAAAAAAPDAA
TALAAVRAAFSEAAAAAAGFAGREDEWLSRRAAALCEALQFEYGNPLGGGGGGAGRGGGAAAAGGGAPAVGDPGLPGGAP
GAAPSGRGRGRGRGRRGGGLTGPGRGRGRGRYGPLAMPLAAGELSALPPEAAAAAAAAPAAAAAHAHAHASAPPDGPWRE
QLAALQDDVRSRMRTIVRDTQAASERARAAGANAADVMNRAAAAFRGQVTAVSNTAGAMVGLLSKRIQGAQRQAAASAAA
ATIAVGGGGPGPAGGGGEGGGGGGAVPVSKAPTPGEQARAAAEVLQLKQRVAAGGGGGGGGPGAAPPGAAAAAAAAQRAA
VAAALPGALRAAAAPPTPALGAARTPPRAAPAAAAAPAPATAAATLQQALAAAAAGGGGGGASVAMSQLHALLANAAAAA
AGQPAPAAPAAAAGAGGAAAAGAQASVAAALQTALQQLVAQGQQPQPPPPLPPRDPQP
>PNW79351.1 hypothetical protein CHLRE_09g411975v5 [Chlamydomonas reinhardtii]
MLACEPEAALTRTIHEYLRSRHFPRAAASLADEARLVDSEESDASLLLGFLLEWWKSFWVEFGERGTRFSNVRSRSVGNP
TTAAGAGFLMPGPGEAPAQLRQPCNGTYGSGRDAAGCAGGPASGVNLANGPAFAADASRAYPHANGGLHSQPHQHQQQPY
GSPPPPHHRHGGTGSSGQPPLPPTAAIGGGCVDPLLAGVAGGTAVACTTGRQHRSSSGPFSESGGASAGSGGGGDAGGGG
RGGSGSGGAFRLPAFPPEQHTTVSGGVNGYHRASAPPQQQHLPSQELQEDRARQWELQWQQRQRLRQQQQQQQQCGYRRI
ADEGGGPDGVGEGGEGGGVWQQGAAAGAAGNETAAEDAQHQRLACVQQQQLRPQPPPHSLLEQPQPQHPHQALDCNSRHW
LQQGQQHAAAADGYAADTAGPRHEHQQLRQPQTRQQEQQLPGSGGVLSPRRSAALPAAEHASSHFAAGGGCSSYSRGSGD
GGPAGERGGFGGFGGFGGGGGGRGGGGGGGGRDPGQTTIPAMARVSSGVLSTAGGGPEGESGVPTAGARSASAALRQWPE
QQHQQQQRQSFSVEQGGNWGQPQHQQRQQQLPQQSPQLQPHHQQRQQHAAPPHHPPQLQQPGGEGARSSYPAPHQQAQQP
QHQQPQHQHQQQRPQQQPQQAPHGLAATRVRLSDDGGMLAEIEAHYSYHHTQHQQQQLQPHEYQGHQDRHHNNHNHNNNY
KHNQHGGQEQHQWRHMHADAPPPPRVSGGGGAPLLSVHPGAGAAAAVAVAGAGGVDVTAAAGDAGCGLGHGALHDSSTGS
GVPGYGGGGGGGGGGGGVPLGARWSGSPPQMPMDAGDAGSGGPSGHLLQPGILPGSAVAAAGPHGESAEAEAEPGRGGGR
RGGRGGRGARGGGGGGGRGRGGGRAGTAAAAAAAVFGDLADHAAADRTIVGRGSRGGRGGRVGAGSSHRGGRGGCGGRGR
SPVSQTADDALAAVAAVAGPDNGGGAAGGSLMAPPEAAAMAAAAASRIKAAEPRARVGQPASGGDLLTLMRCSQKQIRVR
RQSKSCPVEKPEGAQLLTTTATATAAGHYDGNASADYGIVGAMAGVGRSSDAEEWASGGGRRAEGGTPGAERLISPSALG
TLQAPRSAHAGPGAEGPPAVLPHAHFQQPHQQPLPQQQQQPCHHNQYPQQHQRLQQQQPHHHQHQRPDPELQYPGQCYPQ
PQTRPQTRPQPQAQAQPQPQPQPQPQAPADELLLSLQRRRPAQPRIQVPPGGPEFEGNWAGGAGSVSPGVGRSGTCDANL
QGPMPTQPQRNAQHAQHGEQHAVNVAGSSAARAGPVDVMPLSAAGSAAAVQAQPQPQVPSWQQLLSPQQQPPAHLQQHAQ
QQHAQQQQAQQQQHQHALPYGMQRRCLTPYCSGGSGGYGGGSGVGHHGGAGGDGGGGGVGPSAPVHSPGDACGTHGARAD
GGGGGGGGVGGARQEPAGGSSGDGVCGAAGSDAAGTFASRKRASELDYYPPRPHPTMPPPSQQHWAQPQQAPPPQQAQCA
TYVVDRPQQVPYNAPPASCQPATMAMAPQPLQPPQPPQLLQPPRQQPAYQRLLPQAAVHTAMESNLQSAQIPTPASGTAT
SPAADLPDTPGAACSVASAAGASPSHAPARAAAATTTAGVALLDRMGGGAGPGAGVGAGIGAGGAGGAGGGGGGGGGDGG
GQGVQHGNRGLLHNQDSWGGSSGEMPLAVPTGGRSGSWHPLQPQQGQPQPQLLQPSATLLRQQPLHSQPLQYQQTPYQQP
YPQPYQTQQGQQYTVPATARGGGGGACTAPTRPALSGSHSVVGGGGGGGSGARKRGSADGDGGTSCGRPDESPQPYSTPQ
LPPGPQPKQQQQQPWLRQAPPDACAPYPHQPPYPSHTAPPYQKSNAPAAQQQRPQDGPDAAAAAGGGPHMPQHLQRTSPL
PVPGVPAGVPEVGMRGALGPPQQYPQQQQHPQQQPALGPYLPPAPQHQQYSQQQQQQQQQQQQQQQQQQQQESAAPAESG
AVWAPAQPPYEQQQPQPQVLPLQPLPPQQQHHLQQQAMQGPQPHSYQAQAQPQQQAQQQQQQQQQPAGGVLGATGGMDGG
GGGGGGGGGGGGGGGGGGGGGGGGGGGGGSTDTEPGRALPPAHAYSSGAPAPAAGVAAESAAVPSAATAGAAAAAMAAAG
AAAAATAGATAGVTAAGGGLDFGSYINPGGPGAAGDLHPGGGGGGGGGGLQSQRQSMCTAALEGFIDQELLALSPDVLDR
FAESAATDLLPFVT
>KAG2424273.1 hypothetical protein HXX76_014651 [Chlamydomonas incerta]
MGGKKRNKAQQLLEEASQSDTEDSGSELEAGERQPQWVLWERKCAVQAAAAGRAKAECAFTSRGTIAKQWQALAVRDFAA
RVVGAGKPEGFTPIQRSDASLKRFIKRSESTFESTGAVYDKPRSGRPRCIPEDVVAAAVLSVRQQGLGSQEEYNVQPEFR
RIFKQYQCSPATLWRRMHELDPSLSKCVRVEYRRPLADTEVKKRCVVAGQWLNLGLNAAAAGVTTHRLAPGCLTGPVVVA
WPPEHKPGTPQYDSDEWLADWAKRVIWIDEKTIHITPDDHNVWGPALEGARSLVRPDARKALSRAWKIKYVSAVNYQLGA
VLLEFISGSWAPNYRPQQEWKTLRGKKAKMMTKAEFQAFITKQLLATGVTPGLLMPRPPAPPPAVPAAAPQQQHQASLAP
PLPPQPPPPLPTAFTQQQPPPLPTQPSAPPEPPQPPLPPSFTAPQTDTALSGSLSSAYSAGGSTGFDGAAHPAPHAVAAG
LYHAHSSTTSAVQQQYNVSSTAAPCGPLRGELNSAPSDVVTPLPPPPAAGSGPQQLTDHYLAPPLLPSQPPPLPPQPPPP
LPPQPPPPLPQAWQPQPQQPLPQAWQPQPQQPLPQAWQPQPQQPLPQAWQPQPQPPPQQQQQQQPPQQPPPHQQPQQQPR
AVAGGSGSNQAPAADAYVQSYAPPPPPQEQQHWLDQQHPLQQGYPQAQPPPPDMPLYRQQQPPSAWRQSDGGSSSSQCGG
SWSGGGSSGGGSGSSDGSTLGSSFGCAAAGALQPLWVSSALHTPALVGSQPHSAFAHEHQPPPQQQYQPQQPYQPPPQQL
QSQQQQQQPQQHPITQGQGQHPVFLSLPLLSPVQPSPVQQLLSLAHPQLQPLQAMLQPQLQPQHSGPALQLQPVLLQPPQ
LQPLLPMQLQPMLQPQQQPGAPQPSGACCWGLGAIQEPPAACGGSRVGRLESGLRSLVRHKSKVSQAGAQGDVWFELLPP
FGPSYAGGAAQASFDAASRLLQAGFPHTVCEVKNCVYRGRSAADGSRTDDHARFEPYAVACLWLGGQVVAAAALRLNLPS
LSSSASPSSGGGGAGAEGTHLQIVLQATSEQLQRRGLGRLLTRCVMRAAVEEGHQYITTLVSDITKARFWERVDFQVAPA
RTEGLPLALHKAVVESREKSLFGDVDVWYAELPQEPAPAEAAAAAEAAEAREGAEPPPRPLLTDGAAADRLVRAAAARVN
AGFTSEGPAPAAAAVRGGGAHAAAHAAGSGGHVPTQPQPQPQPQPQPQPQPQPQQPRAQPPRDNAGAGAGGGWRRMGLLS
SLAVADAGSAAAGEPPLPAAAPVVKVEEPEEEQAHPQAHPQRAEWEQWRRGQRSRELELRIKAEGEQEDAEQEQEQEQAR
GRTRRRREARRLRSAEGPEGAGGPAAARGQRAVAVARERAAAGASQAAAAAAAEETEERNEEPESEPEPESEGAADSEAA
PGRGPRAGAGRREPRRRAAGAAGPTPGPPRQVQTLVITRSAAAWMYALRPRIAIVEALLGTEAAGSCDTPPVPLYDSHSR
EPITHNGSSARLQLLCAWRGRDTAPRARARPDWEIRGLRPWLKGRGAAAGDQLLLTAERSGGGGGGGGGGPGTPLLLVEH
VCCKRRRAAGGRGNGEEEGGAQQLPQPSESAADPELGSDASSDADEAAAAAGTSSAAVSEDEDNDQEQEQQRGGGGEAAT
RKLRPRRQVQQQGAPCAARGGPPASPASAVWVLTEAVAAARQTTYSVRFSLAEAVLGPEAAHSTETAAVPLHDSKTGKPI
SDHARLKLQAAWRGKEGTARGRGGCRTPQWQLTGMRAWLRAHGAAEGDRVVFRAEAAAAGQHTPPATRSRSRTAAVRPPP
RLCVEFVRAASGSGRGRGGGGRGGGGRGGGGRGGGGAGAAGGSGSGSDAEADSVQGTEQEVAAGTEAEAASMDEGSSDDG
TDGAATADRDSNEAEAEAEDAQGATPRGTVPPGTGLVAVKATFSSLPIAAIENLLGPEAAASGVLPGWRGGHGGGGKLKL
PLRVPAHQQCWAPEAALSCTLVRRWGRLVAHWRLSGLATWLQRLGAGPRSKLQLRAVREAAPEAAGGAGGGDGASGGGRV
VAVEVSLAGASHVQPQQQEQEGNKDAAKSEDIQASDEIEDKDEIEDTDMADTGVEGAAAAAPDTDAEEDAEAACAGAGDW
EPGTCVIPVHAGYTHVSAQAVWQLLGHGAAACGVLPGWSGGRKLKLPLRVAEHQKCWAPEAALSCTVTRRHRSRRSVRWT
VSGLGNWLQRLGAGPGSTLRLRAVREAALALEGAGSGGGGGRGAGGSGGGAGGGGGGESGSGRGGADGAGVDGSGSGSSG
RVVAVEVRLEAVVPPPQDLSGESGADVAAESTSDESDEQQQQQQQQQQQQQQQQQQQQQQQQPNVLLLTRAAATAQYSLC
IRLALAEWLLGARAARSRSTVVPLRDAETRAFLPGLPRLQVRYPWRRKDTAGGAAAGRPGWELAGMALWLRTHGAEEGDR
LVFSAERSHVGGSAAAGVAAGAMEAAAAPPGDGGGGGGGSGGGGVTGAAPLIYVRFVRAPGRAAAPQMAGPAPAADLAGP
AAAAGVPPSRQLTPAPADAVGPAGTCLVTTGPHLNSLAKLHVAQLLGSEAAAHGAMVPLRVPPDQQHLAPHAMLMAEGAR
RGRPDTAHWWVVGLTSWLHRIGVGPGSALRFTAVREPEGGAAGAAAAIGTAAGAGAVVVDVRVEVLVPLVGGGAGGQLQA
QGGSGAEQQQDGGEPVAQQQQEQLQQPEPGAEAAAVAAEPAAQMGEQSESQPQQPGPDEELAAGEAEAGRAGGMRGVAAP
SEPVQQQRSCQRPPKRIKLGSGTSPPPASAGGDTLHTSTPPRVDAPSAGAEAEAATTAGAAVATAATAGQPPVTADEASA
AACGESVQGPASAAAAVAVAAAAAGPPAAAAAAAAAAAAAAAAAAAAAAAAAAAGAAALSAPAQPHSAGGGGGGRSGSGG
WPPGQPDEAAAVGQQRRPLSPSVAAAGGLWASAPERRVEAGCERDSSGVADSDTDGDADARASGGGDRLGGSCSALGGGA
QSAAAAAAEAAPGRGSRFARRAAAADAEDDTGITGAAAAAATAARNSADCEQESPHTGAGRSGETNANAGGPGGAGGGGL
EESAVGASAAAAGPLPAAARLLWEALAARYPDTHELLRAISQREQPPPGREECGGGPAVAGGGPLSVLPLQVLQHYAGNT
GWQCEMEVERRVYGPAGATAAGGGGGGSCGGGGPATTFTATVTMLRLRGTETTIKASGQVAADKETAKQLAAAACLEHLL
VEVGVSPERLWPLRQQPQQQQKQEQGHGHAAAQQQYSYPAGQYACMPAPYQPYGGTPYQYGGMPYQQLQPLPQQAGWAAM
GGGTQLHSMMLQPHGAPAQPQQQPQQQHAGAGALVGAGPAAATGAAGAAPSTPAGGGASSAPTAAACPSQQPPEGAAGSE
AASGAVAVGGGTAPLLAHTAAQQGDAVQQAPHPASNGAGCSTWGCSTSGGSGHALVPWGMQPYAAQWAYTGSPWGATPMS
ACGPHGGGMPPPPPQQQQQWQQQAAWRPLHMVPQQGYQSPHAQQQPQQQQQQGVSKPQSLPPTPQPWTPLPLPAHLRPQK
PPAPAQRQQSLLQLPEPLLSLPAAGAEEQGPPPPKVHLPAVAPQPELEFLLPEPEPEPEPEPEPEPEPEPEPEPEPEPEP
EPEPEPEPEPEPEPEPEPEPEPEPEPEPEPEPEPEPEPEPEPEPEPEPEPEPEPEPEPEPEPEPEPEPEPEPEPEPELQP
SQSERQRPERRTGSAGIQLPSYVAARMRRSRTSRLAEGLTRLARPRCTVQGDKQFELLPPFGPNVDDAQKVSFQAVHARL
LDAFPQHEEEVKGCVYRGRDARGERHDEDDDLRRVCVRFEPYLVACLWRGGQVVAAAALRLNLLPPSSSASSAAGCSGGG
AGADGAHLQVVLQATSPHLQRLGLGRLLTTCIMRSAAEEGHQYITALVSDCAKAGFWERVGFRRSPAPAAAMTAALHKAL
ELSRAQALFGDVLVWYAELRQEHRLPQAKEGGSQPVNDAFQPVQDASQLIDKDGSEPAEQQHATGAAAAACPPTPGGGQG
GPRQQGQQQQGQQLLADISGTEGGEMLPAEVLKHYAATREWECEVGADKDTARQLAAAACLQELLVGVGVSPQHLMGPQQ
PQPPRPQPRHGPQRHPTDQQPPPTAAQRQGQQQQQQRLPQAPGQSPAAAAQVASSKPQQAVREEATVNNARAAAARAPRA
AVPHPGAAGYQPMDPVVANMAWGPPRGLMPPPPAPLPQPPQPPPLRQHRPPAQAQPQGAATAGAAGEAGSSGDDDMSISR
APPPPPPRCAAAPPYQPAAAQRPYPWPPYHHPAYDYPTYHHLPYHQPPDTYSRPQQQQQQQQLYQQPYGWPPQEQYQQPY
QEPYDQRYDQEDAQ
>KAG2432292.1 hypothetical protein HYH02_013015 [Chlamydomonas schloesseri]
MGDRYKTMLCVNFEGGSCKFGAHCQFAHGAHELRSRRIQDQAPELQPPLQPPRGSQQHKTQLCKWHQLGSCSFGARCKFA
HGEEELRSTGGGGGGGSGSDAPSGSGLPVTAPPPPPPPPPLTPADIQKLYKELLTSARAGDTIKTSVKSRELLERGPKPH
YGLSRNQAADLIAAATMQYPCMPNLTSLLPLAVGFGDWTLLERQYPSSSQQGSSQAVYCQLLHETALTLLEWNKAGCSGA
ATAGLDVLRAICTARPSAVVDMKAPGILSTPLETVLLAGHEPRGVVGRVLREVAPITWLHTAPGHAAHRRAVEVCEALAG
DEGCLVARNLGLGEAYFLACASVLQGMYDKKPPESVYSEAVQEPVPPPGSGHIQLPPLEIPGIPRVFTGVRLGASSNSSS
SAGGGAAQAQAQAQGQASAPVASTKGSAKQPHTQQHQSPSGARSGTSSSASSVHKGPVAAAAKAIAAKAAAFAALGQQRQ
GQQQQGSVDDEVDDEGPPALLDDDSSDEGYDSEEEADTKLGLQGMSGASKAKTGAASQSGLARGFLGASGGGSSAKGPAA
PVAAAAKGAAAAAAAASAATAQQPKQQPAKQAQASSTTGGLARGFLSGAASTSAGAAAGGGAALAKGSAAQAATSAAAGA
GPGAKPATAAKPAASATAPKPAAATAAAAAAAKPAPVATNPAAPLAPPPGAAQFKAVLSELEQAVTSNSPRQVASCVAKL
NSDTGLRQAFTPPPGVLFPLQDKAWAAVKVIKEKALSLESPLTILDDPFWVAQQAARAAASSSAQAGLLQQLLDTLRKCV
WKAALEHKSSAMVLELRNVKMPEPGSLPWWLETLRDAAVPEDRPSPSLLEALLDTGNKAAAAVASDLVEKYSYVLHYANR
NPCCLGMVRGLPVHDVDYHLRASLSVRTQKGGAKAEAFTAELQLPDPAAPEGWRRREVTATAFGWWALLPHYQNDHVLLS
SLLKYVDPKLGRPAFEGLPPLHVLIQYGRRPWNGVKTVAKDPRLNALLMYTEGLLEQVAGGITPLYRAVCVGDVDVIVEL
INRGANPLASCTDARAGGSQDTPLHAAICRKSVEALEAIIGHSRPDVIRRLDQAYDSDGACPLMLAAEVGFARGVDILMT
AAADPTLLHELAAGKAKKKTGSANADGPGACRQSVLSRVLQLVDAEAERRRKQGSGGEEAADGAKKTSAHESVMEAIHKR
WRVEYSGTALHSSLGAEACKRVRAWLLGNAAETLWPIIQAMGAGGVRAGVLTASLMELLLEVCREAGGPDWRVPGTNDPF
KLPADTSSSNSGNSNGGTWAGPSGTCPPQQMPVWTLIPESPVAQVEHARATAAAASQGTSLPPAWLTVPMMREMLQRGLA
SPHERVQPYRIMSELCKGSTLLHKACFIGDIEMVRLLLEAGADWAAKDDNGNTALHYAAMGSSSYTEEHVMALCRLLMWG
RQEGVAAPGGGNKGSAAAAAALPPLLVEPERLALATATNSNKRLPEDLASAKIKPVLKKEVQALKQRVNAKLKNQEAAAK
AGGGKAAASGGGKAEDKAAKGAAAEQPAADSKAGNEAAAAAAPAAPAPVAPLVLSPAEQLKALLADDEVLAAAPLAQLVG
VPEESALQLATRLAKALPGTLLRGRRAGMQGSSGNNAGGGEGGEDGLTRLRAVVEGLREDDDEEGQDPDEGAEYSEDDTP
PPGEELLDDDDVAVRGAAAAGAGDASPTAAAGSSSNGAAAANGVAAQADAPDFDNHPLRNLAWPLLITKEAIAGWGTLND
QWRKLVMARLRVIGQGLWPRCRGAKRITSDDALLMPQELWRLKLTKGGRILFEVAVDDHDSKGTFCEIIRVWCITLNHKE
YEVMIQRVQRSFTNSLRMRLRKKLQPLELEGPGAVAAASGGAGAKKATGGAKAAAAAAVVAGGDRTRTRLPRFYKEAGLV
DGGAAGEEGRVQEQGKALVLREHYPPASWADDTYTTLKFYTVDGLLVKAVMSGLAEAQVDFMFKLSPQERDLITMVPSPP
SSIILLGRSGTGKTTCAVFRLWTAWLAPYLSRAHEPPHAVFVTASATLREQVARAFRKLQRAALRDHEWERASAAFSATY
HTFKDVPPEAFPLFLSSRTYLRMLDGTTERPFFPRAANGAIIQVAGDGDEADPDGAALVVALNEDLSDEEDEEDTAAADE
ERQRGPGAADGGEEGGAALFEEEVAAADAARREEAARARLLLDMEGAAAGAVADGYGLGVAGRARLNREVTYQHFVSAMW
PSITTPEQRAQVAPGRVYQEIVSYIKGSAEAISSPDGHLSREQYMALGRKRAANFSAEMRGDVVWPIFEKYERLKRQEWR
YDMLDLVGHIYREMTTTPGGYAGTPVHALYRDEVQDFTQGELLLDMVVAADPNSLFYCGDTAQTIARGIGFRFADTRTLF
HEENTRRQEAAARRLAAEAAAAESVGKAVARRGHGMTIATPPVLQLTMNYRTHQGVLDVAAVVVEALRRFFPLQIDKLER
ESAQFPGPHPLLLGSISADDLTYLLSGSDKKTSQVEFGAHQVILVRSMAAVDQLPEEIRDSNAIIMTVPQAKGLEFDDVF
LVDFFADSQATAEWRVLCSYLKELQERGGKGLDGYAYALQQVAPADPGAVRPLEFNEGAHVVLAEELKHLYTAITRAKNN
VVIFDRNAAKRAPFYHLLQSLGMARTVHKSLLEDGADAAKFGLTQKATSSRHEWAKRARNLMGNRNYAMARKAFLQAEDQ
VRAEVAEAFLKRQRAGQESIPDADKRRLLASAALQLLAATTRCGESPDPAEPEELRRWVREASKFLEGCGKSIEAAQLKF
KLGTQRAVQAALRLLVDAKEHAAAADCCLHMAAAELAAARARAVEEDAAAAGSMARLMMTEAELAAQREAQAHQAAVPWL
AKAVEQFQFASNSAAVLALLAPPGFGQQAPSERSGAGASSTPAAAAVPGSDSEADEDGGEDEAEDVAEDEEQQRELEAQE
RRGPLAAFAPMAPRLHAMLARRWQGYGQALRAAAIALHSRGSLRRAGAVARLVPIPHERDTLLETLGYWRARARARSAAD
PLGAAQVLLEHGDTRRAVRLVLRCLEPLPAASGAEAAEAAMAGAGGLTKAARQQQLYELQLRQDHERRQKQLLEANALVV
LQRILAAQSKADEATKLRRVLEAWMDKQAKPEEDAKEASAEAASLNKRLLPVRGQVLLLEGRLLLEPWVAAVATGTVGPP
GTAAAEDGTVATATTSAAAREAAWREAMPLLLTAVECFLRCDQWAEFMEAASLLLRSAPEAATGASMATGQLAEVEQALL
QVMQAAAAPASDSEAPAAAAASCTQAAKQALARSMVVPEGALKLVRTAQTACDALGVGLGSHASGGVSLRPGGGLIGRAS
GFDRTRTAASLSKPQQDTLAALEGLLGLPGLSRPAEGKLPARSASHSWWAALGQHNTEAVRRAAATKATVGSGAKESATD
AKEKDKKPATSWAAMAAKGAASSVSAAARDPDVSMLASTSQLLARCHLAAAAEADVGAMTAAAEAPGAGAGQLALPRATV
AAVAVRALAVRAACLAHLAAGGALAAYLRPQAAADAKAAGAGTQQAQAADAAAAPQRSELVLDRLRPLVCAARAVHLAKM
MIGSVAQGFSLAAAPSLRRCLDAQLRRVAAALVSASLPPATTPELLRELLQPPSQPQRRPGGGGGGPSRKVMGELLELLP
REGFPYRQLSDWADEQLVRCMPLEYRMPLAPAVSYLACRTLMLVAPDSEDRAARLFALKDGGAKTADLPPQRLVHEGKAT
GPAEALLVRAFRAIDSCPVRAVGDLLYYLAWCARRDGLAAAAPGGAAAESAQPSAAAAGGKSSGGAPSTPEPVGLALPLE
AYAELLEVTVGQLLLAACDNALLPGSLAGTLAGLPRVSDPHSGLDGVADTWARELGLRGLAAGVGAGGGGGAWGPGRGRG
PSPAEVAQAKARAAEARKELTGQLRLAARLTLVMASHIDQRLQDAAASAAGGPGGDAASGGGAPELELLQQEVLPLLDAP
GRRDALELLKQPGGPGAQLRRPQGKGRSGGAGVGGSSCASVAAPSAGASLPRLRAVAQRVLLAAGAALVSLELQESIDKP
KRQQQKAAAEKQRLGGGPVPELLPLRLADSTEAAVVFRDACTLLQARVAPACFQPPTGPTDMASVAQAADGLAKLSQRVC
YPGSRLSTGMRLVSPDADREYEGLSGAKPPKGPLALLFQAAQAKMQLPKAAADAGIGGRVQAASAAVAGVAARDYQATED
ERTRQRSAALVIQKHWRAWRQARAERAEAARRERQQVQALQVLRTSIRFRLWVRARCRMARNALDAQQYQERFAAGCSAV
TQFGDQELRFVATESVLKEKFVQLDKCPVCSRDVLEQQREELRQQLTQRQAGKLKGGAAEFRPHKNTVEHLEAANAFAAF
RQVFASDLPARLGGSAARMDQLRASLERMDAFGVSGGEWQPGKVGYAPVKGQVLAEAKQALHGAEQARGAVEAALRQLAA
DRAWEQLNGGLLFPRYFALDQALQFVDYVRGRAEGLTAAARLTALLPPSEQLEALQPKQLPKPQEQEQAQPQVQEQEQEQ
QQLQERARTVSGELPEQALPPALDGPAAGADVTAAYAAGACAASPIKQREPEADALPVTPVGHRQQSGQWAAQQQQQQQQ
PVLHFTPPMPPMPTALLQQLQHLKQGQGPSGSGVAQPGISGHTFSQHNDQQQASQAYKHNPAQHGQGGAGADLPPGLAQP
SGYAAAVAMGGAPGYATPGLIPPNFAAPSGFVRPHQHLSHQPYMMQQQSPYMMQQQSPYMMQQQSPYMVRQQSPYMMQQQ
SPYIQQQAFMPPSPGMAAPLLSPAGAASLMPQQYGIGYFQGGGASGAAAAAAGTQFGPMGGQGGSGAAGGYGPPPGEPGT
DSILRDALMEDDEEDDDEWQQTQRGRRGGRGRGGRGRGGGAQGRGGPNGPPTRGAGGGGGGQGIRGGGYGGGGRGGNVYE
ALRGANATPSKAAQRRGWN
>XP_007508519.1 predicted protein [Bathycoccus prasinos]
MPSFFGLEIPPNNKPIKFRPDVATTVVVCQAALGQPVVSSLSSPTPSAAASIFVQTSSVTGDDENDEKKTKKKLLCIGTL
RDVSCEQFSFGTGLTFASGETVTVTQNGKGRAVYLSGRIEEDDEFDDDEDDSDDDDFSDDEEDDDESSDDDELDESDDDD
FEEDEDESESDGEDFMKRAAKLAKAAAEAREEDDEDDMPAVKLDRAKKNKNEKEESDDDDEDEFAELEDGDEDDGPSSSS
EEDESDDDDDESEEEEEEKSSSSSDDESSEDSDSEPSSSDEGGKKRKRGGVDEKAAKHFDKKSSGGRGGGRGGGRGRGGR
GGGRGGAFNKRR
>PNW77767.1 hypothetical protein CHLRE_10g450879v5 [Chlamydomonas reinhardtii]
MAKTRRRKKRTHVETDAAEAKKPDPKTFVFKRGKHGAILADLEQDMRRMLLPNTALNLRESRKNSLRDFVSVAGPLGVTH
FVMLSATDNSSYIKFAKTPRGPTMTMRVRNYSLIRDVQSAAVRPRVPANAFKTPPLVVMNGFSGNDTLRLVTTLFQGVFP
PINVQRTKLSACQRVVLLSRDKESGLIRLRHYGISVAPSGLRKSVKGLLSRREVPDLSAFRDVSEFVTKSGYGSESEGED
AETSRVTLAQDLGRGNVAARQSRVRLHEIGPRLDLELVKVEEGLCEGAVLFHAHVSKSAEEAAELADRREEREQLRAERR
KQQDANVRRKAAEAARKAAAQADEMRQQGKLPAGQKQWWEKEVEPTMGRPGDVSGNDEEGQEPEEGGSGGEDGAGKKRKR
AAAAAAAAADEDDDDAAYFKEEVGREPDADEMVGSYRGGRGGRGGRFGGRGRGGRGGRFGGGGGRNWGTDDYIKKQRRED
GGGGGGGGGGGGGGGGGGGFRGRGGRGGRGGGGGDRDGGGGRGRGGGRGGGRGGERRGGGGGGGRGRGGRGGRR
>KAG1660516.1 hypothetical protein FOA52_004210 [Chlamydomonas sp. UWO 241]
MKLPNIFKTSNAPSGEPTVHIKTLRGEAKLFVEAFDITRRGGGGRGGGRGGGRGGGRGGGRGGGGRKVISTSLFIFPQRA
KTLTDYKDRVDEFMSGLEKGVWGIGAYPEWEYLPYVDYSVYKKYSDKAVMDITAMVQTRLADLVERYASLNVSGVRYVAT
GSSAEAPTNFLPSVWRFLPMIDPAVDLFTSVDLDNPPSPLILQTGERWYNDPATAASGSNRLFIVIDHYYPMQCFWFWKK
HDSGRKWFGDMMTIMYDEEFDVFFDPPLPWIFDDFKAVAVRTPRFKAMLAAADASPPPPPPPHGGADATTHTMRVKDLQD
VVRDALDAVLADAGGSFPRCVLPALESKARAACSARIAAWARKVRDSTMLTQVLAMTVFGRAMEDAKNGVSAMMANAFVS
PGVFREMNTLITDAGYGIDEYVMNLLMNPPRRNYPMADTRSPPPTIYTPFSLELGFKRAPPMKAIVLQNRGVPATVRLLG
ASIKGDCPTQKANMYGKLRNTEYLVRAAILIMFLKPEPGSSQEAHAWFSAVTGHYKARAGYLSDNDDIVAHILATENRFI
RAMMFKVVDIDRTRFTQVWSRVGIVYSNDRLIYKTNNIKHMEQLKDAAVRQIFLQWHIVTMMSCIDAEHVEAFNAIPW
>GBF92709.1 hypothetical protein Rsub_05078 [Raphidocelis subcapitata]
MNAAFFRALSASWARPAPAERPGEPAEIVASPMPQEGELWRVFDALVREPDSAPPEEVQAAVRRALATARRAALAELARR
LGACGGGAEAEACCTAVWGLATAEAASAELVVGHSRLIELLFRRVDTATQGGRPAGPAPGARPLCVPAPTAALAAVLRCP
GGAEALISLCGVRKAARAAERLADAFEPLAPSFGDPAATPRRVEAAEELLFALSALAEGSQKLAWRLARHKTLAFSLHGA
VCRAANASPAAGRAAGAPGPWDEAACAAASLLLCLAGGGASALRMRRDYSDHDDDGMVDCQAVVVKEGGRGVFFQSLAQL
LERRPQTGPAHSCYEFLSAVVVESDNAAFALLESAPMLPRLLADAATAREAATAADAVWTLKYAVTADAAFSETGYAADA
AASPFPRLPPEAVGGLVAAACRGAAAAAAAERRSDAAAAADDQAGAEKQHWQAGAWTAAAGFSLQLLSQMATADPTCCRL
IAREAARNAAELLPALVHVLRLPGEGLMLEVPEDYDEQWEERTEYEKMAHAEEEEWVAQNAEAAAWAAASRPGESARLAA
AAARGARVSARGAARMAHWARDQYFAADLGRTSGELVQALATECAASVGDADALALLRALYADPGLAAVVDETAARGIAG
RRFLALAWAASVARIATRVPGAEPFLRALSPAARRELAQAARLPQGAAAVRRINPALLMPSHATLVSNLVADATEVTAFL
QGGAPAAAPAGPERAGGGGGRGGGGRGGGGRGGGRRGGGGGGGGGGGRRGGGGRGGGGGRGGGGGRGGGGGRRR
>KAG2494481.1 hypothetical protein HYH03_007250 [Edaphochlamys debaryana]
MSRRDDRGRDYDSYRDSPLGARGGRGRGGPGRGGGRGRGGGGEGRGGRGSYAGASSRGGRGRGRTASGESDRGRRRWASS
GRGEYDSDDDDEDGDGVDDGIVVIGRADPASIAAKQAMVRSGPAGIAAAVAAAAATAAAASSAAGTAAADPLDGSRFWTE
VSGIGDMDEEDDEDEEGEDEDEEGAEEEGDALTPEELLANMRELGFSLQDALTDAATANRPTANGPDAGDGDAEAPSTSS
SSPAPAAATKSGGAEGALASLRDSFIASLRAGSLPPWFLGPVEFQTSNKPSTAGGPTANDQPLPTNRGVAMRTTRAVVAG
ELLAVSLPLGVAYCRRGTTPENEDLADLMMGRGPGGQGGEPGGGEGFAGLTDLQQSLLGLLWRGHGQPASAPTPAAAAAA
PEPEPAPEAAAPEAVAEAPAEAPAAAPSGGRRGGRRRGGRGGGRGAASAEATGVPGLRRGFLELVAKSAADASAARGPPL
LPPDDLYRLVNLNCLGEDFEDLALCTLRGEPPRGHVGLWPEPAFAPHSCCPSATAYTLGDRLIVRAAVDMPQGAEVSLNW
VGSLLAAPLAQRSAELQAQYGFRCGCARCRAEERYEGTPLGSLLSEAHAAAGAMAAPLEEAIAAGDTRAVAGARDRLAGL
LEEVEAGMRGAQPKVNARVKRFLQASVYDVYDLMSLCADELAAAAALGQLQAALDDGDEDEDDGRGARGGGRLRRSAAVA
LAASGPVVETESLAQCCRILEAVSPGSDVASYLAAELAMRCLERFGPQHEEYRQARAGVVRAFTARYGGVGAGIMESLVA
ARLAAEAAEEGGEEGGSADDEEDMSPDSAADGAAERRQEASQR
>KAG2485769.1 hypothetical protein HYH03_015483 [Edaphochlamys debaryana]
MSLFGNLFGAKGGGSGAGASLFATDSKFKASEEAPKTIFTADKPADTDGAKSGKKRKANVDAAADTAKPTAKPAAAVDAD
GGGKKKDKKRAAAEEPAPVAAAGGKAKKGAAAAAAAVAAVPQPKAAQGNAAAEARPGKKQKASAEPPAPAPAKPAPAKPA
AAAKPAGKAAAPAGKAAAAAARLPAATVGAAASKQAGKAAAKAALASRALEASLDAKGKGKGGGGAAAGGKRKGAPPPQP
EPDSGSDADDEDEGSGDDVDLSDVDDELDEMDELDEMEDGEDEEDEGEDEEEGMRADYGPGSSEDEEMVGMDGDGDEDED
EDDLEEDAGEGEEGDDEEAGSDGDAEEDAEAEEGAAAEPAAAAAEGGEPAAKRPRLSAQQEAEKLSRTVFVGNLPPSLVG
AANARRTLKRLFAGFGEVETVRLRAVPLQPDVGLPRRTAILAGKLDSERGLPGAAYVVFKSQAGATAALAANMQVVEGNH
IRVDRAAPPSGSAAAKAAKEAAARKKRGARGEGGDSGSSDDEEAAAGNVYDPTRSVFVGNMPFQVTDEELISLLLEQAPA
HPALADSVEAVRVVRDKATNIGKGFAFVLFKTPAAARAALSLNGTPLRKRPLRIKKASLAAAAAAKGVEVGGRGRGGAAG
RGGRGGRGGRGGRGAVAADPSTWRGLQTKGTVTTGLRQKKEKPSQKDAPSNRVRSDKRPAVAARKAAAKEGGETVGARAA
AAAPEFRRGRDEEAGEGGGRGRGRGGFRGGRGGEGRGGRFGGRGRSSGFGGEDRGDGGRGRGRGRSAGFGGEGRGDGGRG
RGRSSGFGGEGRGRGRSSGFGGEGRGDGGRGRGRGRSSGFGGEGRGDGGRGRGRGRGFSSSPGRGGFSSSPGRGFSRDGG
DGGGGRGRGGFSRDGGEGGGGFRGRGGFGGRSSRGGRGGFGRDGGGRGGGGRDGGGRGGGFRGGRGGGFRGGRGGGRGGG
RGRGRG
>KAF8070921.1 Nucleolar complex protein 2 [Scenedesmus sp. PABB004]
MSKGTKAAKKFAQAKAKGTVRFGKKHHKRAGHGAKPGGAAPAAAQPPRGAQPGSASRLEDMAVDDFLDGGFEDAVASDSD
GVPSGSDDPGSDSGGAEPGSDSGLEDMSGGEDDGPPPSGSDKEEGGSDSEADDEAAARGDAGPEAAAVAGDNVRLRGEVS
RHKAQLEALREKDPEFYAYLQATDAGLLGFGEGEDDDEGGLEDLSGSSSEDEAGTDGDAQAPARKAAAKAKAKAKAAAAA
ADEEEEDGDDDDGGAAPGGGEAARKGVHVTSAMVEAWCASALDKGSLGAMMQLVKAYRAACHYGDSEDALEAGLTITSGA
VYNRVLLFMLKEADGVFRRMLGLPLDASSAAGGAGGAPRGGATLLSEAVAKAPRWRKVRRPRARAAPPPTPCRRRRRAEP
ARAAAGAQVEPLVKSYLGNTLHLLGSMSQAAMTAYALRRLRPSAAFLGPFPRLAKKLLRTALELFGSDEQGPRLQALLLV
RQMGLVLPPPMLQTVLRGAYRSYASHAKFVTPGSLPGLAFMAAGLVELSSLDLAVTYQVGFVAIRELAVLLRNALAAKTA
DAHKETLNCLEVWAKVLAAAAPRGSLSPLVYPLSQLLLGAARLVPTPRYFPIRLRLVRAVNRLAQATGTYIPVSPLLLEM
LHWSELRRTPSGGAGAPPDLLLLLRLSKAQLKSAALQEEVVSQVLELLADHLRQWATSPAFPEASHLPCVALRGFAKGCA
VERFRRSAKALTDALERNARWVGAARDGASFAPHNLAAVAAFLADDSDRAKSPLVQYATDLLRKAAQRMAMRSSAVQELV
VAEPGAGRRDRRAALQAAPADGDSEEEEEEEEQEEQEEEQGNLARLMAAGEGSEDEDDEAIAGAAKKMMRQTEKRVKRAA
AAAAAGGSGDDEDGAVGDQVAEYELSDEGGSDEGGSDEPMPGGSSDEEEEEEGSEEGTQEEDGQEDSGSDEGGGGLQRQQ
QQQRGGGRGRGGGRGRGAPRGGEHHHGGGRGRGGPPARGGVQKRDGGRGGGRGGGRGGGRGGGRGGGRGAGGGRGRGGGR
GRGGGRR
>KAG2448056.1 hypothetical protein HYH02_007083 [Chlamydomonas schloesseri]
MPGIPSGKAGPGPSSLAAAAGPKLQRELFREADLVHRWTTIRNRGAGLHNLGNTCFMNSVLQALTHTPPLAELLAGPRGQ
RLVQEVSGGAAGGGGGQTFDPVRLMADHVRRALCSHQMVMSPKGHAASLRLINKRFRLGRQEDSHEFLRCLLDAMHEACL
RRFRPHKPPPELAQTTFVYRIFGGRLKSQIECDGVDYVSRTFDPFLDLSLEINRAASLERALAAFTAAEVLDGANKYRCP
KNNKLVRATKRISVEDAPNVLTVHLKRFEYGGFGAKINKHVAFGTELNLRPYMSSTRGPELMYDLYGVLVHHGYSVNSGH
YICYVKAANGLWHVCDDHRVAAVGEKTVLDQRAYILFYIRRHPRAAGGGGEAAAAAAAKQAALQEAAAAAVRAAKAGAAA
AAAAVEAEAAAGERPSKRVKQEKVVAAAAAAPTPLSLMLANLAEERALQAKASARAAGKAGAAAAAAAHGAVANGHVAAA
AAAAANGLEAAASKHKAKRQQPEGEEEEEAEGPMGPATQNGHARGTADCGSSDDGEAEAEAEQAASRRRSESQASASGRS
HHGSASSASHVGGSLHNADQQQLLRLLRATPLALAQKSSVWFARVGQLKHGSAPPPAANGHSQHMINGRALSRLLHAKAA
AVAASGGSSDGEEAPLSTSGRRLASEAMGLAPRRGSTAAGALAGAGGISKKKAKRLGAALVERLGAIVAEAASRREAEED
TGAGDGQGPAKARRKQREAAAADNTEGEGLVGLKRRRRAAAEAVAAQAEVTAVVEAQEEEGQAGPGRREKREPAQRKQRT
AAEEPGEPLQAPVRRQTLEAQQAQDDAPKSKKQRKLVAAAEDVDTAAAAAADDGAAAAAGSAKQAAAQQVQTRKAAAAAA
AAAAAAAGGDEPEPAARTAKPAQPRGPASKAAAARVTEELTGHDALAWLTGGGGGAGAAARAAAQARGSAGDDGAGWDGE
GEDAELRRQAARLNRDLAGPRRRIPTGGRQYDDWDQEYDKGRTKKVRSRRDGDDEDGEGGGEGRHGALLRGGKNMFQKAA
SEGWRSDSKSGPGGGERERGERGERGRGGGRGRGGGRGRGRGPPGRGRGGFGGRGGGRGGGRGGGRGGFGGGRGGGRGGG
RGGGRGGGRGGGRGGRGGRGGRGGGRD
>KAG2430486.1 hypothetical protein HXX76_010009 [Chlamydomonas incerta]
MRGGPAHAAAALSGGMGPSADVGEQRQGHMPQLAGTAPGIGQGAGDMPGSAVVTTGAPGRAPTPPQGAGPAGASTGAVAA
GELLGDQLLSSTRLGAPQLFSTGHGDNEAPMPPISTMLGLPGGAGADDDDRHAPASAFLEFANEPGFASGPSGRGAGGAP
PSPTQNLVMAAMQAGQQYRSASLGSLSMQQMAATPGIAGQHGLAGLLGQRQGTVEGPLGRPPSLNLPGAGYDALNLPGPG
YAAAAAMAAAGTGDGGGYASLALGSRNSPRHASQHSPRHFNPFQQSAQMPSHFAQLQQQQQQQQQQQQQQQQQQQQQQQQ
QQQQQQQQAQQQQQQQHHMYGQQQGLDSPRLRMAPGPAMQAAQQQQQQQQQHSPYDDRQGAGAASPYLLDQQQLQLQQQQ
YLASQAAIRELAMGTMRSQQLIPGLTRIAAGVGPGGGGGGAGGGGGYRTTLDGHSGQPGMHAQQQQQHHAASLAQQQQQH
TGSLAQAQYQHAMQRAGSHPHALHSAQQQQQQHHQQHQHQQLAQQQLAQRLDMLEQQQLEQQRAASLSGLGMPPQGRPHP
TPFHVQVNAGMPGMDTVVYQSAGALESPLAHRRHSHQLQQRQQSDMYAQQQMLGQQGEAGGFGAHHRGPSSPGVNPWLFQ
QQQQQQQLSQQQLSQQDPQGGTLASGVVGDLGLGGERDAAAQARASRQLKRRRTSPHPSLARSASGGGVSGLEQGGGGGG
GQAPSSGPAPSSQPSGPRALVRDSGSVRRRQNSASGGTGSGPTASAGVGQATASAGAGLTAPEAGGSGPLGSGAPAATTT
ITTRAMYMSDDEEEEFLSQGESQEESSSQGTPGEERGGGGRARRGGGRQGGTASGRGGAGGGGPSMALGDVSDGGFTGGG
GSMVEIDPVTGQMRRRALTQEERMLRNREAAAKSRARRHQYQQSLEQHILALQTHSGALRRLLEQNGISLPEPLRAQQAA
LGDGLPPPPRRSSPPRSRKGIGGRPRKYPLNPDGSKPSRSRRRTSTGTALTTAGWEGGSAEQAEGGEEAAGGGVSEGAGG
PAAGSGGGARGGRGGGRGRRGGGSRGGKSAARGGRGRGRSSSATRRDEEEGDDGEEGRGGSGQEEEVPGVRGTGSGLVTQ
ASEQPDASGTGAAGSAVVAGAVQEPRLSVSALTGPDRAQGHAGTAAGGGGGGGMLAPAWSQPQPLGAGDAAGGSGLPGAG
GGMPASASGEKGMAGGTGAAEAAGPQQQQDQFDIMASGYGDLMTTLFNEGH
>KAG2433306.1 hypothetical protein HXX76_008372 [Chlamydomonas incerta]
MGAEAPAASKKAKRPKVDAKSLADDVRQFASTLGLASGAAGGNDDDAFADFAPNKAKKSIAADGGHPSKRQRLNEDGGDG
SAAPGRKQPPAQKKAAVKATDAKQSKDTKKQEQRGRKGPEGRRGGDDDEMDVDAHGGAQGRDGASADPLKSRDWNFGIGP
RPGESKGLKSLLGRGDSNIWHQALATLPPLQSEEPGGQSVDPDLYEQRRVAAEKLMESEAAAFEKELSKRNPTDSNWLQQ
VRRAGTSADKLAAATLLVQESVPGNIKALDTLVTLASKRGGGKELVRQALEALQELFTRFLLPDRKLRFLEQQPLAALGP
ASAPLGRDGERRLLLWWTEDCVKRRYAQFVAALEEHSKDNLEFLKEKSMRVMGELLAAKPECEAALLSGLVNKLGDPSRQ
VASKAVYLLMQLLGSHPVMKPVVVREVERFVFRPGLADKARYYAVVFLNQVPLSHRASEGGDVLAKKLIDLYFTLFKLVV
EGTIGAAAALRKQQEDKYAEEKQKFWRDQRKQETGGGRGGRGGRGGGWGGRGGRGGRGDKKSRPPPPPKFAMAEEIDARL
LSGLITGVRRAFPYVAPGDVEPLIESSASQLFRLVHTAPFTVAVQALLLLYQLMAARAAVSDRYYRALYAAMEREGPTTS
SRAPMFLSLLFKAMKEDVSVKRVSAFAKRLLQLAAAAPPNWACGALLLLSQVLAAQPALWASITHAEDIGGGSVESFKDK
AAPEDEDDDGIERFKDDDGTDEEEADEEEENGGEGIQLDMSGRKGAHALASTSGRGGAGAAGGGGSLAAKSAAAKSAAEA
AEAAAVWPQPGYYEMDKREPLYANADRSCWWELTALAAHAHPSVAAMARALLAGAPVLYDGDPLRDLGLAAFLDKFVSKK
AKPVARGASVMEPTTAPLVSAGAVPLPSKKAVAAGGAPAGATLAKLSSDAFAALAEAQVDSADLFFHKFLNLKGVQDRRA
KRVEAKQRKKGRADGEGGDGDDAELDILGDPLSDADEEEVDAFMARQEGMADEQLGLGGLAMDEDGEEAAGGYDYGDLAR
AMEAGEGLSDEEDGGARRGELEDEEEEGGGGGDDSGDGEEEEEEEEEEEEEEEEEEEEEDEAADLNVLELPSPSEDDEAD
GDDGDAASRKERQRAALAAVGLTQADIDGLSSEEDSDGDLGEADDDDEEEEEDAGMADGEDAEDLPTGSGSEDEDEEDED
EEGAEAGEGEEEEDEDSDGFMAAMMGGGDSDDDDMGGADDDDEDGLDLDDDEDAPELVPLGGKKGADKKGDKKGGGGKKE
KGGGGSLFASADDYEALIERAEKEERERRAKGGDEGGDEEEGGRGGRGRGRGRGRGRGGGRGRGRGGGGGDSGGRGDSGG
RGRGGGRGGGRGRGRSGSPGGRGRGRGGRGGRGGRGRF
>GBF89189.1 DNA repair protein [Raphidocelis subcapitata]
MGVHGLWPLLEPVGRRINIEAITNKRLAVDASIWLFQFIRAMRDERGDLIPNAHLLGFFRRICRLLFHKVRPVFVFDGST
PALKRQTNAARRARREEHGTVLRRTAEKILVNAVKRHAMEMVRAEQQQQREREREGGGGGGAGGDEEQQQQERQEGRGGG
ASQARGKQKRQPQLASPQASSPDSAGAGGGPSAAAAAATPTKKRRLLAETLGATAGGAGGSGGGAGPSGAGPSGSGAGGG
AGPLGEEEQLRLALELSRDAKGKGRMPKALAAALEAAAAAAAGSEGEGEDDDDDDGAPLAARTARDAEIAAALAAELNGR
SGGGEGGGGGGGARAAAAAPDTSRDAELAAALAAEEAAAALGDGGAGAMDEGEGEEGDGPIAHRRARRAPGGAAAADGVA
AALAAAARAASGRAAPRLLRSDGSAAARTRARLGDASDEDGGGGDGVADEGVWDDGDGGGGGVLSAADLALPDDPSALDP
EALSMLPQSVQLEVFERIRDAQMAANRDKFVAAGEAPEDFSNLQIETYLKASQFRQKVASAKERLGQAAAGAAGGPRVRN
MAGDSTRQFYFERFDQGGRSGSGGNGGRGGFGFGSRGGFLEERGGRGGRGDSGGGGGGRGGGRRRRGESGQLAELERSGA
LRERRPAVPGAPLPAAIGRVPLPAFQSVFRERQAALEHERQLLAIAAGGEPLDPDGGAPLGGGAGAGAGAGAGAGAPPGP
LSGLFPAPRAPGGGAPEVKEEPLVKDEPMADAPPAPAAAAAAAVTAAAAVGGEMRLEIDLAASDGDAAASDAEIDPADAA
LFGSGSGSEGGSDGDGDGGAGCCRAASVLEAKLSALGGGGGGGGGGSSGGGGGGGSEEEEDEWEDVAPAGAGGAHAGGGA
EGAADLPKWRQRMLQRHRFWSSSHGFRLGRKLGDWAAAEAAGAPAAAVARGAVAPGAAPTDRSPVKPRPGGAAAGEEGEE
GEDSDLQKAIALSLGLSPGATAKPAAAAAAPPAAPAPAAEAAAAAADDGEWGEQEWEDVAAPSASTAAAGPGAAADANPP
ADETTEQQQQQQQQQAPPRPPAGPRVVEEDEEEWAEEWARVSAGIVAGTGATSGGALGPPQQQMPAQRSEQQPRTEKQQQ
QTDQQTEQQQVQQQQEQQQQQQTEQQTEQQQELQQEDRDEGHELQQHPPSPPPPLPPSAASLLQRLNKESEALLDAHPGV
EPRRHEQVAGLRARLAASDAAVAAGARSVRHPDAIDAAAPEKASVGARMGSGAAAAPHALAAALALAAPDAAEAAEEDDF
GFVGANGAIANGAAATNGAASANGGAGVAPPSGAQSPAPHVAALHGAPPPAPAPAARSAPEEAEAAAAAIGNGPQQPERQ
GAPAEAPRARKRVTFASVPAIALPPQPRQTQELPPPPAAAAQPSPPQQQPQPQQTQPRQQPQQQSLQPPVEQPQPQPQPQ
PPHQQQPEPPQPPPQPQQPPPHPPAAIDFEAELEALDASDAALRQTQRSAARASEAPTADMYAECQELLRLFGLPYMTAP
VEAEAQCAWLEGAGLVDGTVTDDNDVFLFGGRHVYRHLFNEKMFVEEFHMSDVERELGLTREGLVTLALLLGSDYTEGCQ
GVGIVNAVEVLHAFPGLEGLSRFKAWVESPDVQGALADARRRATKRTRRGGGGGRGRGRGRGRGGAKRGRARGGGGGGGG
DTSPGGEGEGEAEEQEAGEEEEEAEEEGGGEGGGAEEGEAAALGGDATPAQRRFFADHRGVRRNWLVPPSFPSPAVVSAY
LDPRVDPNRARFGFGRPDHEGLREFCWDKFGWPPDKADEILVPVLKSLSERASQRRIEGYLTFSARFAKIKSRRLARAIG
RITGRGEGAEIFAAEGEEGVLGSDDEEGGGGGEGGGEAGGEGGGEDGEGAGRGGRGRRGRGRGRGAGAAAPRGRGRGRGR
RAAGAVVRGDPPPLLAASGGGGGGGILPEVAGFASLPDAPADDELEAIAAAAEAAAAAAAAPAAGAAPPPAAAAAPGAPR
ARARGRGRGAGASAAAAQRRGRGRGRGAGAGQRRRRRRAGSSDEEETASSGGSDSDGGWDSGSGGG
