# Supplementary material for: Searching for G-Quadruplex-Binding Proteins in Plants: New Insight into Possible G-Quadruplex Regulation
Source: BioTech (Basel). 2021 Sep 22;10(4):20. doi: 10.3390/biotech10040020 (PMC9245464; doi:10.3390/biotech10040020)
Supplement: Supplementary file 1 [file biotech-10-00020-s001.zip › SUPPL_FINAL/File S2.xlsx]

## Sheet: List1
	Supplementary material S2: FIMO scanning search for RGG motif - output table with an explanation
	Query	Sequence Name	Strand	Start	End	p-value	q-value	Matched sequence in protein
	RRGDGRRRGGGGRGQGGRGRGGGFKG	NP_173541.1	+	88	113	8.6e-14	3.56e-07	DEGNDRGRGGGGDGGGGRGRGGSGKE
	RRGDGRRRGGGGRGQGGRGRGGGFKG	NP_001322652.1	+	88	113	8.6e-14	3.56e-07	DEGNDRGRGGGGDGGGGRGRGGSGKE
	RRGDGRRRGGGGRGQGGRGRGGGFKG	NP_195346.1	+	145	170	8.75e-14	3.56e-07	GNGSGRGRGGGGGGGGGGGGGGGGGG
	RRGDGRRRGGGGRGQGGRGRGGGFKG	NP_178626.1	+	260	285	8.75e-14	3.56e-07	GGGGGGHVGGGGRGGGGGGRGGGGSG
	RRGDGRRRGGGGRGQGGRGRGGGFKG	NP_001318499.1	+	86	111	9.87e-13	7.14e-07	RRRFGRRRFGGLRRFGGGRRFGGRFG
	RRGDGRRRGGGGRGQGGRGRGGGFKG	NP_196368.2	+	86	111	9.87e-13	7.14e-07	RRRFGRRRFGGLRRFGGGRRFGGRFG
	RRGDGRRRGGGGRGQGGRGRGGGFKG	NP_193414.2	+	269	294	1.47e-12	7.14e-07	GRRSGGRRGRGRRGRGGRGREGGSAS
	RRGDGRRRGGGGRGQGGRGRGGGFKG	NP_197319.1	+	4	29	1.83e-12	7.14e-07	PRGGGSFRGRGGRDNGGRGRGRGRGR
	RRGDGRRRGGGGRGQGGRGRGGGFKG	NP_001324072.1	+	3	28	1.84e-12	7.14e-07	RGGCGGGPGRGGRGFGGRGGGPGFGP
	RRGDGRRRGGGGRGQGGRGRGGGFKG	NP_001031318.1	+	3	28	1.84e-12	7.14e-07	RGGCGGGPGRGGRGFGGRGGGPGFGP
	RRGDGRRRGGGGRGQGGRGRGGGFKG	NP_001154493.1	+	3	28	1.84e-12	7.14e-07	RGGCGGGPGRGGRGFGGRGGGPGFGP
	RRGDGRRRGGGGRGQGGRGRGGGFKG	NP_001324073.1	+	3	28	1.84e-12	7.14e-07	RGGCGGGPGRGGRGFGGRGGGPGFGP
	RRGDGRRRGGGGRGQGGRGRGGGFKG	NP_566217.1	+	26	51	1.84e-12	7.14e-07	GGGGGRFGGGGGRFGGGGGRFGGFRD
	RRGDGRRRGGGGRGQGGRGRGGGFKG	NP_001118273.1	+	46	71	1.86e-12	7.14e-07	DNGGGRYQGGGGRYQGGGGRQGGGGS
	RRGDGRRRGGGGRGQGGRGRGGGFKG	NP_001031338.1	+	52	77	1.86e-12	7.14e-07	NNGGGRYQGGGGRYQGGGGRQGGGGS
	RRGDGRRRGGGGRGQGGRGRGGGFKG	NP_001031336.1	+	59	84	1.86e-12	7.14e-07	QGGGGRYQGGGGRYQGGGGRYQGGGG
	RRGDGRRRGGGGRGQGGRGRGGGFKG	NP_001031337.1	+	65	90	1.86e-12	7.14e-07	QGGGGRYQGGGGRYQGGGGRQGGGGS
	RRGDGRRRGGGGRGQGGRGRGGGFKG	NP_001031336.1	+	66	91	1.86e-12	7.14e-07	QGGGGRYQGGGGRYQGGGGRQGGGGS
	RRGDGRRRGGGGRGQGGRGRGGGFKG	NP_001031335.1	+	72	97	1.86e-12	7.14e-07	QGGGGRYQGGGGRYQGGGGRYQGGGG
	RRGDGRRRGGGGRGQGGRGRGGGFKG	NP_001031335.1	+	79	104	1.86e-12	7.14e-07	QGGGGRYQGGGGRYQGGGGRQGGGGS
	RRGDGRRRGGGGRGQGGRGRGGGFKG	NP_178620.1	+	79	104	1.86e-12	7.14e-07	QGGGGRYQGGGGRYQGGGGRYQGGGG
	RRGDGRRRGGGGRGQGGRGRGGGFKG	NP_178620.1	+	86	111	1.86e-12	7.14e-07	QGGGGRYQGGGGRYQGGGGRQGGGGS
	RRGDGRRRGGGGRGQGGRGRGGGFKG	NP_174413.2	+	2	27	1.98e-12	7.14e-07	ERGGYRGGRGDGRGRGGRGYGGGGGG
	RRGDGRRRGGGGRGQGGRGRGGGFKG	NP_566217.1	+	5	30	1.98e-12	7.14e-07	MRGGGGFRGRGGRDGGGGGRFGGGGG
	RRGDGRRRGGGGRGQGGRGRGGGFKG	NP_566217.1	+	12	37	1.98e-12	7.14e-07	RGRGGRDGGGGGRFGGGGGRFGGGGG
	RRGDGRRRGGGGRGQGGRGRGGGFKG	NP_180035.1	+	72	97	1.98e-12	7.14e-07	RGGGGGRGGGRGGGDGGRGRGGSDLK
	RRGDGRRRGGGGRGQGGRGRGGGFKG	NP_001078399.1	+	215	240	1.98e-12	7.14e-07	EGGNYYRGGRGGRGRGGRGRGGVSSG
	RRGDGRRRGGGGRGQGGRGRGGGFKG	NP_001078400.1	+	295	320	1.98e-12	7.14e-07	EGGNYYRGGRGGRGRGGRGRGGVSSG
	RRGDGRRRGGGGRGQGGRGRGGGFKG	NP_193416.1	+	305	330	1.98e-12	7.14e-07	EGGNYYRGGRGGRGRGGRGRGGVSSG
	RRGDGRRRGGGGRGQGGRGRGGGFKG	NP_001319386.1	+	308	333	1.98e-12	7.14e-07	YDGPQGRGRGRGRGRGGRGRGGGRGG
	RRGDGRRRGGGGRGQGGRGRGGGFKG	NP_566217.1	+	19	44	2.02e-12	7.14e-07	GGGGGRFGGGGGRFGGGGGRFGGGGG
	RRGDGRRRGGGGRGQGGRGRGGGFKG	NP_178626.1	+	194	219	2.02e-12	7.14e-07	GRGQGGMKGGGGGGQGGHKGGGGGGG
	RRGDGRRRGGGGRGQGGRGRGGGFKG	NP_178626.1	+	267	292	2.02e-12	7.14e-07	VGGGGRGGGGGGRGGGGSGGGGGGGS
	RRGDGRRRGGGGRGQGGRGRGGGFKG	NP_001325867.1	+	71	96	2.02e-12	7.14e-07	GAGGGFGGGGGGGGGGGGGGGGGFGG
	RRGDGRRRGGGGRGQGGRGRGGGFKG	NP_001325866.1	+	71	96	2.02e-12	7.14e-07	GAGGGFGGGGGGGGGGGGGGGGGFGG
	RRGDGRRRGGGGRGQGGRGRGGGFKG	NP_188987.1	+	71	96	2.02e-12	7.14e-07	GAGGGFGGGGGGGGGGGGGGGGGFGG
	RRGDGRRRGGGGRGQGGRGRGGGFKG	NP_188987.1	+	77	102	2.02e-12	7.14e-07	GGGGGGGGGGGGGGGGGFGGGGGFGG
	RRGDGRRRGGGGRGQGGRGRGGGFKG	NP_001325867.1	+	77	102	2.02e-12	7.14e-07	GGGGGGGGGGGGGGGGGFGGGGGFGG
	RRGDGRRRGGGGRGQGGRGRGGGFKG	NP_001325866.1	+	77	102	2.02e-12	7.14e-07	GGGGGGGGGGGGGGGGGFGGGGGFGG
	RRGDGRRRGGGGRGQGGRGRGGGFKG	NP_001321387.1	+	66	91	2.02e-12	7.14e-07	RWGWGGGGGGGGGGGGGGGGGGGGGG
	RRGDGRRRGGGGRGQGGRGRGGGFKG	NP_177687.1	+	66	91	2.02e-12	7.14e-07	RWGWGGGGGGGGGGGGGGGGGGGGGG
	RRGDGRRRGGGGRGQGGRGRGGGFKG	NP_195346.1	+	147	172	2.02e-12	7.14e-07	GSGRGRGGGGGGGGGGGGGGGGGGGG
	RRGDGRRRGGGGRGQGGRGRGGGFKG	NP_195346.1	+	149	174	2.02e-12	7.14e-07	GRGRGGGGGGGGGGGGGGGGGGGGGG
	RRGDGRRRGGGGRGQGGRGRGGGFKG	NP_195346.1	+	151	176	2.02e-12	7.14e-07	GRGGGGGGGGGGGGGGGGGGGGGGGG
	RRGDGRRRGGGGRGQGGRGRGGGFKG	NP_195346.1	+	152	177	2.02e-12	7.14e-07	RGGGGGGGGGGGGGGGGGGGGGGGGG
	RRGDGRRRGGGGRGQGGRGRGGGFKG	NP_195580.1	+	157	182	2.02e-12	7.14e-07	GYGGGGGYGGGGGGYGGGGRGGGGGG
	RRGDGRRRGGGGRGQGGRGRGGGFKG	NP_001318385.1	+	320	345	1.62e-11	4.43e-06	RRVAWGSRRGGRDGGGSRERGGGFAG
	RRGDGRRRGGGGRGQGGRGRGGGFKG	NP_001078542.1	+	84	109	2.45e-11	4.43e-06	RRFGGLRRFGGGRRFGGRFGKPGGGG
	RRGDGRRRGGGGRGQGGRGRGGGFKG	NP_196368.2	+	92	117	2.45e-11	4.43e-06	RRFGGLRRFGGGRRFGGRFGKPGGGG
	RRGDGRRRGGGGRGQGGRGRGGGFKG	NP_001318499.1	+	92	117	2.45e-11	4.43e-06	RRFGGLRRFGGGRRFGGRFGKPGGGG
	RRGDGRRRGGGGRGQGGRGRGGGFKG	NP_001078676.1	+	27	52	3.32e-11	4.43e-06	SRGRGRGRGGGGRGAGPARRGPLAVN
	RRGDGRRRGGGGRGQGGRGRGGGFKG	NP_198588.2	+	27	52	3.32e-11	4.43e-06	SRGRGRGRGGGGRGAGPARRGPLAVN
	RRGDGRRRGGGGRGQGGRGRGGGFKG	NP_564108.1	+	150	175	3.32e-11	4.43e-06	GRGGRRGRGGRGRGRGRGGRGNGPAN
	RRGDGRRRGGGGRGQGGRGRGGGFKG	NP_201050.2	+	177	202	3.38e-11	4.43e-06	GHGGGRGGGGGRRGGRGGGRGGRFRR
	RRGDGRRRGGGGRGQGGRGRGGGFKG	NP_174413.2	+	9	34	3.75e-11	4.43e-06	GRGDGRGRGGRGYGGGGGGGEQGRDR
	RRGDGRRRGGGGRGQGGRGRGGGFKG	NP_181715.1	+	20	45	3.82e-11	4.43e-06	GRGFGGRGGRGDRGGRGRGGRGGRRG
	RRGDGRRRGGGGRGQGGRGRGGGFKG	NP_200803.3	+	129	154	3.82e-11	4.43e-06	GQQRGGGRGGGGRGGGGRGRRPGKGP
	RRGDGRRRGGGGRGQGGRGRGGGFKG	NP_974965.1	+	193	218	3.82e-11	4.43e-06	GQQRGGGRGGGGRGGGGRGRRPGKGP
	RRGDGRRRGGGGRGQGGRGRGGGFKG	NP_851229.1	+	195	220	3.82e-11	4.43e-06	GQQRGGGRGGGGRGGGGRGRRPGKGP
	RRGDGRRRGGGGRGQGGRGRGGGFKG	NP_001190572.1	+	196	221	3.82e-11	4.43e-06	GQQRGGGRGGGGRGGGGRGRRPGKGP
	RRGDGRRRGGGGRGQGGRGRGGGFKG	NP_564639.1	+	291	316	3.82e-11	4.43e-06	VGGRGGRGRGRGRGARGRGRGRGGDG
	RRGDGRRRGGGGRGQGGRGRGGGFKG	NP_001319386.1	+	313	338	3.82e-11	4.43e-06	GRGRGRGRGRGGRGRGGGRGGDGGFN
	RRGDGRRRGGGGRGQGGRGRGGGFKG	NP_001319386.1	+	315	340	3.82e-11	4.43e-06	GRGRGRGRGGRGRGGGRGGDGGFNNR
	RRGDGRRRGGGGRGQGGRGRGGGFKG	NP_174029.1	+	343	368	3.82e-11	4.43e-06	RGRRGARRGGGGYQNGRGGRGGGGGY
	RRGDGRRRGGGGRGQGGRGRGGGFKG	NP_174029.1	+	345	370	3.82e-11	4.43e-06	RRGARRGGGGYQNGRGGRGGGGGYQN
	RRGDGRRRGGGGRGQGGRGRGGGFKG	NP_001031336.1	+	52	77	3.84e-11	4.43e-06	NNGGGNYQGGGGRYQGGGGRYQGGGG
	RRGDGRRRGGGGRGQGGRGRGGGFKG	NP_001031337.1	+	58	83	3.84e-11	4.43e-06	QGGGGNYQGGGGRYQGGGGRYQGGGG
	RRGDGRRRGGGGRGQGGRGRGGGFKG	NP_001118277.1	+	58	83	3.84e-11	4.43e-06	QGGGGNYQGGGGRYQGGGGRQGGGGS
	RRGDGRRRGGGGRGQGGRGRGGGFKG	NP_565325.1	+	60	85	3.84e-11	4.43e-06	GHGGGGYQGGGGRYQGGGGRQGGGGS
	RRGDGRRRGGGGRGQGGRGRGGGFKG	NP_001031335.1	+	65	90	3.84e-11	4.43e-06	QGGGGNYQGGGGRYQGGGGRYQGGGG
	RRGDGRRRGGGGRGQGGRGRGGGFKG	NP_178620.1	+	72	97	3.84e-11	4.43e-06	QGGGGNYQGGGGRYQGGGGRYQGGGG
	RRGDGRRRGGGGRGQGGRGRGGGFKG	NP_001324794.1	+	76	101	3.84e-11	4.43e-06	GHGGGGYQGGGGRYQGGGGRQGGGGS
	RRGDGRRRGGGGRGQGGRGRGGGFKG	NP_001154749.1	+	274	299	3.94e-11	4.43e-06	GGWQGGGGGHGGGWQGGGGRGGGWKG
	RRGDGRRRGGGGRGQGGRGRGGGFKG	NP_001154749.1	+	294	319	3.94e-11	4.43e-06	GGGWKGGGGHGGGWQGGGGRGGGWKG
	RRGDGRRRGGGGRGQGGRGRGGGFKG	NP_176134.1	+	4	29	3.97e-11	4.43e-06	RGGEGGAERGGDRGDFGRGFGGGRGG
	RRGDGRRRGGGGRGQGGRGRGGGFKG	NP_174413.2	+	7	32	3.97e-11	4.43e-06	RGGRGDGRGRGGRGYGGGGGGGEQGR
	RRGDGRRRGGGGRGQGGRGRGGGFKG	NP_850255.1	+	13	38	3.97e-11	4.43e-06	RGGGHSSGRRGGRGGGGRGGGGGGRG
	RRGDGRRRGGGGRGQGGRGRGGGFKG	NP_001323636.1	+	45	70	3.97e-11	4.43e-06	RGGGHSSGRRGGRGGGGRGGGGGGRG
	RRGDGRRRGGGGRGQGGRGRGGGFKG	NP_172193.2	+	66	91	3.97e-11	4.43e-06	GGGGGGGRGGGGARSGGRSRGGGGGS
	RRGDGRRRGGGGRGQGGRGRGGGFKG	NP_179702.1	+	107	132	3.97e-11	4.43e-06	GRGGGRGGGSYGGGYGGRGSGGRGGG
	RRGDGRRRGGGGRGQGGRGRGGGFKG	NP_194775.1	+	110	135	3.97e-11	4.43e-06	RSGSGRGRGSGGGGGHGGGGGGGGGR
	RRGDGRRRGGGGRGQGGRGRGGGFKG	NP_179702.1	+	112	137	3.97e-11	4.43e-06	RGGGSYGGGYGGRGSGGRGGGGGDNS
	RRGDGRRRGGGGRGQGGRGRGGGFKG	NP_200803.3	+	122	147	3.97e-11	4.43e-06	RGGQGRGGQQRGGGRGGGGRGGGGRG
	RRGDGRRRGGGGRGQGGRGRGGGFKG	NP_195637.1	+	122	147	3.97e-11	4.43e-06	GGGYERRSGGYGSGGGGGGRGYGGGG
	RRGDGRRRGGGGRGQGGRGRGGGFKG	NP_974965.1	+	186	211	3.97e-11	4.43e-06	RGGQGRGGQQRGGGRGGGGRGGGGRG
	RRGDGRRRGGGGRGQGGRGRGGGFKG	NP_851229.1	+	188	213	3.97e-11	4.43e-06	RGGQGRGGQQRGGGRGGGGRGGGGRG
	RRGDGRRRGGGGRGQGGRGRGGGFKG	NP_001190572.1	+	189	214	3.97e-11	4.43e-06	RGGQGRGGQQRGGGRGGGGRGGGGRG
	RRGDGRRRGGGGRGQGGRGRGGGFKG	NP_683354.1	+	199	224	3.97e-11	4.43e-06	GRGGGSRDGRGGGSGDGRGIGGGYRG
	RRGDGRRRGGGGRGQGGRGRGGGFKG	NP_564108.1	+	277	302	3.97e-11	4.43e-06	YDGPPPQGRGRGRGRGGRGRGGGRGG
	RRGDGRRRGGGGRGQGGRGRGGGFKG	NP_190258.1	+	105	130	3.98e-11	4.43e-06	GGGDGNFGGFGGGGGGGDGNDGGFWG
	RRGDGRRRGGGGRGQGGRGRGGGFKG	NP_178626.1	+	81	106	3.98e-11	4.43e-06	GRGQGGQKGGGGGGQGGQKGGGGGGQ
	RRGDGRRRGGGGRGQGGRGRGGGFKG	NP_178626.1	+	183	208	3.98e-11	4.43e-06	GGGQGGQKGGGGRGQGGMKGGGGGGQ
	RRGDGRRRGGGGRGQGGRGRGGGFKG	NP_568357.1	+	127	152	4e-11	4.43e-06	FVTDGGDKKGGGGGVGGRGGGGGRRG
	RRGDGRRRGGGGRGQGGRGRGGGFKG	NP_850841.1	+	127	152	4e-11	4.43e-06	FVTDGGDKKGGGGGVGGRGGGGGRRG
	RRGDGRRRGGGGRGQGGRGRGGGFKG	NP_001031318.1	+	14	39	4e-11	4.43e-06	GRGFGGRGGGPGFGPGGPGFGPGGPG
	RRGDGRRRGGGGRGQGGRGRGGGFKG	NP_001154493.1	+	14	39	4e-11	4.43e-06	GRGFGGRGGGPGFGPGGPGFGPGGPG
	RRGDGRRRGGGGRGQGGRGRGGGFKG	NP_001324073.1	+	14	39	4e-11	4.43e-06	GRGFGGRGGGPGFGPGGPGFGPGGPG
	RRGDGRRRGGGGRGQGGRGRGGGFKG	NP_001078105.1	+	72	97	4e-11	4.43e-06	KGGGGGGRGGGGFGGGGRSFGGGGSS
	RRGDGRRRGGGGRGQGGRGRGGGFKG	NP_195580.1	+	94	119	4e-11	4.43e-06	RGGFGGGRGGGRGSGGGYGGGGGGYG
	RRGDGRRRGGGGRGQGGRGRGGGFKG	NP_850017.1	+	95	120	4e-11	4.43e-06	HRGGGSYGGGGGRREGGGGYSGGGGG
	RRGDGRRRGGGGRGQGGRGRGGGFKG	NP_195580.1	+	104	129	4e-11	4.43e-06	GRGSGGGYGGGGGGYGGRGGGGRGGS
	RRGDGRRRGGGGRGQGGRGRGGGFKG	NP_194775.1	+	116	141	4e-11	4.43e-06	GRGSGGGGGHGGGGGGGGGRGGGGGS
	RRGDGRRRGGGGRGQGGRGRGGGFKG	NP_850017.1	+	123	148	4e-11	4.43e-06	SRGGGGGSYGGGRREGGGGYGGGEGG
	RRGDGRRRGGGGRGQGGRGRGGGFKG	NP_850017.1	+	130	155	4e-11	4.43e-06	SYGGGRREGGGGYGGGEGGGYGGSGG
	RRGDGRRRGGGGRGQGGRGRGGGFKG	NP_179760.1	+	140	165	4e-11	4.43e-06	SRGGGGGSYGGGRREGGGGYGGGEGG
	RRGDGRRRGGGGRGQGGRGRGGGFKG	NP_179760.1	+	147	172	4e-11	4.43e-06	SYGGGRREGGGGYGGGEGGGYGGSGG
	RRGDGRRRGGGGRGQGGRGRGGGFKG	NP_178626.1	+	272	297	4e-11	4.43e-06	RGGGGGGRGGGGSGGGGGGGSGRGGG
	RRGDGRRRGGGGRGQGGRGRGGGFKG	NP_188682.1	+	124	149	4e-11	4.43e-06	GFGGGAGAGGGLGGGGGAGGGGGFGG
	RRGDGRRRGGGGRGQGGRGRGGGFKG	NP_001325117.1	+	130	155	4e-11	4.43e-06	GGGYGGGAGGGLGGGGGIGGGGGFGG
	RRGDGRRRGGGGRGQGGRGRGGGFKG	NP_001154546.1	+	132	157	4e-11	4.43e-06	GGGYGGGAGGGLGGGGGIGGGGGFGG
	RRGDGRRRGGGGRGQGGRGRGGGFKG	NP_001154547.1	+	134	159	4e-11	4.43e-06	GGGYGGGAGGGLGGGGGIGGGGGFGG
	RRGDGRRRGGGGRGQGGRGRGGGFKG	NP_188682.1	+	136	161	4e-11	4.43e-06	GGGGGAGGGGGFGGGGGSGIGGGFGG
	RRGDGRRRGGGGRGQGGRGRGGGFKG	NP_180828.1	+	142	167	4e-11	4.43e-06	GGGYGGGAGGGLGGGGGIGGGGGFGG
	RRGDGRRRGGGGRGQGGRGRGGGFKG	NP_001325867.1	+	387	412	4e-11	4.43e-06	GGGGGFGKGGGIGGGGGFGKGGGFGG
	RRGDGRRRGGGGRGQGGRGRGGGFKG	NP_001325866.1	+	397	422	4e-11	4.43e-06	GGGGGFGKGGGIGGGGGFGKGGGFGG
	RRGDGRRRGGGGRGQGGRGRGGGFKG	NP_188987.1	+	407	432	4e-11	4.43e-06	GGGGGFGKGGGIGGGGGFGKGGGFGG
	RRGDGRRRGGGGRGQGGRGRGGGFKG	NP_178626.1	+	92	117	4e-11	4.43e-06	GGGQGGQKGGGGGGQGGQKGGGGGQG
	RRGDGRRRGGGGRGQGGRGRGGGFKG	NP_178626.1	+	145	170	4e-11	4.43e-06	GGGQGGQKGGGGGGQGGQKGGGGQGG
	RRGDGRRRGGGGRGQGGRGRGGGFKG	NP_178626.1	+	229	254	4e-11	4.43e-06	GGGQGGHKGGGGGGQGGGGHKGGGGG
	RRGDGRRRGGGGRGQGGRGRGGGFKG	NP_849804.1	+	59	84	4e-11	4.43e-06	GGGDGGGDGGGDGGGGGCGGGGGCGG
	RRGDGRRRGGGGRGQGGRGRGGGFKG	NP_849804.1	+	63	88	4e-11	4.43e-06	GGGDGGGDGGGGGCGGGGGCGGGGGG
	RRGDGRRRGGGGRGQGGRGRGGGFKG	NP_189271.1	+	192	217	4e-11	4.43e-06	YSGDGGGFGGGGSGFGGGGGGGGGGL
	RRGDGRRRGGGGRGQGGRGRGGGFKG	NP_194775.1	+	112	137	4e-11	4.43e-06	GSGRGRGSGGGGGHGGGGGGGGGRGG
	RRGDGRRRGGGGRGQGGRGRGGGFKG	NP_194775.1	+	118	143	4e-11	4.43e-06	GSGGGGGHGGGGGGGGGRGGGGGSGN
	RRGDGRRRGGGGRGQGGRGRGGGFKG	NP_195346.1	+	143	168	4e-11	4.43e-06	GSGNGSGRGRGGGGGGGGGGGGGGGG
	RRGDGRRRGGGGRGQGGRGRGGGFKG	NP_195346.1	+	150	175	4e-11	4.43e-06	RGRGGGGGGGGGGGGGGGGGGGGGGG
	RRGDGRRRGGGGRGQGGRGRGGGFKG	NP_195580.1	+	159	184	4e-11	4.43e-06	GGGGGYGGGGGGYGGGGRGGGGGGGS
	RRGDGRRRGGGGRGQGGRGRGGGFKG	NP_178626.1	+	265	290	4e-11	4.43e-06	GHVGGGGRGGGGGGRGGGGSGGGGGG
	RRGDGRRRGGGGRGQGGRGRGGGFKG	NP_001154749.1	+	312	337	4e-11	4.43e-06	GRGGGWKGGGGGGGWRGGGGGGGWRG
	RRGDGRRRGGGGRGQGGRGRGGGFKG	NP_001190499.1	+	59	84	4e-11	4.43e-06	VGGGGTGFGGGGLGAGGSGGGGGNGG
	RRGDGRRRGGGGRGQGGRGRGGGFKG	NP_177687.1	+	69	94	4e-11	4.43e-06	WGGGGGGGGGGGGGGGGGGGGGGGWG
	RRGDGRRRGGGGRGQGGRGRGGGFKG	NP_001321387.1	+	69	94	4e-11	4.43e-06	WGGGGGGGGGGGGGGGGGGGGGGGWG
	RRGDGRRRGGGGRGQGGRGRGGGFKG	NP_177687.1	+	76	101	4e-11	4.43e-06	GGGGGGGGGGGGGGGGGWGWGGGGGG
	RRGDGRRRGGGGRGQGGRGRGGGFKG	NP_001321387.1	+	76	101	4e-11	4.43e-06	GGGGGGGGGGGGGGGGGWGWGGGGGG
	RRGDGRRRGGGGRGQGGRGRGGGFKG	NP_001154548.1	+	117	142	4e-11	4.43e-06	LGGGGGLGGGGGGGLGGGGFGGGGGG
	RRGDGRRRGGGGRGQGGRGRGGGFKG	NP_193121.1	+	122	147	4e-11	4.43e-06	GGGGGYSGGGGGYGGGGGGYGGGGGG
	RRGDGRRRGGGGRGQGGRGRGGGFKG	NP_193121.1	+	129	154	4e-11	4.43e-06	GGGGGYGGGGGGYGGGGGGYGGGGDG
	RRGDGRRRGGGGRGQGGRGRGGGFKG	NP_188066.1	+	149	174	4e-11	4.43e-06	GHGCGGGGGGGGGGLGGGGCGGGGCG
	RRGDGRRRGGGGRGQGGRGRGGGFKG	NP_195580.1	+	152	177	4e-11	4.43e-06	GGGGGGYGGGGGYGGGGGGYGGGGRG
	RRGDGRRRGGGGRGQGGRGRGGGFKG	NP_195346.1	+	153	178	4e-11	4.43e-06	GGGGGGGGGGGGGGGGGGGGGGGGGG
	RRGDGRRRGGGGRGQGGRGRGGGFKG	NP_195346.1	+	154	179	4e-11	4.43e-06	GGGGGGGGGGGGGGGGGGGGGGGGGG
	RRGDGRRRGGGGRGQGGRGRGGGFKG	NP_195346.1	+	155	180	4e-11	4.43e-06	GGGGGGGGGGGGGGGGGGGGGGGGGG
	RRGDGRRRGGGGRGQGGRGRGGGFKG	NP_195346.1	+	156	181	4e-11	4.43e-06	GGGGGGGGGGGGGGGGGGGGGGGGGG
	RRGDGRRRGGGGRGQGGRGRGGGFKG	NP_195346.1	+	159	184	4e-11	4.43e-06	GGGGGGGGGGGGGGGGGGGGGGGSDG
	RRGDGRRRGGGGRGQGGRGRGGGFKG	NP_001325867.1	+	403	428	4e-11	4.43e-06	GFGKGGGFGGGGFGGGGGGGGGGGGG
	RRGDGRRRGGGGRGQGGRGRGGGFKG	NP_001325866.1	+	413	438	4e-11	4.43e-06	GFGKGGGFGGGGFGGGGGGGGGGGGG
	RRGDGRRRGGGGRGQGGRGRGGGFKG	NP_188987.1	+	423	448	4e-11	4.43e-06	GFGKGGGFGGGGFGGGGGGGGGGGGG
	RRGDGRRRGGGGRGQGGRGRGGGFKG	NP_001318499.1	+	87	112	1.03e-10	1.13e-05	RRFGRRRFGGLRRFGGGRRFGGRFGK
	RRGDGRRRGGGGRGQGGRGRGGGFKG	NP_196368.2	+	87	112	1.03e-10	1.13e-05	RRFGRRRFGGLRRFGGGRRFGGRFGK
	RRGDGRRRGGGGRGQGGRGRGGGFKG	NP_001322306.1	+	10	35	3.6e-10	2e-05	RGDGRGRGGGGDRGRGYSGRGRGFVQ
	RRGDGRRRGGGGRGQGGRGRGGGFKG	NP_001322307.1	+	48	73	3.6e-10	2e-05	RGDGHGRGGGGDRGRGYSGRGRGFVQ
	RRGDGRRRGGGGRGQGGRGRGGGFKG	NP_174414.1	+	84	109	3.6e-10	2e-05	RGDGHGRGGGGDRGRGYSGRGRGFVQ
	RRGDGRRRGGGGRGQGGRGRGGGFKG	NP_001324132.1	+	648	673	3.87e-10	2e-05	RADMGYNPGAGGRHQGGRGRRGDDHL
	RRGDGRRRGGGGRGQGGRGRGGGFKG	NP_180968.2	+	660	685	3.87e-10	2e-05	RADMGYNPGAGGRHQGGRGRRGDDHL
	RRGDGRRRGGGGRGQGGRGRGGGFKG	NP_001031541.1	+	54	79	4.25e-10	2e-05	RRGGGYERDNDRRRPQGRGDGGGGKD
	RRGDGRRRGGGGRGQGGRGRGGGFKG	NP_177353.2	+	120	145	5.01e-10	2e-05	SRGRGRGRGRGRGRGRGRGRGRGRGR
	RRGDGRRRGGGGRGQGGRGRGGGFKG	NP_177353.2	+	122	147	5.01e-10	2e-05	GRGRGRGRGRGRGRGRGRGRGRGRNR
	RRGDGRRRGGGGRGQGGRGRGGGFKG	NP_001190207.1	+	247	272	5.01e-10	2e-05	FRGGRGARGRGGRGSGGRGRDENVSA
	RRGDGRRRGGGGRGQGGRGRGGGFKG	NP_195873.2	+	249	274	5.01e-10	2e-05	FRGGRGARGRGGRGSGGRGRDENVSA
	RRGDGRRRGGGGRGQGGRGRGGGFKG	NP_193414.2	+	264	289	5.01e-10	2e-05	WSSVGGRRSGGRRGRGRRGRGGRGRE
	RRGDGRRRGGGGRGQGGRGRGGGFKG	NP_171852.2	+	774	799	5.01e-10	2e-05	GRGFHGRGRGRGRGRFGRGRGRGRQQ
	RRGDGRRRGGGGRGQGGRGRGGGFKG	NP_195873.2	+	221	246	5.18e-10	2e-05	GNFNGNFRGRGRGGFMGRPRGGGFGG
	RRGDGRRRGGGGRGQGGRGRGGGFKG	NP_187299.1	+	855	880	5.18e-10	2e-05	GGFSGREGGFGGREGGFGGREGGFGG
	RRGDGRRRGGGGRGQGGRGRGGGFKG	NP_174029.1	+	342	367	5.34e-10	2e-05	QRGRRGARRGGGGYQNGRGGRGGGGG
	RRGDGRRRGGGGRGQGGRGRGGGFKG	NP_174414.1	+	9	34	6.04e-10	2e-05	GRGDGRGRGGGGDRGRGYSGRGDGRG
	RRGDGRRRGGGGRGQGGRGRGGGFKG	NP_001322307.1	+	9	34	6.04e-10	2e-05	GRGDGRGRGGGGDRGRGYSGRGDGRG
	RRGDGRRRGGGGRGQGGRGRGGGFKG	NP_001322307.1	+	28	53	6.04e-10	2e-05	GRGDGRGRGGGGDRGRGYSGRGDGHG
	RRGDGRRRGGGGRGQGGRGRGGGFKG	NP_568523.1	+	63	88	6.04e-10	2e-05	GRGDGRGIGGGGRGRGRIPAAFMGRG
	RRGDGRRRGGGGRGQGGRGRGGGFKG	NP_174414.1	+	64	89	6.04e-10	2e-05	GRGDGRGRGGGGDRGRGYSGRGDGHG
	RRGDGRRRGGGGRGQGGRGRGGGFKG	NP_567724.1	+	34	59	6.21e-10	2e-05	RGGGGRGGGRGFSDRGGRGRGRGPPR
	RRGDGRRRGGGGRGQGGRGRGGGFKG	NP_173298.1	+	126	151	6.21e-10	2e-05	RGGYGGGRGGYARGGFGRGGFGGGGY
	RRGDGRRRGGGGRGQGGRGRGGGFKG	NP_564108.1	+	143	168	6.21e-10	2e-05	GQDGSPRGRGGRRGRGGRGRGRGRGG
	RRGDGRRRGGGGRGQGGRGRGGGFKG	NP_564108.1	+	148	173	6.21e-10	2e-05	PRGRGGRRGRGGRGRGRGRGGRGNGP
	RRGDGRRRGGGGRGQGGRGRGGGFKG	NP_001078676.1	+	228	253	6.21e-10	2e-05	MRGGRGGFRARGRGNGGRGRGGGRGN
	RRGDGRRRGGGGRGQGGRGRGGGFKG	NP_198588.2	+	236	261	6.21e-10	2e-05	MRGGRGGFRARGRGNGGRGRGGGRGN
	RRGDGRRRGGGGRGQGGRGRGGGFKG	NP_187359.2	+	278	303	6.21e-10	2e-05	RRGGFRGGRGGGRDEGYGGGRGGYGG
	RRGDGRRRGGGGRGQGGRGRGGGFKG	NP_564639.1	+	282	307	6.21e-10	2e-05	SRGEAEGSSVGGRGGRGRGRGRGARG
	RRGDGRRRGGGGRGQGGRGRGGGFKG	NP_001327442.1	+	287	312	6.21e-10	2e-05	RRGGFRGGRGGGRDEGYGGGRGGYGG
	RRGDGRRRGGGGRGQGGRGRGGGFKG	NP_001327440.1	+	287	312	6.21e-10	2e-05	RRGGFRGGRGGGRDEGYGGGRGGYGG
	RRGDGRRRGGGGRGQGGRGRGGGFKG	NP_564639.1	+	289	314	6.21e-10	2e-05	SSVGGRGGRGRGRGRGARGRGRGRGG
	RRGDGRRRGGGGRGQGGRGRGGGFKG	NP_187359.2	+	367	392	6.21e-10	2e-05	GYGGGRGGYRGGRGGYGRGRGRMGNG
	RRGDGRRRGGGGRGQGGRGRGGGFKG	NP_001327442.1	+	368	393	6.21e-10	2e-05	GYGGGRGGYRGGRGGYGRGRGRMGNG
	RRGDGRRRGGGGRGQGGRGRGGGFKG	NP_001327440.1	+	376	401	6.21e-10	2e-05	GYGGGRGGYRGGRGGYGRGRGRMGNG
	RRGDGRRRGGGGRGQGGRGRGGGFKG	NP_567724.1	+	22	47	6.26e-10	2e-05	SGGRGDGGFSGGRGGGGRGGGRGFSD
	RRGDGRRRGGGGRGQGGRGRGGGFKG	NP_001118273.1	+	39	64	6.3e-10	2e-05	QHGGGFGDNGGGRYQGGGGRYQGGGG
	RRGDGRRRGGGGRGQGGRGRGGGFKG	NP_191416.1	+	56	81	6.3e-10	2e-05	GGYGGANSGYGGRGQGYGGRGSGYGG
	RRGDGRRRGGGGRGQGGRGRGGGFKG	NP_190649.1	+	114	139	6.54e-10	2e-05	DVGECRVRRVKRNGCGGRGCGGGGKG
	RRGDGRRRGGGGRGQGGRGRGGGFKG	NP_567724.1	+	24	49	6.62e-10	2e-05	GRGDGGFSGGRGGGGRGGGRGFSDRG
	RRGDGRRRGGGGRGQGGRGRGGGFKG	NP_001331372.1	+	203	228	6.62e-10	2e-05	RFGDSRSNFGGGYGDGYGGGHGGGYG
	RRGDGRRRGGGGRGQGGRGRGGGFKG	NP_198865.1	+	220	245	6.62e-10	2e-05	RFGDSRSNFGGGYGDGYGGGHGGGYG
	RRGDGRRRGGGGRGQGGRGRGGGFKG	NP_175322.1	+	481	506	6.62e-10	2e-05	PRGDSSGGGGFGRGNGRFGSGGGRGR
	RRGDGRRRGGGGRGQGGRGRGGGFKG	NP_001324553.1	+	570	595	6.62e-10	2e-05	GGRDFRREGSFGSGRGGYGGGGGGYG
	RRGDGRRRGGGGRGQGGRGRGGGFKG	NP_564737.1	+	4	29	6.71e-10	2e-05	RGGESGAERGGDRGDFGRGFGGGRGG
	RRGDGRRRGGGGRGQGGRGRGGGFKG	NP_001322307.1	+	7	32	6.71e-10	2e-05	RGGRGDGRGRGGGGDRGRGYSGRGDG
	RRGDGRRRGGGGRGQGGRGRGGGFKG	NP_001322306.1	+	7	32	6.71e-10	2e-05	RGGRGDGRGRGGGGDRGRGYSGRGRG
	RRGDGRRRGGGGRGQGGRGRGGGFKG	NP_174414.1	+	7	32	6.71e-10	2e-05	RGGRGDGRGRGGGGDRGRGYSGRGDG
	RRGDGRRRGGGGRGQGGRGRGGGFKG	NP_174413.2	+	13	38	6.71e-10	2e-05	GRGRGGRGYGGGGGGGEQGRDRGYGG
	RRGDGRRRGGGGRGQGGRGRGGGFKG	NP_850255.1	+	18	43	6.71e-10	2e-05	SSGRRGGRGGGGRGGGGGGRGEQRWW
	RRGDGRRRGGGGRGQGGRGRGGGFKG	NP_001323636.1	+	50	75	6.71e-10	2e-05	SSGRRGGRGGGGRGGGGGGRGEQRWW
	RRGDGRRRGGGGRGQGGRGRGGGFKG	NP_568523.1	+	51	76	6.71e-10	2e-05	GRGSGRGGGRGDGRGDGRGIGGGGRG
	RRGDGRRRGGGGRGQGGRGRGGGFKG	NP_567724.1	+	52	77	6.71e-10	2e-05	GRGRGPPRGGARGGRGPAGRGGMKGG
	RRGDGRRRGGGGRGQGGRGRGGGFKG	NP_191138.1	+	53	78	6.71e-10	2e-05	WRRELRGGGGGGRGGGGGHGGGGGED
	RRGDGRRRGGGGRGQGGRGRGGGFKG	NP_191416.1	+	63	88	6.71e-10	2e-05	SGYGGRGQGYGGRGSGYGGRGGPVGG
	RRGDGRRRGGGGRGQGGRGRGGGFKG	NP_180035.1	+	65	90	6.71e-10	2e-05	RVEQSHNRGGGGGRGGGRGGGDGGRG
	RRGDGRRRGGGGRGQGGRGRGGGFKG	NP_001078474.1	+	74	99	6.71e-10	2e-05	ERGGGGRGGDRGGGGGGRGGRGGSDL
	RRGDGRRRGGGGRGQGGRGRGGGFKG	NP_001185169.1	+	82	107	6.71e-10	2e-05	GRGRGGPPHQGGRGGYGGGRGGGPSS
	RRGDGRRRGGGGRGQGGRGRGGGFKG	NP_175274.1	+	82	107	6.71e-10	2e-05	GRGRGGPPHQGGRGGYGGGRGGGPSS
	RRGDGRRRGGGGRGQGGRGRGGGFKG	NP_173036.1	+	87	112	6.71e-10	2e-05	TKGGGRRGDGLGRGLGRGGGRGGWNG
	RRGDGRRRGGGGRGQGGRGRGGGFKG	NP_001078542.1	+	91	116	6.71e-10	2e-05	RFGGGRRFGGRFGKPGGGGLGGGGLP
	RRGDGRRRGGGGRGQGGRGRGGGFKG	NP_001078542.1	+	96	121	6.71e-10	2e-05	RRFGGRFGKPGGGGLGGGGLPGGLGG
	RRGDGRRRGGGGRGQGGRGRGGGFKG	NP_196368.2	+	99	124	6.71e-10	2e-05	RFGGGRRFGGRFGKPGGGGLGGGGLP
	RRGDGRRRGGGGRGQGGRGRGGGFKG	NP_001318499.1	+	99	124	6.71e-10	2e-05	RFGGGRRFGGRFGKPGGGGLGGGGLP
	RRGDGRRRGGGGRGQGGRGRGGGFKG	NP_196368.2	+	104	129	6.71e-10	2e-05	RRFGGRFGKPGGGGLGGGGLPGGLGG
	RRGDGRRRGGGGRGQGGRGRGGGFKG	NP_001318499.1	+	104	129	6.71e-10	2e-05	RRFGGRFGKPGGGGLGGGGLPGGLGG
	RRGDGRRRGGGGRGQGGRGRGGGFKG	NP_850017.1	+	107	132	6.71e-10	2e-05	RREGGGGYSGGGGGYSSRGGGGGSYG
	RRGDGRRRGGGGRGQGGRGRGGGFKG	NP_173298.1	+	119	144	6.71e-10	2e-05	GGGGFARRGGYGGGRGGYARGGFGRG
	RRGDGRRRGGGGRGQGGRGRGGGFKG	NP_179760.1	+	124	149	6.71e-10	2e-05	RREGGGGYSGGGGGYSSRGGGGGSYG
	RRGDGRRRGGGGRGQGGRGRGGGFKG	NP_001322605.1	+	507	532	6.71e-10	2e-05	HRGRGRGQGQGRHSGGGGGRGRGRRG
	RRGDGRRRGGGGRGQGGRGRGGGFKG	NP_174198.2	+	529	554	6.71e-10	2e-05	HRGRGRGQGQGRHSGGGGGRGRGRRG
	RRGDGRRRGGGGRGQGGRGRGGGFKG	NP_001154367.1	+	562	587	6.71e-10	2e-05	RNNGYSRGGYGGRGYGGYGGRGGGGG
	RRGDGRRRGGGGRGQGGRGRGGGFKG	NP_564239.1	+	568	593	6.71e-10	2e-05	RNNGYSRGGYGGRGYGGYGGRGGGGG
	RRGDGRRRGGGGRGQGGRGRGGGFKG	NP_201025.1	+	640	665	6.71e-10	2e-05	GRGNRFGGGGGNRFGGGGGRGRGGSG
	RRGDGRRRGGGGRGQGGRGRGGGFKG	NP_191258.2	+	683	708	6.71e-10	2e-05	RGGGGFRGRGGGGSRGKGGRGGGRGR
	RRGDGRRRGGGGRGQGGRGRGGGFKG	NP_191258.2	+	685	710	6.71e-10	2e-05	GGGFRGRGGGGSRGKGGRGGGRGRGR
	RRGDGRRRGGGGRGQGGRGRGGGFKG	NP_568938.1	+	96	121	6.72e-10	2e-05	ARGGGYGYGSGNGRSGGGGGGGGFNG
	RRGDGRRRGGGGRGQGGRGRGGGFKG	NP_565325.1	+	39	64	6.72e-10	2e-05	QHGGGFGDNGGGRYQGGGGHGGHGGG
	RRGDGRRRGGGGRGQGGRGRGGGFKG	NP_001324794.1	+	55	80	6.72e-10	2e-05	QHGGGFGDNGGGRYQGGGGHGGHGGG
	RRGDGRRRGGGGRGQGGRGRGGGFKG	NP_568879.3	+	56	81	6.72e-10	2e-05	GGGRGNRGGGGGGYQGGDRGGRGSGG
	RRGDGRRRGGGGRGQGGRGRGGGFKG	NP_001031335.1	+	58	83	6.72e-10	2e-05	QGGGGNYQGGGGNYQGGGGRYQGGGG
	RRGDGRRRGGGGRGQGGRGRGGGFKG	NP_178620.1	+	65	90	6.72e-10	2e-05	QGGGGNYQGGGGNYQGGGGRYQGGGG
	RRGDGRRRGGGGRGQGGRGRGGGFKG	NP_566217.1	+	11	36	6.82e-10	2e-05	FRGRGGRDGGGGGRFGGGGGRFGGGG
	RRGDGRRRGGGGRGQGGRGRGGGFKG	NP_001324072.1	+	14	39	6.82e-10	2e-05	GRGFGGRGGGPGFGPGGPGFGGRGPR
	RRGDGRRRGGGGRGQGGRGRGGGFKG	NP_567724.1	+	15	40	6.82e-10	2e-05	GRGRGGYSGGRGDGGFSGGRGGGGRG
	RRGDGRRRGGGGRGQGGRGRGGGFKG	NP_001324072.1	+	19	44	6.82e-10	2e-05	GRGGGPGFGPGGPGFGGRGPRGPGFG
	RRGDGRRRGGGGRGQGGRGRGGGFKG	NP_568879.3	+	50	75	6.82e-10	2e-05	RGGYGGGGGRGNRGGGGGGYQGGDRG
	RRGDGRRRGGGGRGQGGRGRGGGFKG	NP_001117252.1	+	67	92	6.82e-10	2e-05	GGGGGGGRGGGGGGSSGRGGNSGKGG
	RRGDGRRRGGGGRGQGGRGRGGGFKG	NP_849525.1	+	78	103	6.82e-10	2e-05	GYGGGGRREGGGYGGGDGGSYGGGGG
	RRGDGRRRGGGGRGQGGRGRGGGFKG	NP_849525.1	+	79	104	6.82e-10	2e-05	YGGGGRREGGGYGGGDGGSYGGGGGG
	RRGDGRRRGGGGRGQGGRGRGGGFKG	NP_001322652.1	+	86	111	6.82e-10	2e-05	DEDEGNDRGRGGGGDGGGGRGRGGSG
	RRGDGRRRGGGGRGQGGRGRGGGFKG	NP_173541.1	+	86	111	6.82e-10	2e-05	DEDEGNDRGRGGGGDGGGGRGRGGSG
	RRGDGRRRGGGGRGQGGRGRGGGFKG	NP_195580.1	+	88	113	6.82e-10	2e-05	GGSSGGRGGFGGGRGGGRGSGGGYGG
	RRGDGRRRGGGGRGQGGRGRGGGFKG	NP_179702.1	+	93	118	6.82e-10	2e-05	GGSSGGRGGFGGGGGRGGGRGGGSYG
	RRGDGRRRGGGGRGQGGRGRGGGFKG	NP_195580.1	+	100	125	6.82e-10	2e-05	GRGGGRGSGGGYGGGGGGYGGRGGGG
	RRGDGRRRGGGGRGQGGRGRGGGFKG	NP_974499.1	+	103	128	6.82e-10	2e-05	GGGKGRGRKGGGGAGGGVGGGVGAGG
	RRGDGRRRGGGGRGQGGRGRGGGFKG	NP_001328122.1	+	103	128	6.82e-10	2e-05	GGGKGRGRKGGGGAGGGVGGGVGAGG
	RRGDGRRRGGGGRGQGGRGRGGGFKG	NP_179702.1	+	105	130	6.82e-10	2e-05	GGGRGGGRGGGSYGGGYGGRGSGGRG
	RRGDGRRRGGGGRGQGGRGRGGGFKG	NP_850017.1	+	118	143	6.82e-10	2e-05	GGGYSSRGGGGGSYGGGRREGGGGYG
	RRGDGRRRGGGGRGQGGRGRGGGFKG	NP_200803.3	+	124	149	6.82e-10	2e-05	GQGRGGQQRGGGRGGGGRGGGGRGRR
	RRGDGRRRGGGGRGQGGRGRGGGFKG	NP_195637.1	+	129	154	6.82e-10	2e-05	SGGYGSGGGGGGRGYGGGGRREGGGY
	RRGDGRRRGGGGRGQGGRGRGGGFKG	NP_195346.1	+	133	158	6.82e-10	2e-05	GGGGGGGGGGGSGNGSGRGRGGGGGG
	RRGDGRRRGGGGRGQGGRGRGGGFKG	NP_179760.1	+	135	160	6.82e-10	2e-05	GGGYSSRGGGGGSYGGGRREGGGGYG
	RRGDGRRRGGGGRGQGGRGRGGGFKG	NP_195637.1	+	142	167	6.82e-10	2e-05	GYGGGGRREGGGYGGGDGGSYGGGGG
	RRGDGRRRGGGGRGQGGRGRGGGFKG	NP_195637.1	+	143	168	6.82e-10	2e-05	YGGGGRREGGGYGGGDGGSYGGGGGG
	RRGDGRRRGGGGRGQGGRGRGGGFKG	NP_001328121.1	+	153	178	6.82e-10	2e-05	RGSGGASGGGGTVGAGGRGSGGASGG
	RRGDGRRRGGGGRGQGGRGRGGGFKG	NP_201050.2	+	175	200	6.82e-10	2e-05	GNGHGGGRGGGGGRRGGRGGGRGGRF
	RRGDGRRRGGGGRGQGGRGRGGGFKG	NP_974965.1	+	188	213	6.82e-10	2e-05	GQGRGGQQRGGGRGGGGRGGGGRGRR
	RRGDGRRRGGGGRGQGGRGRGGGFKG	NP_851229.1	+	190	215	6.82e-10	2e-05	GQGRGGQQRGGGRGGGGRGGGGRGRR
	RRGDGRRRGGGGRGQGGRGRGGGFKG	NP_001190572.1	+	191	216	6.82e-10	2e-05	GQGRGGQQRGGGRGGGGRGGGGRGRR
	RRGDGRRRGGGGRGQGGRGRGGGFKG	NP_974499.1	+	208	233	6.82e-10	2e-05	RGSGGASGGGGTVGAGGRGSGGASGG
	RRGDGRRRGGGGRGQGGRGRGGGFKG	NP_001328122.1	+	208	233	6.82e-10	2e-05	RGSGGASGGGGTVGAGGRGSGGASGG
	RRGDGRRRGGGGRGQGGRGRGGGFKG	NP_001154749.1	+	308	333	6.82e-10	2e-05	QGGGGRGGGWKGGGGGGGWRGGGGGG
	RRGDGRRRGGGGRGQGGRGRGGGFKG	NP_187359.2	+	365	390	6.82e-10	2e-05	SDGYGGGRGGYRGGRGGYGRGRGRMG
	RRGDGRRRGGGGRGQGGRGRGGGFKG	NP_001327442.1	+	366	391	6.82e-10	2e-05	SDGYGGGRGGYRGGRGGYGRGRGRMG
	RRGDGRRRGGGGRGQGGRGRGGGFKG	NP_001327440.1	+	374	399	6.82e-10	2e-05	SDGYGGGRGGYRGGRGGYGRGRGRMG
	RRGDGRRRGGGGRGQGGRGRGGGFKG	NP_001154367.1	+	568	593	6.82e-10	2e-05	RGGYGGRGYGGYGGRGGGGGGYGYGG
	RRGDGRRRGGGGRGQGGRGRGGGFKG	NP_564239.1	+	574	599	6.82e-10	2e-05	RGGYGGRGYGGYGGRGGGGGGYGYGG
	RRGDGRRRGGGGRGQGGRGRGGGFKG	NP_001154367.1	+	577	602	6.82e-10	2e-05	GGYGGRGGGGGGYGYGGRGQGRGVSN
	RRGDGRRRGGGGRGQGGRGRGGGFKG	NP_564239.1	+	583	608	6.82e-10	2e-05	GGYGGRGGGGGGYGYGGRGQGRGVSN
	RRGDGRRRGGGGRGQGGRGRGGGFKG	NP_191258.2	+	682	707	6.82e-10	2e-05	GRGGGGFRGRGGGGSRGKGGRGGGRG
	RRGDGRRRGGGGRGQGGRGRGGGFKG	NP_188682.1	+	42	67	6.82e-10	2e-05	HPGGGLGGGGGIGGGSGLGGGGGFGG
	RRGDGRRRGGGGRGQGGRGRGGGFKG	NP_188987.1	+	45	70	6.82e-10	2e-05	GGGFGGGFGGGAGGGVGGGAGGGFGG
	RRGDGRRRGGGGRGQGGRGRGGGFKG	NP_001325867.1	+	45	70	6.82e-10	2e-05	GGGFGGGFGGGAGGGVGGGAGGGFGG
	RRGDGRRRGGGGRGQGGRGRGGGFKG	NP_001325866.1	+	45	70	6.82e-10	2e-05	GGGFGGGFGGGAGGGVGGGAGGGFGG
	RRGDGRRRGGGGRGQGGRGRGGGFKG	NP_188987.1	+	53	78	6.82e-10	2e-05	GGGAGGGVGGGAGGGFGGGAGGGFGG
	RRGDGRRRGGGGRGQGGRGRGGGFKG	NP_001325867.1	+	53	78	6.82e-10	2e-05	GGGAGGGVGGGAGGGFGGGAGGGFGG
	RRGDGRRRGGGGRGQGGRGRGGGFKG	NP_001325866.1	+	53	78	6.82e-10	2e-05	GGGAGGGVGGGAGGGFGGGAGGGFGG
	RRGDGRRRGGGGRGQGGRGRGGGFKG	NP_188682.1	+	70	95	6.82e-10	2e-05	GLGGGAGGGGGLGGGAGGGAGGGFGG
	RRGDGRRRGGGGRGQGGRGRGGGFKG	NP_849645.1	+	73	98	6.82e-10	2e-05	GLGLGGGGGGLGGGGGGLLGGGGFGG
	RRGDGRRRGGGGRGQGGRGRGGGFKG	NP_188682.1	+	90	115	6.82e-10	2e-05	GGGFGGGAGSGGGLGGGGGAGGGFGG
	RRGDGRRRGGGGRGQGGRGRGGGFKG	NP_188682.1	+	102	127	6.82e-10	2e-05	GLGGGGGAGGGFGGGAGGGSGGGFGG
	RRGDGRRRGGGGRGQGGRGRGGGFKG	NP_001325117.1	+	138	163	6.82e-10	2e-05	GGGLGGGGGIGGGGGFGGGGGGGFGG
	RRGDGRRRGGGGRGQGGRGRGGGFKG	NP_001154546.1	+	140	165	6.82e-10	2e-05	GGGLGGGGGIGGGGGFGGGGGGGFGG
	RRGDGRRRGGGGRGQGGRGRGGGFKG	NP_001154547.1	+	142	167	6.82e-10	2e-05	GGGLGGGGGIGGGGGFGGGGGGGFGG
	RRGDGRRRGGGGRGQGGRGRGGGFKG	NP_001325117.1	+	146	171	6.82e-10	2e-05	GIGGGGGFGGGGGGGFGGGAGGGFGK
	RRGDGRRRGGGGRGQGGRGRGGGFKG	NP_188682.1	+	146	171	6.82e-10	2e-05	GFGGGGGSGIGGGFGGGAGAGGGFGG
	RRGDGRRRGGGGRGQGGRGRGGGFKG	NP_001154546.1	+	148	173	6.82e-10	2e-05	GIGGGGGFGGGGGGGFGGGAGGGFGK
	RRGDGRRRGGGGRGQGGRGRGGGFKG	NP_180828.1	+	150	175	6.82e-10	2e-05	GGGLGGGGGIGGGGGFGGGGGGGFGG
	RRGDGRRRGGGGRGQGGRGRGGGFKG	NP_001154547.1	+	150	175	6.82e-10	2e-05	GIGGGGGFGGGGGGGFGGGAGGGFGK
	RRGDGRRRGGGGRGQGGRGRGGGFKG	NP_180828.1	+	158	183	6.82e-10	2e-05	GIGGGGGFGGGGGGGFGGGAGGGFGK
	RRGDGRRRGGGGRGQGGRGRGGGFKG	NP_001325867.1	+	341	366	6.82e-10	2e-05	GGGIGGGFGKGGGIGGGIGGGGGFGG
	RRGDGRRRGGGGRGQGGRGRGGGFKG	NP_001325867.1	+	347	372	6.82e-10	2e-05	GFGKGGGIGGGIGGGGGFGGGGGFGK
	RRGDGRRRGGGGRGQGGRGRGGGFKG	NP_001325866.1	+	351	376	6.82e-10	2e-05	GGGIGGGFGKGGGIGGGIGGGGGFGG
	RRGDGRRRGGGGRGQGGRGRGGGFKG	NP_001325866.1	+	357	382	6.82e-10	2e-05	GFGKGGGIGGGIGGGGGFGGGGGFGK
	RRGDGRRRGGGGRGQGGRGRGGGFKG	NP_188987.1	+	361	386	6.82e-10	2e-05	GGGIGGGFGKGGGIGGGIGGGGGFGG
	RRGDGRRRGGGGRGQGGRGRGGGFKG	NP_001325867.1	+	363	388	6.82e-10	2e-05	GFGGGGGFGKGGGIGGGIGKGGGFGG
	RRGDGRRRGGGGRGQGGRGRGGGFKG	NP_188987.1	+	367	392	6.82e-10	2e-05	GFGKGGGIGGGIGGGGGFGGGGGFGK
	RRGDGRRRGGGGRGQGGRGRGGGFKG	NP_001325866.1	+	373	398	6.82e-10	2e-05	GFGGGGGFGKGGGIGGGIGKGGGFGG
	RRGDGRRRGGGGRGQGGRGRGGGFKG	NP_188987.1	+	383	408	6.82e-10	2e-05	GFGGGGGFGKGGGIGGGIGKGGGFGG
	RRGDGRRRGGGGRGQGGRGRGGGFKG	NP_001325867.1	+	392	417	6.82e-10	2e-05	FGKGGGIGGGGGFGKGGGFGGGGFGG
	RRGDGRRRGGGGRGQGGRGRGGGFKG	NP_001325866.1	+	402	427	6.82e-10	2e-05	FGKGGGIGGGGGFGKGGGFGGGGFGG
	RRGDGRRRGGGGRGQGGRGRGGGFKG	NP_188987.1	+	412	437	6.82e-10	2e-05	FGKGGGIGGGGGFGKGGGFGGGGFGG
	RRGDGRRRGGGGRGQGGRGRGGGFKG	NP_195346.1	+	91	116	6.82e-10	2e-05	GGGGGGGGGGGGGGQGSGGGGGEGNG
	RRGDGRRRGGGGRGQGGRGRGGGFKG	NP_178626.1	+	123	148	6.82e-10	2e-05	GGGQGGQKGGGGGGQGGQKGGGGGGQ
	RRGDGRRRGGGGRGQGGRGRGGGFKG	NP_178626.1	+	134	159	6.82e-10	2e-05	GGGQGGQKGGGGGGQGGQKGGGGGGQ
	RRGDGRRRGGGGRGQGGRGRGGGFKG	NP_178626.1	+	206	231	6.82e-10	2e-05	GGQGGHKGGGGGGGQGGHKGGGGGGG
	RRGDGRRRGGGGRGQGGRGRGGGFKG	NP_180614.1	+	18	43	6.83e-10	2e-05	GGGSGGGRGGGGGGGAKGGCGGGGKS
	RRGDGRRRGGGGRGQGGRGRGGGFKG	NP_180614.1	+	6	31	6.83e-10	2e-05	GSGSGGGGKGGGGGGSGGGRGGGGGG
	RRGDGRRRGGGGRGQGGRGRGGGFKG	NP_180614.1	+	8	33	6.83e-10	2e-05	GSGGGGKGGGGGGSGGGRGGGGGGGA
	RRGDGRRRGGGGRGQGGRGRGGGFKG	NP_001190688.1	+	19	44	6.83e-10	2e-05	GGMGGGGGGGGGSGGGGGGRGGGPPR
	RRGDGRRRGGGGRGQGGRGRGGGFKG	NP_180614.1	+	20	45	6.83e-10	2e-05	GSGGGRGGGGGGGAKGGCGGGGKSGG
	RRGDGRRRGGGGRGQGGRGRGGGFKG	NP_568879.3	+	47	72	6.83e-10	2e-05	YGGRGGYGGGGGRGNRGGGGGGYQGG
	RRGDGRRRGGGGRGQGGRGRGGGFKG	NP_177687.1	+	59	84	6.83e-10	2e-05	NGGSGSYRWGWGGGGGGGGGGGGGGG
	RRGDGRRRGGGGRGQGGRGRGGGFKG	NP_001321387.1	+	59	84	6.83e-10	2e-05	NGGSGSYRWGWGGGGGGGGGGGGGGG
	RRGDGRRRGGGGRGQGGRGRGGGFKG	NP_192563.2	+	60	85	6.83e-10	2e-05	GGMGGGGGGGGGSGGGGGGRGGGPPR
	RRGDGRRRGGGGRGQGGRGRGGGFKG	NP_177687.1	+	61	86	6.83e-10	2e-05	GSGSYRWGWGGGGGGGGGGGGGGGGG
	RRGDGRRRGGGGRGQGGRGRGGGFKG	NP_001321387.1	+	61	86	6.83e-10	2e-05	GSGSYRWGWGGGGGGGGGGGGGGGGG
	RRGDGRRRGGGGRGQGGRGRGGGFKG	NP_001321387.1	+	65	90	6.83e-10	2e-05	YRWGWGGGGGGGGGGGGGGGGGGGGG
	RRGDGRRRGGGGRGQGGRGRGGGFKG	NP_177687.1	+	65	90	6.83e-10	2e-05	YRWGWGGGGGGGGGGGGGGGGGGGGG
	RRGDGRRRGGGGRGQGGRGRGGGFKG	NP_849525.1	+	67	92	6.83e-10	2e-05	MNGSGGGGGGRGYGGGGRREGGGYGG
	RRGDGRRRGGGGRGQGGRGRGGGFKG	NP_195346.1	+	81	106	6.83e-10	2e-05	TEKCESRAGGGGGGGGGGGGGGGGQG
	RRGDGRRRGGGGRGQGGRGRGGGFKG	NP_001327396.1	+	82	107	6.83e-10	2e-05	SRVHGMASGGGGGLGGGNGSGGGGGG
	RRGDGRRRGGGGRGQGGRGRGGGFKG	NP_195346.1	+	86	111	6.83e-10	2e-05	SRAGGGGGGGGGGGGGGGGQGSGGGG
	RRGDGRRRGGGGRGQGGRGRGGGFKG	NP_195346.1	+	87	112	6.83e-10	2e-05	RAGGGGGGGGGGGGGGGGQGSGGGGG
	RRGDGRRRGGGGRGQGGRGRGGGFKG	NP_179702.1	+	89	114	6.83e-10	2e-05	NSGGGGSSGGRGGFGGGGGRGGGRGG
	RRGDGRRRGGGGRGQGGRGRGGGFKG	NP_179760.1	+	98	123	6.83e-10	2e-05	GGGGGYRSGGGGGYSGGGGSYGGGGG
	RRGDGRRRGGGGRGQGGRGRGGGFKG	NP_195580.1	+	102	127	6.83e-10	2e-05	GGGRGSGGGYGGGGGGYGGRGGGGRG
	RRGDGRRRGGGGRGQGGRGRGGGFKG	NP_179760.1	+	112	137	6.83e-10	2e-05	SGGGGSYGGGGGRREGGGGYSGGGGG
	RRGDGRRRGGGGRGQGGRGRGGGFKG	NP_194775.1	+	114	139	6.83e-10	2e-05	GRGRGSGGGGGHGGGGGGGGGRGGGG
	RRGDGRRRGGGGRGQGGRGRGGGFKG	NP_195637.1	+	131	156	6.83e-10	2e-05	GYGSGGGGGGRGYGGGGRREGGGYGG
	RRGDGRRRGGGGRGQGGRGRGGGFKG	NP_195346.1	+	138	163	6.83e-10	2e-05	GGGGGGSGNGSGRGRGGGGGGGGGGG
	RRGDGRRRGGGGRGQGGRGRGGGFKG	NP_001328121.1	+	141	166	6.83e-10	2e-05	GSGGGGTVGAGGRGSGGASGGGGTVG
	RRGDGRRRGGGGRGQGGRGRGGGFKG	NP_188725.3	+	145	170	6.83e-10	2e-05	SRVHGMASGGGGGLGGGNGSGGGGGG
	RRGDGRRRGGGGRGQGGRGRGGGFKG	NP_195346.1	+	146	171	6.83e-10	2e-05	NGSGRGRGGGGGGGGGGGGGGGGGGG
	RRGDGRRRGGGGRGQGGRGRGGGFKG	NP_001328121.1	+	169	194	6.83e-10	2e-05	GRGSGGASGGVGVGGGAGGSGGGSVG
	RRGDGRRRGGGGRGQGGRGRGGGFKG	NP_001328121.1	+	186	211	6.83e-10	2e-05	GGSGGGSVGGGGRGSGGVGASGGAGG
	RRGDGRRRGGGGRGQGGRGRGGGFKG	NP_974499.1	+	196	221	6.83e-10	2e-05	GSGGGGTVGAGGRGSGGASGGGGTVG
	RRGDGRRRGGGGRGQGGRGRGGGFKG	NP_001328122.1	+	196	221	6.83e-10	2e-05	GSGGGGTVGAGGRGSGGASGGGGTVG
	RRGDGRRRGGGGRGQGGRGRGGGFKG	NP_974499.1	+	224	249	6.83e-10	2e-05	GRGSGGASGGVGVGGGAGGSGGGSVG
	RRGDGRRRGGGGRGQGGRGRGGGFKG	NP_001328122.1	+	224	249	6.83e-10	2e-05	GRGSGGASGGVGVGGGAGGSGGGSVG
	RRGDGRRRGGGGRGQGGRGRGGGFKG	NP_974499.1	+	241	266	6.83e-10	2e-05	GGSGGGSVGGGGRGSGGVGASGGAGG
	RRGDGRRRGGGGRGQGGRGRGGGFKG	NP_001328122.1	+	241	266	6.83e-10	2e-05	GGSGGGSVGGGGRGSGGVGASGGAGG
	RRGDGRRRGGGGRGQGGRGRGGGFKG	NP_178626.1	+	253	278	6.83e-10	2e-05	GGQGGHKGGGGGGHVGGGGRGGGGGG
	RRGDGRRRGGGGRGQGGRGRGGGFKG	NP_178626.1	+	255	280	6.83e-10	2e-05	QGGHKGGGGGGHVGGGGRGGGGGGRG
	RRGDGRRRGGGGRGQGGRGRGGGFKG	NP_178626.1	+	266	291	6.83e-10	2e-05	HVGGGGRGGGGGGRGGGGSGGGGGGG
	RRGDGRRRGGGGRGQGGRGRGGGFKG	NP_178626.1	+	273	298	6.83e-10	2e-05	GGGGGGRGGGGSGGGGGGGSGRGGGG
	RRGDGRRRGGGGRGQGGRGRGGGFKG	NP_178626.1	+	275	300	6.83e-10	2e-05	GGGGRGGGGSGGGGGGGSGRGGGGGG
	RRGDGRRRGGGGRGQGGRGRGGGFKG	NP_001328121.1	+	398	423	6.83e-10	2e-05	GGGGGGSVGGGGRGSGGAGGGTGGSV
	RRGDGRRRGGGGRGQGGRGRGGGFKG	NP_974499.1	+	453	478	6.83e-10	2e-05	GGGGGGSVGGGGRGSGGAGGGTGGSV
	RRGDGRRRGGGGRGQGGRGRGGGFKG	NP_001030884.1	+	571	596	6.83e-10	2e-05	RGGGGGGGGGGSDYYGGGGYGGGGYG
	RRGDGRRRGGGGRGQGGRGRGGGFKG	NP_001324553.1	+	577	602	6.83e-10	2e-05	EGSFGSGRGGYGGGGGGYGGGGGYGG
	RRGDGRRRGGGGRGQGGRGRGGGFKG	NP_001324553.1	+	583	608	6.83e-10	2e-05	GRGGYGGGGGGYGGGGGYGGGGGYGG
	RRGDGRRRGGGGRGQGGRGRGGGFKG	NP_177687.1	+	90	115	6.84e-10	2e-05	GGGWGWGGGGGGGGWYKWGCGGGGKG
	RRGDGRRRGGGGRGQGGRGRGGGFKG	NP_001321387.1	+	90	115	6.84e-10	2e-05	GGGWGWGGGGGGGGWYKWGCGGGGKG
	RRGDGRRRGGGGRGQGGRGRGGGFKG	NP_180614.1	+	102	127	6.84e-10	2e-05	GGGKSGGGGGGGKNGGGCGGGGGGKG
	RRGDGRRRGGGGRGQGGRGRGGGFKG	NP_001154548.1	+	130	155	6.84e-10	2e-05	GLGGGGFGGGGGGGFGGGAGGGFGKG
	RRGDGRRRGGGGRGQGGRGRGGGFKG	NP_001325117.1	+	147	172	6.84e-10	2e-05	IGGGGGFGGGGGGGFGGGAGGGFGKG
	RRGDGRRRGGGGRGQGGRGRGGGFKG	NP_001154546.1	+	149	174	6.84e-10	2e-05	IGGGGGFGGGGGGGFGGGAGGGFGKG
	RRGDGRRRGGGGRGQGGRGRGGGFKG	NP_001154547.1	+	151	176	6.84e-10	2e-05	IGGGGGFGGGGGGGFGGGAGGGFGKG
	RRGDGRRRGGGGRGQGGRGRGGGFKG	NP_180828.1	+	159	184	6.84e-10	2e-05	IGGGGGFGGGGGGGFGGGAGGGFGKG
	RRGDGRRRGGGGRGQGGRGRGGGFKG	NP_195346.1	+	161	186	6.84e-10	2e-05	GGGGGGGGGGGGGGGGGGGGGSDGKG
	RRGDGRRRGGGGRGQGGRGRGGGFKG	NP_001189822.1	+	255	280	6.84e-10	2e-05	NGGKGAPAAGGGGAGGGKGAGGGAKG
	RRGDGRRRGGGGRGQGGRGRGGGFKG	NP_566273.1	+	255	280	6.84e-10	2e-05	NGGKGAPAAGGGGAGGGKGAGGGAKG
	RRGDGRRRGGGGRGQGGRGRGGGFKG	NP_001325867.1	+	358	383	6.84e-10	2e-05	IGGGGGFGGGGGFGKGGGIGGGIGKG
	RRGDGRRRGGGGRGQGGRGRGGGFKG	NP_001325866.1	+	368	393	6.84e-10	2e-05	IGGGGGFGGGGGFGKGGGIGGGIGKG
	RRGDGRRRGGGGRGQGGRGRGGGFKG	NP_188987.1	+	378	403	6.84e-10	2e-05	IGGGGGFGGGGGFGKGGGIGGGIGKG
	RRGDGRRRGGGGRGQGGRGRGGGFKG	NP_180614.1	+	2	27	6.84e-10	2e-05	GGKGGSGSGGGGKGGGGGGSGGGRGG
	RRGDGRRRGGGGRGQGGRGRGGGFKG	NP_001190688.1	+	14	39	6.84e-10	2e-05	NKKWGGGMGGGGGGGGGSGGGGGGRG
	RRGDGRRRGGGGRGQGGRGRGGGFKG	NP_199746.2	+	38	63	6.84e-10	2e-05	VGGEGGGIGGGGTGFGGGGTGVGGGG
	RRGDGRRRGGGGRGQGGRGRGGGFKG	NP_001190499.1	+	38	63	6.84e-10	2e-05	VGGEGGGIGGGGTGFGGGGTGVGGGG
	RRGDGRRRGGGGRGQGGRGRGGGFKG	NP_199746.2	+	40	65	6.84e-10	2e-05	GEGGGIGGGGTGFGGGGTGVGGGGTG
	RRGDGRRRGGGGRGQGGRGRGGGFKG	NP_001190499.1	+	40	65	6.84e-10	2e-05	GEGGGIGGGGTGFGGGGTGVGGGGTG
	RRGDGRRRGGGGRGQGGRGRGGGFKG	NP_199746.2	+	45	70	6.84e-10	2e-05	IGGGGTGFGGGGTGVGGGGTGFGGGG
	RRGDGRRRGGGGRGQGGRGRGGGFKG	NP_001190499.1	+	45	70	6.84e-10	2e-05	IGGGGTGFGGGGTGVGGGGTGFGGGG
	RRGDGRRRGGGGRGQGGRGRGGGFKG	NP_199746.2	+	47	72	6.84e-10	2e-05	GGGTGFGGGGTGVGGGGTGFGGGGLG
	RRGDGRRRGGGGRGQGGRGRGGGFKG	NP_001190499.1	+	47	72	6.84e-10	2e-05	GGGTGFGGGGTGVGGGGTGFGGGGLG
	RRGDGRRRGGGGRGQGGRGRGGGFKG	NP_001031334.1	+	49	74	6.84e-10	2e-05	GHGGGGHYGGGGHGGGGHYGGGGHHG
	RRGDGRRRGGGGRGQGGRGRGGGFKG	NP_001031333.1	+	49	74	6.84e-10	2e-05	GHGGGGHYGGGGHGHGGHNGGGGGGG
	RRGDGRRRGGGGRGQGGRGRGGGFKG	NP_001118275.1	+	49	74	6.84e-10	2e-05	GHGGGGHYGGGGHGHGGHNGGGGHGG
	RRGDGRRRGGGGRGQGGRGRGGGFKG	NP_199746.2	+	52	77	6.84e-10	2e-05	FGGGGTGVGGGGTGFGGGGLGAGGSG
	RRGDGRRRGGGGRGQGGRGRGGGFKG	NP_001118276.1	+	52	77	6.84e-10	2e-05	GGGGGHYGGGGGHGGGGHYGGGGHHG
	RRGDGRRRGGGGRGQGGRGRGGGFKG	NP_001190499.1	+	52	77	6.84e-10	2e-05	FGGGGTGVGGGGTGFGGGGLGAGGSG
	RRGDGRRRGGGGRGQGGRGRGGGFKG	NP_188682.1	+	52	77	6.84e-10	2e-05	GIGGGSGLGGGGGFGGGGGLGGGAGG
	RRGDGRRRGGGGRGQGGRGRGGGFKG	NP_192563.2	+	55	80	6.84e-10	2e-05	NKKWGGGMGGGGGGGGGSGGGGGGRG
	RRGDGRRRGGGGRGQGGRGRGGGFKG	NP_001077882.1	+	58	83	6.84e-10	2e-05	GGGGGHYGGGGGHGGGGHYGGGGHHG
	RRGDGRRRGGGGRGQGGRGRGGGFKG	NP_001031331.1	+	58	83	6.84e-10	2e-05	GHGHGGHNGGGGHGLDGYGGGGGHYG
	RRGDGRRRGGGGRGQGGRGRGGGFKG	NP_001031328.1	+	58	83	6.84e-10	2e-05	GHGHGGHNGGGGHGLDGYGGGGGHYG
	RRGDGRRRGGGGRGQGGRGRGGGFKG	NP_001154546.1	+	58	83	6.84e-10	2e-05	GFGKGLGGGGGLGGGGGLGGGGGLGG
	RRGDGRRRGGGGRGQGGRGRGGGFKG	NP_180828.1	+	58	83	6.84e-10	2e-05	GFGKGLGGGGGLGGGGGLGGGGGLGG
	RRGDGRRRGGGGRGQGGRGRGGGFKG	NP_001154548.1	+	58	83	6.84e-10	2e-05	GFGKGLGGGGGLGGGGGLGGGGGLGG
	RRGDGRRRGGGGRGQGGRGRGGGFKG	NP_001154547.1	+	58	83	6.84e-10	2e-05	GFGKGLGGGGGLGGGGGLGGGGGLGG
	RRGDGRRRGGGGRGQGGRGRGGGFKG	NP_001031330.1	+	58	83	6.84e-10	2e-05	GHGHGGHNGGGGHGLDGYGGGGGHYG
	RRGDGRRRGGGGRGQGGRGRGGGFKG	NP_001325117.1	+	58	83	6.84e-10	2e-05	GFGKGLGGGGGLGGGGGLGGGGGLGG
	RRGDGRRRGGGGRGQGGRGRGGGFKG	NP_001031327.1	+	58	83	6.84e-10	2e-05	GHGHGGHNGGGGHGLDGYGGGGGHYG
	RRGDGRRRGGGGRGQGGRGRGGGFKG	NP_849937.1	+	58	83	6.84e-10	2e-05	GHGHGGHNGGGGHGLDGYGGGGGHYG
	RRGDGRRRGGGGRGQGGRGRGGGFKG	NP_001031329.1	+	58	83	6.84e-10	2e-05	GHGHGGHNGGGGHGLDGYGGGGGHYG
	RRGDGRRRGGGGRGQGGRGRGGGFKG	NP_178612.1	+	58	83	6.84e-10	2e-05	GHGHGGHNGGGGHGLDGYGGGGGHYG
	RRGDGRRRGGGGRGQGGRGRGGGFKG	NP_188682.1	+	58	83	6.84e-10	2e-05	GLGGGGGFGGGGGLGGGAGGGGGLGG
	RRGDGRRRGGGGRGQGGRGRGGGFKG	NP_001031332.1	+	58	83	6.84e-10	2e-05	GHGHGGHNGGGGHGLDGYGGGGGHYG
	RRGDGRRRGGGGRGQGGRGRGGGFKG	NP_001118275.1	+	60	85	6.84e-10	2e-05	GHGHGGHNGGGGHGGGGHYGGGGHHG
	RRGDGRRRGGGGRGQGGRGRGGGFKG	NP_974499.1	+	62	87	6.84e-10	2e-05	GVGGGGGGGGGIGGSGGVGAGGGVGG
	RRGDGRRRGGGGRGQGGRGRGGGFKG	NP_001328122.1	+	62	87	6.84e-10	2e-05	GVGGGGGGGGGIGGSGGVGAGGGVGG
	RRGDGRRRGGGGRGQGGRGRGGGFKG	NP_001328121.1	+	62	87	6.84e-10	2e-05	GVGGGGGGGGGIGGSGGVGAGGGVGG
	RRGDGRRRGGGGRGQGGRGRGGGFKG	NP_001154547.1	+	63	88	6.84e-10	2e-05	LGGGGGLGGGGGLGGGGGLGGGGGLG
	RRGDGRRRGGGGRGQGGRGRGGGFKG	NP_001154546.1	+	63	88	6.84e-10	2e-05	LGGGGGLGGGGGLGGGGGLGGGGGLG
	RRGDGRRRGGGGRGQGGRGRGGGFKG	NP_001154548.1	+	63	88	6.84e-10	2e-05	LGGGGGLGGGGGLGGGGGLGGGGGLG
	RRGDGRRRGGGGRGQGGRGRGGGFKG	NP_180828.1	+	63	88	6.84e-10	2e-05	LGGGGGLGGGGGLGGGGGLGGGGGLG
	RRGDGRRRGGGGRGQGGRGRGGGFKG	NP_001325117.1	+	63	88	6.84e-10	2e-05	LGGGGGLGGGGGLGGGGGLGGGGGLG
	RRGDGRRRGGGGRGQGGRGRGGGFKG	NP_001154547.1	+	64	89	6.84e-10	2e-05	GGGGGLGGGGGLGGGGGLGGGGGLGG
	RRGDGRRRGGGGRGQGGRGRGGGFKG	NP_177687.1	+	64	89	6.84e-10	2e-05	SYRWGWGGGGGGGGGGGGGGGGGGGG
	RRGDGRRRGGGGRGQGGRGRGGGFKG	NP_001154546.1	+	64	89	6.84e-10	2e-05	GGGGGLGGGGGLGGGGGLGGGGGLGG
	RRGDGRRRGGGGRGQGGRGRGGGFKG	NP_001154548.1	+	64	89	6.84e-10	2e-05	GGGGGLGGGGGLGGGGGLGGGGGLGG
	RRGDGRRRGGGGRGQGGRGRGGGFKG	NP_180828.1	+	64	89	6.84e-10	2e-05	GGGGGLGGGGGLGGGGGLGGGGGLGG
	RRGDGRRRGGGGRGQGGRGRGGGFKG	NP_001321387.1	+	64	89	6.84e-10	2e-05	SYRWGWGGGGGGGGGGGGGGGGGGGG
	RRGDGRRRGGGGRGQGGRGRGGGFKG	NP_001325117.1	+	64	89	6.84e-10	2e-05	GGGGGLGGGGGLGGGGGLGGGGGLGG
	RRGDGRRRGGGGRGQGGRGRGGGFKG	NP_188987.1	+	65	90	6.84e-10	2e-05	GGGFGGGAGGGFGGGGGGGGGGGGGG
	RRGDGRRRGGGGRGQGGRGRGGGFKG	NP_001325867.1	+	65	90	6.84e-10	2e-05	GGGFGGGAGGGFGGGGGGGGGGGGGG
	RRGDGRRRGGGGRGQGGRGRGGGFKG	NP_001325866.1	+	65	90	6.84e-10	2e-05	GGGFGGGAGGGFGGGGGGGGGGGGGG
	RRGDGRRRGGGGRGQGGRGRGGGFKG	NP_177687.1	+	67	92	6.84e-10	2e-05	WGWGGGGGGGGGGGGGGGGGGGGGGG
	RRGDGRRRGGGGRGQGGRGRGGGFKG	NP_001321387.1	+	67	92	6.84e-10	2e-05	WGWGGGGGGGGGGGGGGGGGGGGGGG
	RRGDGRRRGGGGRGQGGRGRGGGFKG	NP_188987.1	+	67	92	6.84e-10	2e-05	GFGGGAGGGFGGGGGGGGGGGGGGGG
	RRGDGRRRGGGGRGQGGRGRGGGFKG	NP_001325867.1	+	67	92	6.84e-10	2e-05	GFGGGAGGGFGGGGGGGGGGGGGGGG
	RRGDGRRRGGGGRGQGGRGRGGGFKG	NP_001325866.1	+	67	92	6.84e-10	2e-05	GFGGGAGGGFGGGGGGGGGGGGGGGG
	RRGDGRRRGGGGRGQGGRGRGGGFKG	NP_177687.1	+	68	93	6.84e-10	2e-05	GWGGGGGGGGGGGGGGGGGGGGGGGW
	RRGDGRRRGGGGRGQGGRGRGGGFKG	NP_001321387.1	+	68	93	6.84e-10	2e-05	GWGGGGGGGGGGGGGGGGGGGGGGGW
	RRGDGRRRGGGGRGQGGRGRGGGFKG	NP_001154547.1	+	69	94	6.84e-10	2e-05	LGGGGGLGGGGGLGGGGGLGGGGGLG
	RRGDGRRRGGGGRGQGGRGRGGGFKG	NP_001154546.1	+	69	94	6.84e-10	2e-05	LGGGGGLGGGGGLGGGGGLGGGGGLG
	RRGDGRRRGGGGRGQGGRGRGGGFKG	NP_180828.1	+	69	94	6.84e-10	2e-05	LGGGGGLGGGGGLGGGGGLGGGGGLG
	RRGDGRRRGGGGRGQGGRGRGGGFKG	NP_001154548.1	+	69	94	6.84e-10	2e-05	LGGGGGLGGGGGLGGGGGLGGGGGLG
	RRGDGRRRGGGGRGQGGRGRGGGFKG	NP_188987.1	+	69	94	6.84e-10	2e-05	GGGAGGGFGGGGGGGGGGGGGGGGGF
	RRGDGRRRGGGGRGQGGRGRGGGFKG	NP_001325117.1	+	69	94	6.84e-10	2e-05	LGGGGGLGGGGGLGGGGGLGGGGGLG
	RRGDGRRRGGGGRGQGGRGRGGGFKG	NP_001325867.1	+	69	94	6.84e-10	2e-05	GGGAGGGFGGGGGGGGGGGGGGGGGF
	RRGDGRRRGGGGRGQGGRGRGGGFKG	NP_001325866.1	+	69	94	6.84e-10	2e-05	GGGAGGGFGGGGGGGGGGGGGGGGGF
	RRGDGRRRGGGGRGQGGRGRGGGFKG	NP_177687.1	+	70	95	6.84e-10	2e-05	GGGGGGGGGGGGGGGGGGGGGGGWGW
	RRGDGRRRGGGGRGQGGRGRGGGFKG	NP_001154547.1	+	70	95	6.84e-10	2e-05	GGGGGLGGGGGLGGGGGLGGGGGLGG
	RRGDGRRRGGGGRGQGGRGRGGGFKG	NP_180828.1	+	70	95	6.84e-10	2e-05	GGGGGLGGGGGLGGGGGLGGGGGLGG
	RRGDGRRRGGGGRGQGGRGRGGGFKG	NP_001154546.1	+	70	95	6.84e-10	2e-05	GGGGGLGGGGGLGGGGGLGGGGGLGG
	RRGDGRRRGGGGRGQGGRGRGGGFKG	NP_001154548.1	+	70	95	6.84e-10	2e-05	GGGGGLGGGGGLGGGGGLGGGGGLGG
	RRGDGRRRGGGGRGQGGRGRGGGFKG	NP_001321387.1	+	70	95	6.84e-10	2e-05	GGGGGGGGGGGGGGGGGGGGGGGWGW
	RRGDGRRRGGGGRGQGGRGRGGGFKG	NP_188987.1	+	70	95	6.84e-10	2e-05	GGAGGGFGGGGGGGGGGGGGGGGGFG
	RRGDGRRRGGGGRGQGGRGRGGGFKG	NP_001325117.1	+	70	95	6.84e-10	2e-05	GGGGGLGGGGGLGGGGGLGGGGGLGG
	RRGDGRRRGGGGRGQGGRGRGGGFKG	NP_001325867.1	+	70	95	6.84e-10	2e-05	GGAGGGFGGGGGGGGGGGGGGGGGFG
	RRGDGRRRGGGGRGQGGRGRGGGFKG	NP_001325866.1	+	70	95	6.84e-10	2e-05	GGAGGGFGGGGGGGGGGGGGGGGGFG
	RRGDGRRRGGGGRGQGGRGRGGGFKG	NP_177687.1	+	71	96	6.84e-10	2e-05	GGGGGGGGGGGGGGGGGGGGGGWGWG
	RRGDGRRRGGGGRGQGGRGRGGGFKG	NP_001321387.1	+	71	96	6.84e-10	2e-05	GGGGGGGGGGGGGGGGGGGGGGWGWG
	RRGDGRRRGGGGRGQGGRGRGGGFKG	NP_177687.1	+	72	97	6.84e-10	2e-05	GGGGGGGGGGGGGGGGGGGGGWGWGG
	RRGDGRRRGGGGRGQGGRGRGGGFKG	NP_001321387.1	+	72	97	6.84e-10	2e-05	GGGGGGGGGGGGGGGGGGGGGWGWGG
	RRGDGRRRGGGGRGQGGRGRGGGFKG	NP_188987.1	+	73	98	6.84e-10	2e-05	GGGFGGGGGGGGGGGGGGGGGFGGGG
	RRGDGRRRGGGGRGQGGRGRGGGFKG	NP_001325867.1	+	73	98	6.84e-10	2e-05	GGGFGGGGGGGGGGGGGGGGGFGGGG
	RRGDGRRRGGGGRGQGGRGRGGGFKG	NP_001325866.1	+	73	98	6.84e-10	2e-05	GGGFGGGGGGGGGGGGGGGGGFGGGG
	RRGDGRRRGGGGRGQGGRGRGGGFKG	NP_177687.1	+	74	99	6.84e-10	2e-05	GGGGGGGGGGGGGGGGGGGWGWGGGG
	RRGDGRRRGGGGRGQGGRGRGGGFKG	NP_001321387.1	+	74	99	6.84e-10	2e-05	GGGGGGGGGGGGGGGGGGGWGWGGGG
	RRGDGRRRGGGGRGQGGRGRGGGFKG	NP_181156.1	+	74	99	6.84e-10	2e-05	GHGEGHIGGGGGGGHGGGAGGGGGGG
	RRGDGRRRGGGGRGQGGRGRGGGFKG	NP_001154547.1	+	75	100	6.84e-10	2e-05	LGGGGGLGGGGGLGGGGGLGGGGGLG
	RRGDGRRRGGGGRGQGGRGRGGGFKG	NP_001154546.1	+	75	100	6.84e-10	2e-05	LGGGGGLGGGGGLGGGGGLGGGGGLG
	RRGDGRRRGGGGRGQGGRGRGGGFKG	NP_180828.1	+	75	100	6.84e-10	2e-05	LGGGGGLGGGGGLGGGGGLGGGGGLG
	RRGDGRRRGGGGRGQGGRGRGGGFKG	NP_001154548.1	+	75	100	6.84e-10	2e-05	LGGGGGLGGGGGLGGGGGLGGGGGLG
	RRGDGRRRGGGGRGQGGRGRGGGFKG	NP_188987.1	+	75	100	6.84e-10	2e-05	GFGGGGGGGGGGGGGGGGGFGGGGGF
	RRGDGRRRGGGGRGQGGRGRGGGFKG	NP_001325117.1	+	75	100	6.84e-10	2e-05	LGGGGGLGGGGGLGGGGGLGGGGGLG
	RRGDGRRRGGGGRGQGGRGRGGGFKG	NP_001325867.1	+	75	100	6.84e-10	2e-05	GFGGGGGGGGGGGGGGGGGFGGGGGF
	RRGDGRRRGGGGRGQGGRGRGGGFKG	NP_001325866.1	+	75	100	6.84e-10	2e-05	GFGGGGGGGGGGGGGGGGGFGGGGGF
	RRGDGRRRGGGGRGQGGRGRGGGFKG	NP_001154547.1	+	76	101	6.84e-10	2e-05	GGGGGLGGGGGLGGGGGLGGGGGLGG
	RRGDGRRRGGGGRGQGGRGRGGGFKG	NP_001154546.1	+	76	101	6.84e-10	2e-05	GGGGGLGGGGGLGGGGGLGGGGGLGG
	RRGDGRRRGGGGRGQGGRGRGGGFKG	NP_180828.1	+	76	101	6.84e-10	2e-05	GGGGGLGGGGGLGGGGGLGGGGGLGG
	RRGDGRRRGGGGRGQGGRGRGGGFKG	NP_001154548.1	+	76	101	6.84e-10	2e-05	GGGGGLGGGGGLGGGGGLGGGGGLGG
	RRGDGRRRGGGGRGQGGRGRGGGFKG	NP_188987.1	+	76	101	6.84e-10	2e-05	FGGGGGGGGGGGGGGGGGFGGGGGFG
	RRGDGRRRGGGGRGQGGRGRGGGFKG	NP_001325117.1	+	76	101	6.84e-10	2e-05	GGGGGLGGGGGLGGGGGLGGGGGLGG
	RRGDGRRRGGGGRGQGGRGRGGGFKG	NP_001325867.1	+	76	101	6.84e-10	2e-05	FGGGGGGGGGGGGGGGGGFGGGGGFG
	RRGDGRRRGGGGRGQGGRGRGGGFKG	NP_001325866.1	+	76	101	6.84e-10	2e-05	FGGGGGGGGGGGGGGGGGFGGGGGFG
	RRGDGRRRGGGGRGQGGRGRGGGFKG	NP_849645.1	+	77	102	6.84e-10	2e-05	GGGGGGLGGGGGGLLGGGGFGGGAGG
	RRGDGRRRGGGGRGQGGRGRGGGFKG	NP_177687.1	+	78	103	6.84e-10	2e-05	GGGGGGGGGGGGGGGWGWGGGGGGGG
	RRGDGRRRGGGGRGQGGRGRGGGFKG	NP_001321387.1	+	78	103	6.84e-10	2e-05	GGGGGGGGGGGGGGGWGWGGGGGGGG
	RRGDGRRRGGGGRGQGGRGRGGGFKG	NP_188987.1	+	80	105	6.84e-10	2e-05	GGGGGGGGGGGGGGFGGGGGFGGGHG
	RRGDGRRRGGGGRGQGGRGRGGGFKG	NP_001325867.1	+	80	105	6.84e-10	2e-05	GGGGGGGGGGGGGGFGGGGGFGGGHG
	RRGDGRRRGGGGRGQGGRGRGGGFKG	NP_001325866.1	+	80	105	6.84e-10	2e-05	GGGGGGGGGGGGGGFGGGGGFGGGHG
	RRGDGRRRGGGGRGQGGRGRGGGFKG	NP_177687.1	+	81	106	6.84e-10	2e-05	GGGGGGGGGGGGWGWGGGGGGGGWYK
	RRGDGRRRGGGGRGQGGRGRGGGFKG	NP_001321387.1	+	81	106	6.84e-10	2e-05	GGGGGGGGGGGGWGWGGGGGGGGWYK
	RRGDGRRRGGGGRGQGGRGRGGGFKG	NP_188987.1	+	81	106	6.84e-10	2e-05	GGGGGGGGGGGGGFGGGGGFGGGHGG
	RRGDGRRRGGGGRGQGGRGRGGGFKG	NP_001325867.1	+	81	106	6.84e-10	2e-05	GGGGGGGGGGGGGFGGGGGFGGGHGG
	RRGDGRRRGGGGRGQGGRGRGGGFKG	NP_181156.1	+	81	106	6.84e-10	2e-05	GGGGGGGHGGGAGGGGGGGPGGGYGG
	RRGDGRRRGGGGRGQGGRGRGGGFKG	NP_001325866.1	+	81	106	6.84e-10	2e-05	GGGGGGGGGGGGGFGGGGGFGGGHGG
	RRGDGRRRGGGGRGQGGRGRGGGFKG	NP_001031331.1	+	82	107	6.84e-10	2e-05	YGGGGGHYGGGGGGHGGGGHYGGGGG
	RRGDGRRRGGGGRGQGGRGRGGGFKG	NP_178619.1	+	86	111	6.84e-10	2e-05	GGGGGHYGGGGGHGGGGHYGGGGHHG
	RRGDGRRRGGGGRGQGGRGRGGGFKG	NP_176414.1	+	87	112	6.84e-10	2e-05	DCPGGIVVGGGGGGGGGGGGGGGSGG
	RRGDGRRRGGGGRGQGGRGRGGGFKG	NP_195346.1	+	88	113	6.84e-10	2e-05	AGGGGGGGGGGGGGGGGQGSGGGGGE
	RRGDGRRRGGGGRGQGGRGRGGGFKG	NP_001031329.1	+	89	114	6.84e-10	2e-05	YGGGGGHYGGGGGGHGGGGHYGGGGG
	RRGDGRRRGGGGRGQGGRGRGGGFKG	NP_001031327.1	+	90	115	6.84e-10	2e-05	GGGGGHYGGGGGHYGGGYGGGGGHHG
	RRGDGRRRGGGGRGQGGRGRGGGFKG	NP_001031328.1	+	96	121	6.84e-10	2e-05	YGGGGGHYGGGGGGHGGGGHYGGGGG
	RRGDGRRRGGGGRGQGGRGRGGGFKG	NP_180614.1	+	100	125	6.84e-10	2e-05	GCGGGKSGGGGGGGKNGGGCGGGGGG
	RRGDGRRRGGGGRGQGGRGRGGGFKG	NP_001325117.1	+	102	127	6.84e-10	2e-05	GSGLGGGGGLGGGGGGGLGGGGGLGG
	RRGDGRRRGGGGRGQGGRGRGGGFKG	NP_849937.1	+	103	128	6.84e-10	2e-05	YGGGGGHYGGGGGGHGGGGHYGGGGG
	RRGDGRRRGGGGRGQGGRGRGGGFKG	NP_001325117.1	+	105	130	6.84e-10	2e-05	LGGGGGLGGGGGGGLGGGGGLGGGAG
	RRGDGRRRGGGGRGQGGRGRGGGFKG	NP_001325117.1	+	106	131	6.84e-10	2e-05	GGGGGLGGGGGGGLGGGGGLGGGAGG
	RRGDGRRRGGGGRGQGGRGRGGGFKG	NP_001154548.1	+	112	137	6.84e-10	2e-05	GGGSGLGGGGGLGGGGGGGLGGGGFG
	RRGDGRRRGGGGRGQGGRGRGGGFKG	NP_001154547.1	+	114	139	6.84e-10	2e-05	GSGLGGGGGLGGGGGGGLGGGGGYGG
	RRGDGRRRGGGGRGQGGRGRGGGFKG	NP_180828.1	+	114	139	6.84e-10	2e-05	GSGLGGGGGLGGGGGGGLGGGGGLGG
	RRGDGRRRGGGGRGQGGRGRGGGFKG	NP_181156.1	+	115	140	6.84e-10	2e-05	GYGGGEAGGHGGGGGGGAGGGGGGGG
	RRGDGRRRGGGGRGQGGRGRGGGFKG	NP_001154547.1	+	117	142	6.84e-10	2e-05	LGGGGGLGGGGGGGLGGGGGYGGGAG
	RRGDGRRRGGGGRGQGGRGRGGGFKG	NP_180828.1	+	117	142	6.84e-10	2e-05	LGGGGGLGGGGGGGLGGGGGLGGGAG
	RRGDGRRRGGGGRGQGGRGRGGGFKG	NP_001154547.1	+	118	143	6.84e-10	2e-05	GGGGGLGGGGGGGLGGGGGYGGGAGG
	RRGDGRRRGGGGRGQGGRGRGGGFKG	NP_180828.1	+	118	143	6.84e-10	2e-05	GGGGGLGGGGGGGLGGGGGLGGGAGG
	RRGDGRRRGGGGRGQGGRGRGGGFKG	NP_849377.1	+	122	147	6.84e-10	2e-05	GGGGGYSYGGGGGGYGGGGGGYGGGG
	RRGDGRRRGGGGRGQGGRGRGGGFKG	NP_849377.1	+	124	149	6.84e-10	2e-05	GGGYSYGGGGGGYGGGGGGYGGGGDG
	RRGDGRRRGGGGRGQGGRGRGGGFKG	NP_001154548.1	+	124	149	6.84e-10	2e-05	GGGGGGGLGGGGFGGGGGGGFGGGAG
	RRGDGRRRGGGGRGQGGRGRGGGFKG	NP_001154548.1	+	125	150	6.84e-10	2e-05	GGGGGGLGGGGFGGGGGGGFGGGAGG
	RRGDGRRRGGGGRGQGGRGRGGGFKG	NP_193121.1	+	127	152	6.84e-10	2e-05	YSGGGGGYGGGGGGYGGGGGGYGGGG
	RRGDGRRRGGGGRGQGGRGRGGGFKG	NP_001325117.1	+	134	159	6.84e-10	2e-05	GGGAGGGLGGGGGIGGGGGFGGGGGG
	RRGDGRRRGGGGRGQGGRGRGGGFKG	NP_001154546.1	+	136	161	6.84e-10	2e-05	GGGAGGGLGGGGGIGGGGGFGGGGGG
	RRGDGRRRGGGGRGQGGRGRGGGFKG	NP_001154547.1	+	138	163	6.84e-10	2e-05	GGGAGGGLGGGGGIGGGGGFGGGGGG
	RRGDGRRRGGGGRGQGGRGRGGGFKG	NP_001325117.1	+	141	166	6.84e-10	2e-05	LGGGGGIGGGGGFGGGGGGGFGGGAG
	RRGDGRRRGGGGRGQGGRGRGGGFKG	NP_001325117.1	+	142	167	6.84e-10	2e-05	GGGGGIGGGGGFGGGGGGGFGGGAGG
	RRGDGRRRGGGGRGQGGRGRGGGFKG	NP_001154546.1	+	143	168	6.84e-10	2e-05	LGGGGGIGGGGGFGGGGGGGFGGGAG
	RRGDGRRRGGGGRGQGGRGRGGGFKG	NP_001154546.1	+	144	169	6.84e-10	2e-05	GGGGGIGGGGGFGGGGGGGFGGGAGG
	RRGDGRRRGGGGRGQGGRGRGGGFKG	NP_001154547.1	+	145	170	6.84e-10	2e-05	LGGGGGIGGGGGFGGGGGGGFGGGAG
	RRGDGRRRGGGGRGQGGRGRGGGFKG	NP_195580.1	+	145	170	6.84e-10	2e-05	SEGGGGYGGGGGGYGGGGGYGGGGGG
	RRGDGRRRGGGGRGQGGRGRGGGFKG	NP_180828.1	+	146	171	6.84e-10	2e-05	GGGAGGGLGGGGGIGGGGGFGGGGGG
	RRGDGRRRGGGGRGQGGRGRGGGFKG	NP_001154547.1	+	146	171	6.84e-10	2e-05	GGGGGIGGGGGFGGGGGGGFGGGAGG
	RRGDGRRRGGGGRGQGGRGRGGGFKG	NP_179702.1	+	152	177	6.84e-10	2e-05	SQGGGGYSGGGGGGRYGSGGGGGGGG
	RRGDGRRRGGGGRGQGGRGRGGGFKG	NP_181156.1	+	152	177	6.84e-10	2e-05	GAGAGGGYGGGGAGGHGGGGGGGNGG
	RRGDGRRRGGGGRGQGGRGRGGGFKG	NP_180828.1	+	153	178	6.84e-10	2e-05	LGGGGGIGGGGGFGGGGGGGFGGGAG
	RRGDGRRRGGGGRGQGGRGRGGGFKG	NP_180828.1	+	154	179	6.84e-10	2e-05	GGGGGIGGGGGFGGGGGGGFGGGAGG
	RRGDGRRRGGGGRGQGGRGRGGGFKG	NP_195346.1	+	157	182	6.84e-10	2e-05	GGGGGGGGGGGGGGGGGGGGGGGGGS
	RRGDGRRRGGGGRGQGGRGRGGGFKG	NP_195346.1	+	158	183	6.84e-10	2e-05	GGGGGGGGGGGGGGGGGGGGGGGGSD
	RRGDGRRRGGGGRGQGGRGRGGGFKG	NP_181156.1	+	161	186	6.84e-10	2e-05	GGGAGGHGGGGGGGNGGGGGGGSGEG
	RRGDGRRRGGGGRGQGGRGRGGGFKG	NP_001077610.1	+	165	190	6.84e-10	2e-05	GIGGGVIIGGGGGGCGGSCSGGGGGG
	RRGDGRRRGGGGRGQGGRGRGGGFKG	NP_174092.1	+	171	196	6.84e-10	2e-05	GIGGGVIIGGGGGGCGGSCSGGGGGG
	RRGDGRRRGGGGRGQGGRGRGGGFKG	NP_181156.1	+	206	231	6.84e-10	2e-05	GAGAGGHGGGGGGGGGSGGGGGGGGG
	RRGDGRRRGGGGRGQGGRGRGGGFKG	NP_199485.2	+	216	241	6.84e-10	2e-05	GSGGGGAYGGGGAHGGGYGSGGGEGG
	RRGDGRRRGGGGRGQGGRGRGGGFKG	NP_001154749.1	+	260	285	6.84e-10	2e-05	GHGGGWQGGGGGHGGGWQGGGGGHGG
	RRGDGRRRGGGGRGQGGRGRGGGFKG	NP_001325867.1	+	289	314	6.84e-10	2e-05	GIGGGIGKGGGIGGGGGFGKGGGIGG
	RRGDGRRRGGGGRGQGGRGRGGGFKG	NP_001325866.1	+	299	324	6.84e-10	2e-05	GIGGGIGKGGGIGGGGGFGKGGGIGG
	RRGDGRRRGGGGRGQGGRGRGGGFKG	NP_188987.1	+	309	334	6.84e-10	2e-05	GIGGGIGKGGGIGGGGGFGKGGGIGG
	RRGDGRRRGGGGRGQGGRGRGGGFKG	NP_001325867.1	+	311	336	6.84e-10	2e-05	GIGGGIGKGGGIGGGGGFGKGGGIGG
	RRGDGRRRGGGGRGQGGRGRGGGFKG	NP_001325866.1	+	321	346	6.84e-10	2e-05	GIGGGIGKGGGIGGGGGFGKGGGIGG
	RRGDGRRRGGGGRGQGGRGRGGGFKG	NP_188987.1	+	331	356	6.84e-10	2e-05	GIGGGIGKGGGIGGGGGFGKGGGIGG
	RRGDGRRRGGGGRGQGGRGRGGGFKG	NP_001322620.1	+	336	361	6.84e-10	2e-05	GGGGGGGDGGGGQGTGIGGGGGGEQG
	RRGDGRRRGGGGRGQGGRGRGGGFKG	NP_001325867.1	+	353	378	6.84e-10	2e-05	GIGGGIGGGGGFGGGGGFGKGGGIGG
	RRGDGRRRGGGGRGQGGRGRGGGFKG	NP_001325866.1	+	363	388	6.84e-10	2e-05	GIGGGIGGGGGFGGGGGFGKGGGIGG
	RRGDGRRRGGGGRGQGGRGRGGGFKG	NP_001322621.1	+	370	395	6.84e-10	2e-05	GGGGGGGDGGGGQGTGIGGGGGGEQG
	RRGDGRRRGGGGRGQGGRGRGGGFKG	NP_188987.1	+	373	398	6.84e-10	2e-05	GIGGGIGGGGGFGGGGGFGKGGGIGG
	RRGDGRRRGGGGRGQGGRGRGGGFKG	NP_001325867.1	+	375	400	6.84e-10	2e-05	GIGGGIGKGGGFGGGGGFGKGGGIGG
	RRGDGRRRGGGGRGQGGRGRGGGFKG	NP_001325866.1	+	385	410	6.84e-10	2e-05	GIGGGIGKGGGFGGGGGFGKGGGIGG
	RRGDGRRRGGGGRGQGGRGRGGGFKG	NP_188987.1	+	395	420	6.84e-10	2e-05	GIGGGIGKGGGFGGGGGFGKGGGIGG
	RRGDGRRRGGGGRGQGGRGRGGGFKG	NP_001325867.1	+	398	423	6.84e-10	2e-05	IGGGGGFGKGGGFGGGGFGGGGGGGG
	RRGDGRRRGGGGRGQGGRGRGGGFKG	NP_173035.1	+	400	425	6.84e-10	2e-05	GGGGGGGDGGGGQGTGIGGGGGGEQG
	RRGDGRRRGGGGRGQGGRGRGGGFKG	NP_001325867.1	+	401	426	6.84e-10	2e-05	GGGFGKGGGFGGGGFGGGGGGGGGGG
	RRGDGRRRGGGGRGQGGRGRGGGFKG	NP_001325867.1	+	405	430	6.84e-10	2e-05	GKGGGFGGGGFGGGGGGGGGGGGGIG
	RRGDGRRRGGGGRGQGGRGRGGGFKG	NP_001325866.1	+	408	433	6.84e-10	2e-05	IGGGGGFGKGGGFGGGGFGGGGGGGG
	RRGDGRRRGGGGRGQGGRGRGGGFKG	NP_001325866.1	+	411	436	6.84e-10	2e-05	GGGFGKGGGFGGGGFGGGGGGGGGGG
	RRGDGRRRGGGGRGQGGRGRGGGFKG	NP_001325866.1	+	415	440	6.84e-10	2e-05	GKGGGFGGGGFGGGGGGGGGGGGGIG
	RRGDGRRRGGGGRGQGGRGRGGGFKG	NP_188987.1	+	418	443	6.84e-10	2e-05	IGGGGGFGKGGGFGGGGFGGGGGGGG
	RRGDGRRRGGGGRGQGGRGRGGGFKG	NP_188987.1	+	421	446	6.84e-10	2e-05	GGGFGKGGGFGGGGFGGGGGGGGGGG
	RRGDGRRRGGGGRGQGGRGRGGGFKG	NP_188987.1	+	425	450	6.84e-10	2e-05	GKGGGFGGGGFGGGGGGGGGGGGGIG
	RRGDGRRRGGGGRGQGGRGRGGGFKG	NP_001324553.1	+	588	613	6.84e-10	2e-05	GGGGGGYGGGGGYGGGGGYGGGGGYG
	RRGDGRRRGGGGRGQGGRGRGGGFKG	NP_001324553.1	+	589	614	6.84e-10	2e-05	GGGGGYGGGGGYGGGGGYGGGGGYGG
	RRGDGRRRGGGGRGQGGRGRGGGFKG	NP_001324553.1	+	593	618	6.84e-10	2e-05	GYGGGGGYGGGGGYGGGGGYGGGYG
