# Supplementary material for: Searching for G-Quadruplex-Binding Proteins in Plants: New Insight into Possible G-Quadruplex Regulation
Source: BioTech (Basel). 2021 Sep 22;10(4):20. doi: 10.3390/biotech10040020 (PMC9245464; doi:10.3390/biotech10040020)
Supplement: Supplementary file 1 [file biotech-10-00020-s001.zip › SUPPL_FINAL/File S3.xlsx]

## Sheet: File S3
	Supplementary material S3: STRING annotations of proteins containing NIQI motif
	Node	Identifier	Domain summary url	Annotation	Other names and aliases
	AT1G01100	AT1G01100.2	https://smart.embl.de/smart/DDvec.cgi?smart=112:Pfam_Ribosomal_60s(22|111)+	60S acidic ribosomal protein family; Plays an important role in the elongation step of protein synthesis	60S acidic ribosomal protein P1-1,60S acidic ribosomal protein family,839410,A8MQK8_ARATH,AAF26471.1,AAK93652.1,AAM14115.1,AAM64427.1,AEE27234.1,AEE27235.1,AEE27236.1,AEE27237.1,AT1G01100,AT1G01100-TAIR-G,AT1G01100.1,AT1G01100.2,AT1G01100.3,AT1G01100.4,AY050975,AY086359,AY091176,At.11901,At1g01100,NM_001083969,NM_001083969.1,NM_001083970,NM_001083970.1,NM_099992,NM_099992.3,NM_179238,NM_179238.3,…
	AT1G15420	AT1G15420.1	https://smart.embl.de/smart/DDvec.cgi?smart=278:Pfam_Utp12(116|220)+	Uncharacterized protein At1g15425; Contains the following InterPro domains: Small-subunit processome, Utp12 (InterPro:IPR007148); Has 764 Blast hits to 656 proteins in 193 species: Archae - 0; Bacteria - 42; Metazoa - 237; Fungi - 154; Plants - 85; Viruses - 23; Other Eukaryotes - 223 (source: NCBI BLink)	838113,AAM20652.1,AAM64505.1,AAN15709.1,AEE29321.1,AK119037,AT1G15420,AT1G15420-TAIR-G,AT1G15420.1,AY086941,AY099801,At.11425,At1g15420,At1g15425,BAC43613.1,BT000390,NM_179340,NM_179340.2,NP_001322225,NP_849671,NP_849671.1,Q8L403,Q8L403_ARATH,UPI00000AC587,Uncharacterized protein At1g15425,WD repeat protein,ath:AT1G15420
	AT1G15930	AT1G15930.1	https://smart.embl.de/smart/DDvec.cgi?smart=144:Pfam_Ribosomal_L7Ae(29|124)+	Ribosomal protein L7Ae/L30e/S12e/Gadd45 family protein; Its function is described as structural constituent of ribosome; Involved in response to cadmium ion, response to salt stress, translation; Located in cytosolic small ribosomal subunit, cytosolic ribosome; Expressed in 23 plant structures; Expressed during 13 growth stages; Contains the following InterPro domains: Ribosomal protein S12e (Int…	40S ribosomal protein S12-1,838163,AAF18490.1,AAK55707.1,AAL06791.1,AAM61176.1,AEE29385.1,AEE29386.1,AF380626,AT1G15930,AT1G15930-TAIR-G,AT1G15930.1,AT1G15930.2,AY054130,AY084613,At.23138,At1g15930,NM_101461,NM_101461.4,NM_179342,NM_179342.2,NP_173045,NP_173045.1,NP_849673,NP_849673.1,Q9S9P1,RPS12A,RS121_ARATH,T24D18.3,T24D18_3,UPI0000000ACB,ath:AT1G15930
	AT1G27400	AT1G27400.1	https://smart.embl.de/smart/DDvec.cgi?smart=176:Pfam_Ribosomal_L22(17|152)+	Ribosomal protein L22p/L17e family protein; Its function is described as structural constituent of ribosome; Involved in translation; Located in ribosome, cytosolic large ribosomal subunit, plasma membrane, chloroplast, vacuole; Expressed in 23 plant structures; Expressed during 13 growth stages; Contains the following InterPro domains: Ribosomal protein L22/L17 (InterPro:IPR001063), Ribosomal pr…	60S ribosomal protein L17-1,839630,AAF99734.1,AAK59850.1,AAL16103.1,AAL16218.1,AAL76129.1,AAM66056.1,AEE30825.1,AF428271,AF428449,AT1G27400,AT1G27400-TAIR-G,AT1G27400.1,AY037249,AY077651,AY088522,At.15989,At1g27400,F17L21.19,F17L21_19,NM_102503,NM_102503.3,NP_174060,NP_174060.1,Q93VI3,Q9FZJ5,RL171_ARATH,RPL17A,Ribosomal protein L22p/L17e family protein,UPI0000132F16,ath:AT1G27400
	AT1G27470	AT1G27470.1	https://smart.embl.de/smart/DDvec.cgi?smart=810:WD40(3|41)+WD40(48|94)+WD40(97|181)+WD40(187|226)+WD40(237|275)+WD40(278|317)+WD40(522|557)+	Transducin family protein / WD-40 repeat family protein; Contains the following InterPro domains: WD40 repeat-like-containing domain (InterPro:IPR011046), WD40 repeat 2 (InterPro:IPR019782), Cytochrome cd1-nitrite reductase-like, C-terminal haem d1 (InterPro:IPR011048), WD40-repeat-containing domain (InterPro:IPR017986), WD40 repeat (InterPro:IPR001680), WD40/YVTN repeat-like-containing domain (I…	839638,AAL49816.1,AAN12900.1,AEE30836.1,AT1G27470,AT1G27470-TAIR-G,AT1G27470.1,AY070059,AY150459,At.28415,At1g27470,F17L21.26,F17L21_26,NM_102511,NM_102511.3,NP_174067,NP_174067.2,Q8VYS4,Q8VYS4_ARATH,UPI00000AC18B,Uncharacterized protein At1g27470,ath:AT1G27470
	AT1G31660	AT1G31660.1	https://smart.embl.de/smart/DDvec.cgi?smart=444:Pfam_Bystin(132|417)+	Bystin-like protein; Contains the following InterPro domains: Bystin (InterPro:IPR007955); Has 475 Blast hits to 467 proteins in 210 species: Archae - 0; Bacteria - 9; Metazoa - 155; Fungi - 139; Plants - 55; Viruses - 0; Other Eukaryotes - 117 (source: NCBI BLink)	840053,AAG60158.1,AAM14093.1,AAO41865.1,AEE31381.1,AT1G31660,AT1G31660-TAIR-G,AT1G31660.1,AY091144,At.40300,At1g31660,BT003812,Bystin-like protein,ENP1,Essential Nuclear Protein 1,Essential Nuclear Protein1,F27M3.14,F27M3_14,NM_102901,NM_102901.3,NP_174447,NP_174447.2,Putative bystin,Q8RWS4,Q8RWS4_ARATH,Q9C6V6_ARATH,UPI000000C17D,atENP1,ath:AT1G31660
	LSM2	AT1G03330.1	https://smart.embl.de/smart/DDvec.cgi?smart=93:Sm(5|72)+	Small nuclear ribonucleoprotein family protein; Component of LSM protein complexes, which are involved in RNA processing. Component of the cytoplasmic LSM1-LSM7 complex which is involved in mRNA degradation by promoting decapping and leading to accurate 5'-3' mRNA decay. The cytoplasmic LSM1-LSM7 complex regulates developmental gene expression by the decapping of specific development-related tran…	839526,AAC72111.1,AAM62994.1,ABF58987.1,AEE27560.1,AT1G03330,AT1G03330-TAIR-G,AT1G03330.1,AY085777,At.42549,At1g03330,BT025569,F15K9.7,F15K9_7,LSM2,LSM2_ARATH,NM_100215,NM_100215.3,NP_563682,NP_563682.1,Q1H595,Q1H595_ARATH,Q8L5U6,Q8L5U6_ARATH,Q9ZVT4,Q9ZVT4_ARATH,SM-like 2,Sm-like protein LSM2,Small nuclear ribonucleoprotein family protein,U6 snRNA-associated Sm-like protein LSM2,UPI0000162C2A,ath…
	AT3G04640	AT3G04640.1	https://smart.embl.de/smart/DDvec.cgi?smart=159:SIGNAL(1|27)+	Glycine-rich protein; Has 42937 Blast hits to 13549 proteins in 1124 species: Archae - 42; Bacteria - 16604; Metazoa - 12821; Fungi - 2296; Plants - 5249; Viruses - 609; Other Eukaryotes - 5316 (source: NCBI BLink)	819622,A8MQJ2_ARATH,AAF04894.1,AAM66985.1,ABF58932.1,AEE74111.1,AEE74112.1,AEE74113.1,AT3G04640,AT3G04640-TAIR-G,AT3G04640.1,AT3G04640.2,AT3G04640.3,AY088663,At.70150,At.72881,At3g04640,BT025514,F7O18.12,F7O18.12 protein,F7O18_12,Glycine-rich protein,NM_001084636,NM_001084636.1,NM_001084637,NM_001084637.1,NM_111336,NM_111336.2,NP_001078105,NP_001078105.1,NP_001078106,NP_001078106.1,NP_566234,NP_5…
	RSZ22	AT4G31580.1	https://smart.embl.de/smart/DDvec.cgi?smart=200:RRM(3|67)+ZnF_C2HC(100|116)+	Encodes a Serine/arginine-rich (SR) protein RSZp22. SR proteins are splicing regulators that share a modular structure consisting of one or two N-terminal RNA recognition motif domains and a C-terminal RS-rich domain. RSZp22 is located in the nucleolus. It is a nucleocytoplasmic shuttling protein and an interacting partner to the Arabidopsis U1-70K	829285,AAD12769.1,AAL38828.1,AAM51281.1,AAM63524.1,AEE85931.1,AEE85932.1,AF033586,AJ002378,AT4G31580,AT4G31580-TAIR-G,AT4G31580.1,AT4G31580.2,AY065387,AY086525,AY117206,At-RSZ22,At.23104,At4g31580,AtRSZ22,CAA05352.1,CAA19765.1,CAB79876.1,F28M20.230,F28M20_230,NM_001085005,NM_001085005.1,NM_119307,NM_119307.3,NP_001078474,NP_001078474.1,NP_194886,NP_194886.1,O23646,O81126,RS-CONTAINING ZINC FINGER…
	AT1G09176	AT1G09176.1	https://smart.embl.de/smart/DDvec.cgi?smart=150:SIGNAL(1|26)+TRANS(129|148)+	Unknown protein; Its function is described as molecular_function unknown; Involved in biological_process unknown; Located in endomembrane system; Has 30201 Blast hits to 17322 proteins in 780 species: Archae - 12; Bacteria - 1396; Metazoa - 17338; Fungi - 3422; Plants - 5037; Viruses - 0; Other Eukaryotes - 2996 (source: NCBI BLink)	6240938,AAC24095.1,AEE28408.1,AT1G09176,AT1G09176-TAIR-G,AT1G09176.1,At1g09176,NM_001123780,NM_001123780.1,NP_001117252,NP_001117252.1,O80490,O80490_ARATH,T12M4.13,T12M4.13 protein,Transmembrane protein,UPI00000AA4AB,ath:AT1G09176,unknown protein
	FIB1	AT5G52470.1	https://smart.embl.de/smart/DDvec.cgi?smart=308:Fibrillarin(71|299)+	Probable mediator of RNA polymerase II transcription subunit 36b; Component of the Mediator complex, a coactivator involved in the regulated transcription of nearly all RNA polymerase II-dependent genes. Mediator functions as a bridge to convey information from gene-specific regulatory proteins to the basal RNA polymerase II transcription machinery. The Mediator complex, having a compact conforma…	2.1.1.-,835323,AAF00542.1,AAG10103.1,AAG10152.1,AAG21982.1,AAM98088.1,AAO42787.1,AED96217.1,AED96218.1,AF187871,AF233443,AF263383,AF265547,AK230239,AT5G52470,AT5G52470-TAIR-G,AT5G52470.1,AT5G52470.2,ATFBR1,ATFIB1,AY139769,At.22470,At5g52470,B3H6E7,BAB10544.1,BAF02044.1,BT004541,EC 2.1.1.-,FBR1,FIB1,FIBRILLARIN 1,Fibrillarin 1,Histone-glutamine methyltransferase,K24M7.22,K24M7_22,MD36B_ARATH,MED36…
	AT2G03821	AT2G03821.1	http://smart.embl.de/smart/DDt.cgi?smart=88:	Unknown protein; Its function is described as molecular_function unknown; Involved in biological_process unknown; Located in cellular_component unknown; Has 3 Blast hits to 3 proteins in 2 species: Archae - 0; Bacteria - 0; Metazoa - 1; Fungi - 0; Plants - 2; Viruses - 0; Other Eukaryotes - 0 (source: NCBI BLink)	7922300,A0MDP2_ARATH,ABF59333.1,ABK28024.1,AEC05755.1,AT2G03821,AT2G03821-TAIR-G,AT2G03821.1,At.68978,At2g03821,DQ487509,DQ652658,NM_001161020,NM_001161020.2,NP_001154492,NP_001154492.1,Q1G3S5,Q1G3S5_ARATH,UPI0000D7C84A,Uncharacterized protein,ath:AT2G03821,unknown protein
	AT5G35660	AT5G35660.1	https://smart.embl.de/smart/DDvec.cgi?smart=343:SIGNAL(1|25)+	Glycine-rich protein family; Located in endomembrane system; Has 242106 Blast hits to 44248 proteins in 2411 species: Archae - 458; Bacteria - 59126; Metazoa - 88892; Fungi - 17902; Plants - 27548; Viruses - 3419; Other Eukaryotes - 44761 (source: NCBI BLink)	3771291,AB013393,AED93998.1,AT5G35660,AT5G35660-TAIR-G,AT5G35660.1,At.74628,At5g35660,BAB09308.1,Glycine-rich protein family,MJE4.15,MJE4_15,NM_001161277,NM_001161277.1,NP_001154749,NP_001154749.1,Q9FJS3,Q9FJS3_ARATH,UPI00000A2A6D,ath:AT5G35660
	AT1G66260	AT1G66260.2	https://smart.embl.de/smart/DDvec.cgi?smart=295:RRM(108|180)+FoP_duplication(215|295)+	RNA-binding (RRM/RBD/RNP motifs) family protein; Export adapter involved in nuclear export of spliced and unspliced mRNA	842943,AAG51767.1,AAK95296.1,AAN31079.1,AEE34486.1,AEE34487.1,AF410310,AJ278492,ALY3,ALYREF homolog 3,AT1G66260,AT1G66260-TAIR-G,AT1G66260.1,AT1G66260.2,AY149925,At.25606,At1g66260,CAC01083.1,DIP1,NM_001198400,NM_001198400.1,NM_105297,NM_105297.3,NP_001185329,NP_001185329.1,NP_564871,NP_564871.1,Q94EH8,Q94EH8_ARATH,Q9C7U4,Q9C7U4_ARATH,Q9LF77,Q9LF77_ARATH,RNA-binding (RRM/RBD/RNP motifs) family pr…
	AT5G59950	AT5G59950.5	https://smart.embl.de/smart/DDvec.cgi?smart=245:RRM(89|161)+FoP_duplication(174|245)+	RNA-binding (RRM/RBD/RNP motifs) family protein; Export adapter involved in nuclear export of spliced and unspliced mRNA	836117,AAM63758.1,AAM97099.1,AAN15536.1,AED97254.1,AED97255.1,AED97256.1,AED97257.1,AED97258.1,ALY1,ALYREF homolog 1,AT5G59950,AT5G59950-TAIR-G,AT5G59950.1,AT5G59950.2,AT5G59950.3,AT5G59950.4,AT5G59950.5,AY086704,AY136433,At.23634,At5g59950,B3H4K4_ARATH,BAB08363.1,BT000217,F4JXE3_ARATH,F4JXE5_ARATH,F4JXE7_ARATH,MMN10.26,MMN10_26,NM_001125989,NM_001125989.1,NM_001203643,NM_001203643.1,NM_125388,NM…
	AT1G76010	AT1G76010.1	https://smart.embl.de/smart/DDvec.cgi?smart=350:Pfam_Alba(19|84)+	Alba DNA/RNA-binding protein; Its function is described as nucleic acid binding; Involved in biological_process unknown; Located in cellular_component unknown; Expressed in 25 plant structures; Expressed during 15 growth stages; Contains the following InterPro domains: Alba, DNA/RNA-binding protein (InterPro:IPR002775); BEST Arabidopsis thaliana protein match is: Alba DNA/RNA-binding protein (TAI…	843932,AAL06555.1,AAL06869.1,AAL16210.1,AAM70556.1,AEE35784.1,AF412102,AF428441,AK221785,AT1G76010,AT1G76010-TAIR-G,AT1G76010.1,AY054208,AY124847,Alba DNA/RNA-binding protein,At.24580,At.67776,At1g76010,At1g76010/T4O12_22,BAD93912.1,NM_106249,NM_106249.3,NP_001319386,NP_001319386.1,NP_565124,NP_565124.1,Q56X91_ARATH,Q93VA8,Q93VA8_ARATH,T4O12.22,T4O12_22,UPI00000A363B,ath:AT1G76010
	AT1G80000	AT1G80000.2	https://smart.embl.de/smart/DDvec.cgi?smart=605:Btz(103|203)+	CASC3/Barentsz eIF4AIII binding; Core component of the splicing-dependent multiprotein exon junction complex (EJC) deposited at splice junctions on mRNAs. The EJC is a dynamic structure consisting of core proteins and several peripheral nuclear and cytoplasmic associated factors that join the complex only transiently either during EJC assembly or during subsequent mRNA metabolism. The EJC marks t…	844340,AAD55481.1,AAG52246.1,AAL09720.1,AAO42796.1,AEE36342.1,AEE36343.1,AK317141,AT1G80000,AT1G80000-TAIR-G,AT1G80000.1,AT1G80000.2,AY057486,At.11614,At.71158,At1g80000,BAH19827.1,BT004550,CASC3,CASC3/Barentsz eIF4AIII binding,F18B13.8,F19K16.3,F19K16_3,MLN51,MLN51_ARATH,NM_106649,NM_106649.2,NM_202458,NM_202458.1,NP_001322803,NP_001322803.1,NP_565226,NP_565226.1,NP_974187,NP_974187.1,Protein CA…
	AT2G42520	AT2G42520.1	https://smart.embl.de/smart/DDvec.cgi?smart=633:DEXDc(178|389)+HELICc(432|513)+	P-loop containing nucleoside triphosphate hydrolases superfamily protein; Its function is described as helicase activity, nucleic acid binding, ATP binding, ATP-dependent helicase activity; Located in peroxisome; Expressed in 24 plant structures; Expressed during 15 growth stages; Contains the following InterPro domains: RNA helicase, DEAD-box type, Q motif (InterPro:IPR014014), DNA/RNA helicase,…	3.6.4.13,818852,AAD23001.1,AAO42134.1,AEC10133.1,AT2G42520,AT2G42520-TAIR-G,AT2G42520.1,At.43442,At2g42520,BT004111,DEAD-box ATP-dependent RNA helicase 37,EC 3.6.4.13,F14N22.21,F14N22_21,NM_129813,NM_129813.4,NP_001324553.1,NP_001324554,NP_001324554.1,NP_181780,NP_181780.1,Q84W89,Q9SIN6,RH37,RH37_ARATH,UPI00000AB1E6,ath:AT2G42520
	GR-RBP3	AT5G61030.1	https://smart.embl.de/smart/DDvec.cgi?smart=309:RRM(41|114)+	Glycine-rich RNA-binding protein 3, mitochondrial; Possibly has a role in RNA transcription or processing during stress (By similarity). Involved in C-to-U editing of mitochondrial RNA. Functions as minor mitochondrial editing factor. Controls 6 percent of the mitochondrial editing sites	836224,AAL31194.1,AAM78058.1,AB493804,AED97414.1,AT5G61030,AT5G61030-TAIR-G,AT5G61030.1,AY060565,AY125548,At.24064,At5g61030,AtRBG3,BAB10366.1,BAH30642.1,GR-RBP3,Glycine-rich RNA-binding protein 3,MAF19.4,MAF19_30,MAF19_4,MRBP2A,Mitochondrial RNA-binding protein 2a,NM_125496,NM_125496.2,NP_001330940,NP_001330940.1,NP_200911,NP_200911.1,ORRM3,Organelle RRM domain-containing protein 3,Q9FNR1,RBG3,R…
	AT1G04470	AT1G04470.1	https://smart.embl.de/smart/DDvec.cgi?smart=1035:Pfam_DUF810(34|794)+	Protein of unknown function (DUF810); Contains the following InterPro domains: Munc13 homology 1 (InterPro:IPR014770), Protein of unknown function DUF810 (InterPro:IPR008528), Mammalian uncoordinated homology 13, domain 2 (InterPro:IPR014772); BEST Arabidopsis thaliana protein match is: Protein of unknown function (DUF810) (TAIR:AT2G33420.1); Has 201 Blast hits to 187 proteins in 29 species: Arch…	839512,AAB70427.1,AEE27701.1,AK220823,AT1G04470,AT1G04470-TAIR-G,AT1G04470.1,At.42448,At1g04470,BAD94120.1,F19P19.6,F19P19.6 protein,F19P19.7,F19P19_7,NM_100326,NM_100326.3,NP_171941,NP_171941.2,P93812,P93812_ARATH,Protein of unknown function (DUF810),Q56ZY7_ARATH,UPI000009F7B0,ath:AT1G04470
	AT1G07135	AT1G07135.1	https://smart.embl.de/smart/DDvec.cgi?smart=155:SIGNAL(1|27)+	Predicted GPI-anchored protein; Glycine-rich protein; Has 22251 Blast hits to 8348 proteins in 789 species: Archae - 21; Bacteria - 7328; Metazoa - 6126; Fungi - 1280; Plants - 3980; Viruses - 524; Other Eukaryotes - 2992 (source: NCBI BLink)	837224,AAF82207.1,AAL32585.1,AAQ89649.1,AEE28080.1,AK175137,AK175146,AK175276,AK175335,AK175470,AK175717,AK175795,AK176389,AK176655,AK176680,AK176832,AT1G07135,AT1G07135-TAIR-G,AT1G07135.1,AY062507,At.45818,At1g07135,BAD42900.1,BAD42909.1,BAD43039.1,BAD43098.1,BAD43233.1,BAD43480.1,BAD43558.1,BAD44152.1,BAD44418.1,BAD44443.1,BAD44595.1,BT010627,F10K1.16,F10K1.16 protein,Glycine-rich protein,NM_10…
	AT1G15840	AT1G15840.1	http://smart.embl.de/smart/DDt.cgi?smart=126:	Unknown protein; Has 111484 Blast hits to 29940 proteins in 1985 species: Archae - 153; Bacteria - 40635; Metazoa - 31564; Fungi - 6444; Plants - 10232; Viruses - 1710; Other Eukaryotes - 20746 (source: NCBI BLink)	838154,AEE29372.1,AT1G15840,AT1G15840-TAIR-G,AT1G15840.1,At.41913,At1g15840,F4I179,F4I179_ARATH,F7H2.17,F7H2_17,NM_101452,NM_101452.1,NP_173036,NP_173036.1,UPI0000162D9B,Uncharacterized protein,ath:AT1G15840,unknown protein
	SEC5B	AT1G21170.1	https://smart.embl.de/smart/DDvec.cgi?smart=1090:Pfam_Sec5(264|442)+	Exocyst complex component SEC5B; Component of the exocyst complex involved in the docking of exocytic vesicles with fusion sites on the plasma membrane during regulated or polarized secretion. Involved in polarized cell growth and organ morphogenesis. During cytokinesis, involved in cell plate initiation, cell plate maturation and formation of new primary cell wall	838713,AAF80645.1,AAF81364.1,AEE30072.1,AT1G21170,AT1G21170-TAIR-G,AT1G21170.1,At.46455,At1g21170,Exocyst complex component SEC5,Exocyst complex component SEC5B,F16F4.13,F4HWE6,F4HWE6_ARATH,NM_101971,NM_101971.2,NP_173541,NP_173541.1,Q9LMN3,Q9LMN3_ARATH,Q9LPV1,Q9LPV1_ARATH,SEC5B,SEC5B_ARATH,T22I11.1,UPI0000162E58,ath:AT1G21170
	AT1G27090	AT1G27090.1	http://smart.embl.de/smart/DDt.cgi?smart=420:	Uncharacterized protein At1g27090; Glycine-rich protein; BEST Arabidopsis thaliana protein match is: unknown protein (TAIR:AT3G24690.1); Has 13206 Blast hits to 7104 proteins in 677 species: Archae - 0; Bacteria - 2039; Metazoa - 5686; Fungi - 1146; Plants - 2571; Viruses - 80; Other Eukaryotes - 1684 (source: NCBI BLink)	839598,AAF79875.1,AAL67063.1,AAM14329.1,AEE30778.1,AT1G27090,AT1G27090-TAIR-G,AT1G27090.1,AY074367,AY091390,At.23341,At1g27090,Glycine-rich protein,NM_102471,NM_102471.4,NP_174029,NP_174029.1,Q9LFX8,Q9LFX8_ARATH,T7N9.15,T7N9_15,UPI00000A31BC,Uncharacterized protein At1g27090,ath:AT1G27090,glycine-rich protein
	AT1G29030	AT1G29030.1	https://smart.embl.de/smart/DDvec.cgi?smart=556:Pfam_API5(12|553)+	Uncharacterized protein At1g29030/F28N24_25; Apoptosis inhibitory protein 5 (API5); Its function is described as binding; Involved in biological_process unknown; Located in cellular_component unknown; Contains the following InterPro domains: Apoptosis inhibitory 5 (InterPro:IPR008383), Armadillo-type fold (InterPro:IPR016024); BEST Arabidopsis thaliana protein match is: Apoptosis inhibitory prote…	839777,AAF24538.2,AAO64012.1,AEE31031.1,AK118244,AT1G29030,AT1G29030-TAIR-G,AT1G29030.1,Apoptosis inhibitory protein 5 (API5),At.40821,At1g29030,At1g29030/F28N24_25,BAC42863.1,BT005592,F28N24.26,F28N24_26,NM_102644,NM_102644.4,NP_001322605,NP_174198,NP_174198.2,Q8GXH2,Q8GXH2_ARATH,Q9SHR1_ARATH,UPI000000C6C0,Uncharacterized protein At1g29030,Uncharacterized protein At1g29030/F28N24_25,ath:AT1G29030
	AGO2	AT1G31280.1	https://smart.embl.de/smart/DDvec.cgi?smart=1014:Pfam_ArgoN(174|306)+DUF1785(315|367)+PAZ(368|505)+Pfam_ArgoL2(509|556)+Piwi(666|964)+	Argonaute family protein; Involved in RNA-mediated post-transcriptional gene silencing (PTGS). Main component of the RNA-induced silencing complex (RISC) that binds to a short guide RNA such as microRNA (miRNA) or small interfering RNA (siRNA). RISC uses the mature miRNA or siRNA as a guide for slicer-directed cleavage of homologous mRNAs to repress gene expression. Associates mainly with siRNAs …	4G0M,840016,AAF24585.1,AAO64849.1,AC007654,ACB30739.1,ACB30740.1,ACB30741.1,ACB30742.1,ACB30743.1,ACB30744.1,ACB30745.1,ACB30746.1,ACB30747.1,ACB30748.1,ACB30749.1,ACB30750.1,ACB30751.1,ACB30752.1,ACB30753.1,ACB30754.1,ACB30755.1,ACB30756.1,ACB30757.1,ACB30758.1,ACB30759.1,ACB30760.1,ACB30761.1,ACB30762.1,AEE31335.1,AGO2,AGO2_ARATH,AK118463,AT1G31280,AT1G31280-TAIR-G,AT1G31280.1,Argonaute 2,Argon…
	AGO3	AT1G31290.1	https://smart.embl.de/smart/DDvec.cgi?smart=1194:Pfam_ArgoN(348|479)+DUF1785(488|538)+PAZ(548|678)+Pfam_ArgoL2(683|730)+Piwi(841|1145)+	Protein argonaute 3; Involved in RNA-mediated post-transcriptional gene silencing (PTGS). Main component of the RNA-induced silencing complex (RISC) that binds to a short guide RNA such as a microRNA (miRNA) or small interfering RNA (siRNA). RISC uses the mature miRNA or siRNA as a guide for slicer-directed cleavage of homologous mRNAs to repress gene expression (By similarity)	840017,AAF24586.1,AEE31336.1,AGO3,AGO3_ARATH,ARGONAUTE 3,AT1G31290,AT1G31290-TAIR-G,AT1G31290.1,At.51183,At1g31290,NM_102867,NM_102867.1,NP_174414,NP_174414.1,Protein argonaute 3,Q9SHF2,T19E23.8,T19E23_8,UPI00000AB3B3,ath:AT1G31290
	XW6	AT1G58380.1	https://smart.embl.de/smart/DDvec.cgi?smart=284:Pfam_Ribosomal_S5(95|159)+Pfam_Ribosomal_S5_C(178|249)+	Ribosomal protein S5 family protein; XW6; Its function is described as structural constituent of ribosome; Involved in translation; Located in cytosolic small ribosomal subunit, plasma membrane, chloroplast, membrane; Expressed in guard cell, pollen tube, leaf; Contains the following InterPro domains: Ribosomal protein S5, eukaryotic/archaeal (InterPro:IPR005711), Ribosomal protein S5, N-terminal…	40S ribosomal protein S2-1,842207,AAF82250.1,AAG50639.1,AAK62403.1,AAL66943.1,AAM67061.1,AB008016,AEE33543.1,AEM36354.1,AF386958,AT1G58380,AT1G58380-TAIR-G,AT1G58380.1,AY072528,AY088743,At.70116,At1g58380,BAA88263.1,BAB83870.1,F19C14.1,F9K23.9,F9K23_9,G1JSI6_ARATH,NM_104618,NM_104618.2,NP_176134,NP_176134.1,Q56Z50_ARATH,Q8L8Y0,Q9LQC2,Q9SM07,RPS2A,RS21_ARATH,Ribosomal protein S5 family protein,UPI…
	AT1G72080	AT1G72080.1	http://smart.embl.de/smart/DDt.cgi?smart=244:	Unknown protein; Its function is described as molecular_function unknown; Involved in biological_process unknown; Located in chloroplast; Has 30201 Blast hits to 17322 proteins in 780 species: Archae - 12; Bacteria - 1396; Metazoa - 17338; Fungi - 3422; Plants - 5037; Viruses - 0; Other Eukaryotes - 2996 (source: NCBI BLink)	843539,A0MEF8_ARATH,AAG51138.1,ABE65763.1,ABK28462.1,AEE35271.1,AT1G72080,AT1G72080-TAIR-G,AT1G72080.1,At.52484,At1g72080,DQ446420,DQ652928,F28P5.14,F28P5_14,NM_105866,NM_105866.2,NP_177353,NP_177353.2,Q1PFE3,Q1PFE3_ARATH,Q9C7H1_ARATH,UPI0000D5BC3F,Uncharacterized protein,ath:AT1G72080,unknown protein
	AT1G75550	AT1G75550.1	https://smart.embl.de/smart/DDvec.cgi?smart=167:SIGNAL(1|25)+	Glycine-rich protein; Its function is described as molecular_function unknown; Involved in biological_process unknown; Located in endomembrane system; Contains the following InterPro domains: Glycine rich protein (InterPro:IPR010800); Has 104419 Blast hits to 23434 proteins in 1584 species: Archae - 170; Bacteria - 39951; Metazoa - 33343; Fungi - 4889; Plants - 11483; Viruses - 1385; Other Eukary…	843891,AAF87118.1,AEE35732.1,AT1G75550,AT1G75550-TAIR-G,AT1G75550.1,At.66139,At1g75550,F10A5.23,F10A5_23,Glycine-rich protein,NM_106208,NM_106208.1,NP_001321387,NP_177687,NP_177687.1,Q9LQZ8,Q9LQZ8_ARATH,UPI00000A9D32,ath:AT1G75550,glycine-rich protein
	AT1G77030	AT1G77030.1	https://smart.embl.de/smart/DDvec.cgi?smart=845:DEXDc(47|252)+HELICc(285|366)+DBP10CT(638|700)+	Putative DEAD-box ATP-dependent RNA helicase 29; Hydrolases, acting on acid anhydrides, in phosphorus-containing anhydrides;ATP-dependent helicases;nucleic acid binding;ATP binding;RNA binding;helicases; Its function is described as in 6 functions; Involved in biological_process unknown; Located in nucleus; Contains the following InterPro domains: RNA helicase, DEAD-box type, Q motif (InterPro:IP…	3.6.4.13,844039,AAC00620.1,AEE35927.1,AT1G77030,AT1G77030-TAIR-G,AT1G77030.1,At.52542,At1g77030,EC 3.6.4.13,F22K20.13,F22K20.22,F22K20_22,NM_106354,NM_106354.5,NP_177829,NP_177829.5,O49289,Putative DEAD-box ATP-dependent RNA helicase 29,RH29,RH29_ARATH,UPI000009D4A9,ath:AT1G77030
	AT2G05580	AT2G05580.1	https://smart.embl.de/smart/DDvec.cgi?smart=302:SIGNAL(1|20)+	Uncharacterized protein At2g05580; Glycine-rich protein family; Located in endomembrane system; Has 461494 Blast hits to 65250 proteins in 2955 species: Archae - 1131; Bacteria - 108804; Metazoa - 177058; Fungi - 32939; Plants - 47988; Viruses - 6940; Other Eukaryotes - 86634 (source: NCBI BLink)	3768507,AAD24649.1,AAP40445.1,AEC05953.1,AT2G05580,AT2G05580-TAIR-G,AT2G05580.1,At.47271,At2g05580,BT008624,Glycine-rich protein family,NM_126581,NM_126581.2,NP_178626,NP_178626.1,Q7Y215_ARATH,Q9SL09,Q9SL09_ARATH,T20G20.7,T20G20_7,UPI00000A031B,Uncharacterized protein At2g05580,ath:AT2G05580
	GRP2B	AT2G21060.1	https://smart.embl.de/smart/DDvec.cgi?smart=201:CSP(16|81)+ZnF_C2HC(137|153)+ZnF_C2HC(181|197)+	Cold shock domain-containing protein 4; Chaperone that binds to and unwinds RNA and both single- stranded DNA and double-stranded DNA (ssDNA and dsDNA DNA) (By similarity). Regulates the flowering transition and flower and seed development, particularly at late stages of embryo development, through regulation of gene expression (including MEA, FIS2, AP1, CAL, AG and SHP2)	816641,AAA91165.1,AAD29810.1,AAL15323.1,AAX22277.1,AEC07117.1,AT2G21060,AT2G21060-TAIR-G,AT2G21060.1,ATCSP4,ATGRP2B,AY057693,At2g21060,BT021142,COLD SHOCK DOMAIN PROTEIN 4,CSP4,CSP4_ARATH,Cold shock domain-containing protein 4,F26H11.18,F26H11_18,GLYCINE-RICH PROTEIN 2B,GRP2B,Glycine-rich protein 2B,Glycine-rich protein 2b,NM_127676,NM_127676.2,NP_179702,NP_179702.1,Q38896,Q5BIT2,U39072,UPI000000…
	GRP7	AT2G21660.1	https://smart.embl.de/smart/DDvec.cgi?smart=176:RRM(9|82)+	Cold, circadian rhythm, and rna binding 2; Plays a role in RNA transcription or processing during stress. Binds RNAs and DNAs sequence with a preference to single- stranded nucleic acids. Displays strong affinity to poly(U) and poly(G) sequence. Involved in mRNA alternative splicing of numerous targets by modulating splice site selection. Negatively regulates the circadian oscillations of its own…	816705,AAA32853.1,AAD23639.1,AAK68766.1,AAL06943.1,AAL16149.1,AAL66938.1,AAM62447.1,AEC07209.1,AEC07210.1,AF428381,AK318850,AK318968,AT2G21660,AT2G21660-TAIR-G,AT2G21660.1,AT2G21660.2,ATGPR7,ATGRP7,AY042826,AY054284,AY072523,AY085214,At2g21660,AtRBG7,BAH56965.1,BAH57083.1,C0Z2N6_ARATH,C0Z304,CAA78711.1,CCR2,Cold, circadian rhythm, and rna binding 2,F2G1.4,F2G1.7,F4IHK9_ARATH,GLYCINE RICH PROTEIN …
	RSZ22a	AT2G24590.1	https://smart.embl.de/smart/DDvec.cgi?smart=196:RRM(3|67)+ZnF_C2HC(97|113)+	RNA recognition motif and CCHC-type zinc finger domains containing protein; Probably involved in intron recognition and spliceosome assembly; Belongs to the splicing factor SR family. RSZ subfamily	816995,AAD23894.1,AAO63280.1,AEC07595.1,AK117883,AT2G24590,AT2G24590-TAIR-G,AT2G24590.1,At-RSZ22a,At.39134,At2g24590,BAC42523.1,BT005216,F25P17.11,F25P17_11,NM_128020,NM_128020.4,NP_180035,NP_180035.1,Q9SJA6,RS-containing zinc finger protein 22A,RS-containing zinc finger protein 22a,RSZ22A,RSZ22a,RSZP22A,RZ22A_ARATH,Serine/arginine-rich splicing factor RSZ22A,UPI000000C588,ath:AT2G24590
	AT2G30560	AT2G30560.1	http://smart.embl.de/smart/DDt.cgi?smart=171:	Glycine-rich protein; Involved in biological_process unknown; Located in cellular_component unknown; Expressed in shoot, carpel, cultured cell; Expressed during 4 anthesis; Has 188208 Blast hits to 49701 proteins in 2501 species: Archae - 445; Bacteria - 51994; Metazoa - 66635; Fungi - 12365; Plants - 18728; Viruses - 2697; Other Eukaryotes - 35344 (source: NCBI BLink)	817605,AAB63081.1,AEC08408.1,AT2G30560,AT2G30560-TAIR-G,AT2G30560.1,At.66400,At2g30560,Glycine-rich protein,NM_128608,NM_128608.1,NP_180614,NP_180614.1,O04339,O04339_ARATH,Putative glycine-rich protein,T6B20.9,T6B20_9,UPI00000A2A84,ath:AT2G30560,glycine-rich protein
	AT2G32000	AT2G32000.1	https://smart.embl.de/smart/DDvec.cgi?smart=865:TOPRIM(6|137)+TOP1Bc(142|238)+TOP1Ac(284|539)+	DNA topoisomerase, type IA, core; Releases the supercoiling and torsional tension of DNA introduced during the DNA replication and transcription by transiently cleaving and rejoining one strand of the DNA duplex. Introduces a single-strand break via transesterification at a target site in duplex DNA. The scissile phosphodiester is attacked by the catalytic tyrosine of the enzyme, resulting in the…	5.99.1.2,817760,AEC08619.1,AEC08620.1,AK175789,AK175923,AK221174,AT2G32000,AT2G32000-TAIR-G,AT2G32000.1,AT2G32000.2,At.38130,At2g32000,BAD43552.1,BAD43686.1,BAD95240.1,DNA topoisomerase 3-beta,DNA topoisomerase, type IA, core,EC 5.99.1.2,F22D22.25,F22D22_25,F4ISQ7,F4ISQ7_ARATH,NM_001036386,NM_001036386.1,NM_128760,NM_128760.3,NP_001031463,NP_001031463.1,NP_180760,NP_180760.2,Q56YZ6,Q56YZ6_ARATH,Q…
	F24L7.17	AT2G32690.1	https://smart.embl.de/smart/DDvec.cgi?smart=201:SIGNAL(1|24)+	Glycine-rich protein similar in structure to GRP5. The expression of GRP23 is induced by HPA (cutin monomer, salicylic acid, and abscisic acid	3768391,AAC04494.1,AEC08716.1,AEC08717.1,AEC08718.1,AEC08719.1,AT2G32690,AT2G32690-TAIR-G,AT2G32690.1,AT2G32690.2,AT2G32690.3,AT2G32690.4,ATGRP23,At.38034,At2g32690,F24L7.17,F24L7_17,F4ITU0_ARATH,F4ITU1_ARATH,F4ITU2_ARATH,GLYCINE-RICH PROTEIN 23,GRP23,GRP23_ARATH,Glycine-rich protein 23,NM_001161074,NM_001161074.1,NM_001161075,NM_001161075.1,NM_001161076,NM_001161076.1,NM_128828,NM_128828.3,NP_00…
	DOT1	AT2G36120.1	https://smart.embl.de/smart/DDvec.cgi?smart=255:SIGNAL(1|21)+	Glycine-rich protein family; Encodes a glycine rich protein that is involved in leaf vascular patterning. dot1 mutants have an aberrant open-class venation pattern in leaves and cotyledons, as well as several other leaf development defects	3768574,AAD26969.1,AAM96994.1,AAN15432.1,AEC09208.1,AT2G36120,AT2G36120-TAIR-G,AT2G36120.1,AY136328,At.46958,At.67701,At2g36120,BT000113,DEFECTIVELY ORGANIZED TRIBUTARIES 1,DOT1,DOT1_ARATH,F9C22.5,F9C22_5,Glycine-rich protein DOT1,Glycine-rich protein family,NM_129171,NM_129171.3,NP_181156,NP_181156.1,Protein DEFECTIVELY ORGANIZED TRIBUTARIES 1,Q9SIH2,Q9SIH2_ARATH,UPI00000AC561,ath:AT2G36120
	AT2G37650	AT2G37650.1	https://smart.embl.de/smart/DDvec.cgi?smart=718:Pfam_GRAS(344|713)+	GRAS family transcription factor; Probable transcription factor involved in plant development	818342,AAC23635.1,AAD24409.1,AEC09430.1,AF036306,AT2G37650,AT2G37650-TAIR-G,AT2G37650.1,At.66411,At2g37650,F13M22.15,F13M22_15,GRAS family protein 13,GRAS family transcription factor,NM_129321,NM_129321.2,NP_181301,NP_181301.1,O80933,Q9SYQ5,SCL9,SCL9_ARATH,Scarecrow-like protein 9,UPI00000A3AF3,ath:AT2G37650
	AT2G41840	AT2G41840.1	https://smart.embl.de/smart/DDvec.cgi?smart=285:Pfam_Ribosomal_S5(96|160)+Pfam_Ribosomal_S5_C(179|250)+	Ribosomal protein S5 family protein; Its function is described as structural constituent of ribosome; Involved in translation; Located in cytosolic small ribosomal subunit, cytosolic ribosome, nucleolus, membrane; Expressed in 26 plant structures; Expressed during 13 growth stages; Contains the following InterPro domains: Ribosomal protein S5, eukaryotic/archaeal (InterPro:IPR005711), Ribosomal p…	40S ribosomal protein S2-3,818784,AAC02764.1,AAK82512.1,AAM62944.1,AAM91391.1,AEC10039.1,AT2G41840,AT2G41840-TAIR-G,AT2G41840.1,AY048250,AY085726,AY133561,At.12251,At.67324,At2g41840,CAA79017.1,NM_129748,NM_129748.3,NP_181715,NP_181715.1,O22936,P49688,Q8LDY5_ARATH,RPS2C,RS23_ARATH,Ribosomal protein S5 family protein,T11A07.6,T11A7.6,T11A7_6,UPI0000000BAF,Z17622,ath:AT2G41840
	AT3G07030	AT3G07030.1	https://smart.embl.de/smart/DDvec.cgi?smart=405:Pfam_Alba(19|84)+	Alba DNA/RNA-binding protein; Its function is described as nucleic acid binding; Expressed in 24 plant structures; Expressed during 15 growth stages; Contains the following InterPro domains: Alba, DNA/RNA-binding protein (InterPro:IPR002775); BEST Arabidopsis thaliana protein match is: Alba DNA/RNA-binding protein (TAIR:AT1G76010.1); Has 449 Blast hits to 441 proteins in 135 species: Archae - 3; …	3768790,AEE74491.1,AT3G07030,AT3G07030-TAIR-G,AT3G07030.1,Alba DNA/RNA-binding protein,At.74527,At3g07030,F4JD88,F4JD88_ARATH,NM_111583,NM_111583.2,NP_187359,NP_187359.2,UPI0001A7B233
	AT3G14480	AT3G14480.1	https://smart.embl.de/smart/DDvec.cgi?smart=175:TRANS(5|27)+	Glycine/proline-rich protein; Its function is described as molecular_function unknown; Involved in biological_process unknown; Located in endomembrane system; Has 20494 Blast hits to 7306 proteins in 684 species: Archae - 14; Bacteria - 4719; Metazoa - 7433; Fungi - 835; Plants - 4684; Viruses - 419; Other Eukaryotes - 2390 (source: NCBI BLink)	820671,AEE75531.1,AT3G14480,AT3G14480-TAIR-G,AT3G14480.1,At.53312,At3g14480,BAB01340.1,Glycine/proline-rich protein,NM_112308,NM_112308.1,NP_188066,NP_188066.1,Q9LRR3,Q9LRR3_ARATH,UPI00000AA034,ath:AT3G14480,glycine/proline-rich protein
	AT3G16350	AT3G16350.1	https://smart.embl.de/smart/DDvec.cgi?smart=387:ZnF_C2HC(4|20)+SANT(135|185)+	Homeodomain-like superfamily protein; Contains the following InterPro domains: SANT, DNA-binding (InterPro:IPR001005), Homeodomain-like (InterPro:IPR009057), Myb, DNA-binding (InterPro:IPR014778), Zinc finger, CCHC-type (InterPro:IPR001878), HTH transcriptional regulator, Myb-type, DNA-binding (InterPro:IPR017930), Myb-like DNA-binding domain, SHAQKYF class (InterPro:IPR006447); BEST Arabidopsis …	820882,AAB63650.1,AAO64767.1,AAS09982.1,AEE75801.1,AT3G16350,AT3G16350-TAIR-G,AT3G16350.1,AY519512,At.47678,At3g16350,BAB01274.1,BT005832,Homeodomain-like superfamily protein,NM_112506,NM_112506.3,NP_188256,NP_188256.1,O04322_ARATH,Q6R0G6_ARATH,Q84TG2,Q84TG2_ARATH,T2O4.10,UPI0000060D5D,ath:AT3G16350
	GRP5	AT3G20470.1	https://smart.embl.de/smart/DDvec.cgi?smart=174:SIGNAL(1|22)+	Encodes a glycine-rich protein that is expressed more abundantly in immature seed pods than in stems and leaves. Expression is not detected in roots or flowers	3768804,AAB24077.1,AAK73987.1,AAL15400.1,AB493624,AEE76383.1,AT3G20470,AT3G20470-TAIR-G,AT3G20470.1,ATGRP-5,ATGRP5,AY045629,AY058226,At.47268,At3g20470,BAB02830.1,BAH30462.1,GLYCINE-RICH PROTEIN 5,GRP-5,GRP5,GRP5_ARATH,Glycine-rich protein 5,MQC12.26,NM_112938,NM_112938.3,NP_188682,NP_188682.1,Q41191,Q41191_ARATH,Q9LTP5,Q9LTP5_ARATH,S47414,UPI00000A5C0B,ath:AT3G20470,glycine-rich protein 5
	AT3G20890	AT3G20890.1	https://smart.embl.de/smart/DDvec.cgi?smart=292:RRM(58|127)+RRM(205|277)+	RNA-binding (RRM/RBD/RNP motifs) family protein; Its function is described as RNA binding, nucleotide binding, nucleic acid binding; Involved in biological_process unknown; Located in cellular_component unknown; Contains the following InterPro domains: RNA recognition motif, RNP-1 (InterPro:IPR000504), Nucleotide-binding, alpha-beta plait (InterPro:IPR012677); BEST Arabidopsis thaliana protein ma…	821638,AEE76436.1,AT3G20890,AT3G20890-TAIR-G,AT3G20890.1,At.50676,At3g20890,BAB02497.1,F4IWB2,F4IWB2_ARATH,NM_112981,NM_112981.3,NP_001327396,NP_188725,NP_188725.3,Q9LT32_ARATH,RNA-binding (RRM/RBD/RNP motifs) family protein,UPI0001E92DAC,ath:AT3G20890
	AT3G23450	AT3G23450.1	https://smart.embl.de/smart/DDvec.cgi?smart=452:SIGNAL(1|25)+TRANS(46|68)+	Unknown protein; Its function is described as molecular_function unknown; Involved in biological_process unknown; Located in endomembrane system; Expressed in 14 plant structures; Expressed during 8 growth stages; Has 694543 Blast hits to 47111 proteins in 2535 species: Archae - 1794; Bacteria - 163056; Metazoa - 258989; Fungi - 49151; Plants - 70496; Viruses - 8919; Other Eukaryotes - 142138 (so…	3768908,AAN60335.1,AAN60357.1,AEE76766.1,AF083777,AF083799,AT3G23450,AT3G23450-TAIR-G,AT3G23450.1,At.47237,At3g23450,BAB02289.1,NM_113248,NM_113248.3,NP_001325866,NP_188987,NP_188987.1,Q8H778_ARATH,Q8H797_ARATH,Q9LW52,Q9LW52_ARATH,Transmembrane protein,UPI00000A9257,ath:AT3G23450,unknown protein
	AT3G24780	AT3G24780.1	https://smart.embl.de/smart/DDvec.cgi?smart=715:VWA(503|709)+	Uncharacterised conserved protein UCP015417, vWA; Its function is described as molecular_function unknown; Involved in biological_process unknown; Located in chloroplast; Expressed in 19 plant structures; Expressed during 7 growth stages; Contains the following InterPro domains: Uncharacterised conserved protein UCP015417, vWA (InterPro:IPR011205), von Willebrand factor, type A (InterPro:IPR00203…	822076,ABE65487.1,AEE76946.1,AT3G24780,AT3G24780-TAIR-G,AT3G24780.1,At.53482,At3g24780,DQ446695,NM_113390,NM_113390.1,NP_189122,NP_189122.1,Q1PEM2,Q1PEM2_ARATH,UPI0000163526,Uncharacterized conserved protein UCP015417, vWA,ath:AT3G24780
	AT3G46240	AT3G46240.1	https://smart.embl.de/smart/DDvec.cgi?smart=434:Pfam_Malectin_like(8|163)+Pfam_Malectin_like(161|298)+TRANS(358|380)+	BEST Arabidopsis thaliana protein match is: receptor protein kinase-related (TAIR:AT3G46270.1); Has 38685 Blast hits to 11525 proteins in 945 species: Archae - 63; Bacteria - 11586; Metazoa - 8974; Fungi - 2953; Plants - 5350; Viruses - 724; Other Eukaryotes - 9035 (source: NCBI BLink)	823769,AEE78139.1,AT3G46240,AT3G46240-TAIR-G,AT3G46240.1,At.53786,At3g46240,CAB90951.1,ER protein carbohydrate-binding protein,F4J800,F4J800_ARATH,NM_114493,NM_114493.2,NP_190210,NP_190210.2,Q9LX71_ARATH,UPI0001E92DA6,ath:AT3G46240
	AT3G55790	AT3G55790.1	https://smart.embl.de/smart/DDvec.cgi?smart=103:SIGNAL(1|29)+TRANS(85|102)+	Uncharacterized protein F1I16_200; Unknown protein; Has 698 Blast hits to 549 proteins in 106 species: Archae - 0; Bacteria - 92; Metazoa - 317; Fungi - 24; Plants - 183; Viruses - 2; Other Eukaryotes - 80 (source: NCBI BLink)	824745,AEE79442.1,AT3G55790,AT3G55790-TAIR-G,AT3G55790.1,At.53943,At3g55790,CAB81604.1,F1I16_200,NM_115437,NM_115437.1,NP_191138,NP_191138.1,Q9M045,Q9M045_ARATH,Transmembrane protein,UPI00000A102D,Uncharacterized protein F1I16_200,ath:AT3G55790,unknown protein
	EDA7	AT3G56990.1	https://smart.embl.de/smart/DDvec.cgi?smart=711:WD40(48|87)+WD40(171|210)+WD40(216|259)+Pfam_NUC153(501|529)+	Uncharacterized protein F24I3.70; Embryo sac development arrest 7 (EDA7); Its function is described as molecular_function unknown; Involved in megagametogenesis; Located in nucleolus, CUL4 RING ubiquitin ligase complex; Expressed in 21 plant structures; Expressed during 12 growth stages; Contains the following InterPro domains: WD40 repeat-like-containing domain (InterPro:IPR011046), NUC153 (Inte…	824866,AAL47467.1,AEE79596.1,AT3G56990,AT3G56990-TAIR-G,AT3G56990.1,AT3g56990/F24I3_70,AY069919,At.28199,At3g56990,CAB72169.1,EDA7,Embryo sac development arrest 7,F24I3.70,NM_115558,NM_115558.5,NP_001327450,NP_191258,NP_191258.2,Q9M1J9,Q9M1J9_ARATH,UPI00000A7683,Uncharacterized protein F24I3.70,ath:AT3G56990,embryo sac development arrest 7
	AT4G08230	AT4G08230.1	https://smart.embl.de/smart/DDvec.cgi?smart=113:Pfam_SelK_SelG(2|87)+	Uncharacterized protein At4g08230; Glycine-rich protein; Has 30201 Blast hits to 17322 proteins in 780 species: Archae - 12; Bacteria - 1396; Metazoa - 17338; Fungi - 3422; Plants - 5037; Viruses - 0; Other Eukaryotes - 2996 (source: NCBI BLink)	826373,AAL62398.1,AAN15541.1,AEE82610.1,AEE82611.1,AT4G08230,AT4G08230-TAIR-G,AT4G08230.1,AT4G08230.2,AY072406,At.33767,At4g08230,BT000222,F4JFX0_ARATH,Glycine-rich protein,NM_001203759,NM_001203759.1,NM_116892,NM_116892.4,NP_001190688,NP_001190688.1,NP_192563,NP_192563.2,Q8VY68,Q8VY68_ARATH,T12G13.70,T12G13_70,UPI00000AC5B1,UPI0001E92F58,Uncharacterized protein At4g08230,ath:AT4G08230,glycine-ri…
	AT-HSFB2B	AT4G11660.1	https://smart.embl.de/smart/DDvec.cgi?smart=377:HSF(56|149)+COIL(224|257)+	Winged-helix DNA-binding transcription factor family protein; Transcriptional regulator that specifically binds DNA sequence 5'-AGAAnnTTCT-3' known as heat shock promoter elements (HSE)	826771,AAM13205.1,AAP37830.1,AEE83036.1,AJ251868,AT-HSFB2B,AT4G11660,AT4G11660-TAIR-G,AT4G11660.1,AY093206,At.24995,At4g11660,AtHsf-11,BT008471,CAB39937.1,CAB63803.1,CAB78209.1,HEAT SHOCK TRANSCRIPTION FACTOR B2B,HEAT SHOCK TRANSCRIPTION FACTOR B2B,HFB2B_ARATH,HSF11,HSF7,HSFB2B,Heat shock factor protein 7,Heat shock transcription factor 7,Heat stress transcription factor B-2b,NM_117235,NM_117235.…
	GR-RBP2	AT4G13850.1	https://smart.embl.de/smart/DDvec.cgi?smart=158:RRM(36|109)+	Glycine-rich RNA-binding protein 2, mitochondrial; Plays a role in RNA transcription or processing during stress. Binds RNAs and DNAs sequence with a preference to single- stranded nucleic acids. Displays strong affinity to poly(U) sequence. Exerts cold and freezing tolerance, probably by exhibiting an RNA chaperone activity during the cold and freezing adaptation process; Belongs to the GR-RBP f…	827019,A8MRQ4_ARATH,A8MSB9_ARATH,AAL62353.1,AAM62842.1,AAN72208.1,AEE83333.1,AEE83334.1,AEE83335.1,AEE83336.1,AJ002892,AT4G13850,AT4G13850-TAIR-G,AT4G13850.1,AT4G13850.2,AT4G13850.3,AT4G13850.4,ATGRP2,AY072361,AY085621,At.2,At4g13850,AtRBG2,BT002197,CAA05727.1,CAA49174.1,CAA79126.1,CAB36849.1,CAB78427.1,F18A5.240,F18A5_240,F4JTU2_ARATH,GLYCINE-RICH RNA-BINDING PROTEIN,GLYCINE-RICH RNA-BINDING PRO…
	AT4G30460	AT4G30460.1	https://smart.embl.de/smart/DDvec.cgi?smart=162:SIGNAL(1|18)+TRANS(37|59)+	Uncharacterized protein At4g30460; Glycine-rich protein; Its function is described as molecular_function unknown; Involved in biological_process unknown; Located in endomembrane system; Expressed in 20 plant structures; Expressed during 12 growth stages; Has 195201 Blast hits to 50354 proteins in 2481 species: Archae - 397; Bacteria - 59837; Metazoa - 58170; Fungi - 13503; Plants - 16798; Viruses…	829169,AAM13074.1,AAN15410.1,AEE85767.1,AT4G30460,AT4G30460-TAIR-G,AT4G30460.1,AY093075,At.31833,At4g30460,BT000091,CAB79764.1,F17I23.200,F17I23_200,Glycine-rich protein,NM_119192,NM_119192.3,NP_194775,NP_194775.1,Q9M0B4,Q9M0B4_ARATH,UPI00000AC155,Uncharacterized protein At4g30460,ath:AT4G30460,glycine-rich protein
	AT4G36230	AT4G36230.1	https://smart.embl.de/smart/DDvec.cgi?smart=221:TRANS(7|26)+	Putative glycine-rich cell wall protein; Unknown protein; Its function is described as molecular_function unknown; Involved in biological_process unknown; Located in endomembrane system; Expressed in leaf apex, hypocotyl, flower; Expressed during petal differentiation and expansion stage; Has 250444 Blast hits to 52918 proteins in 2611 species: Archae - 614; Bacteria - 68464; Metazoa - 90603; Fun…	3770585,AEE86637.1,AT4G36230,AT4G36230-TAIR-G,AT4G36230.1,At.74495,At4g36230,CAA18129.1,CAB80294.1,F23E13.120,F23E13_120,NM_119791,NM_119791.1,NP_195346,NP_195346.1,O65514,O65514_ARATH,Putative glycine-rich cell wall protein,Transmembrane protein,UPI00000A3BF7,ath:AT4G36230,unknown protein
	GRP2	AT4G38680.1	https://smart.embl.de/smart/DDvec.cgi?smart=203:CSP(12|77)+ZnF_C2HC(130|146)+ZnF_C2HC(184|200)+	Encodes a glycine-rich protein that binds nucleic acids and promotes DNA melting. Its transcript and protein levels are up-regulated in response to cold treatment with protein levels peaking earlier in shoots (~10-14 days) than in roots (~21 days). It is normally expressed in meristematic regions and developing tissues where cell division occurs. RNAi and antisense lines with lower levels of CSP2…	830024,AAB24074.1,AAK25912.1,AAK60289.1,AAK64107.1,AAM91421.1,AEE86964.1,AF360202,AF385696,AK318762,ARABIDOPSIS THALIANA COLD SHOCK PROTEIN 2,AT4G38680,AT4G38680-TAIR-G,AT4G38680.1,ATCSP2,AY040049,AY133591,At.24348,At.75605,At4g38680,BAH56877.1,C0Z2E8,CAB37524.1,CAB80532.1,COLD SHOCK DOMAIN PROTEIN 2,COLD SHOCK PROTEIN 2,CSDP2,CSP2,CSP2_ARATH,Cold shock domain-containing protein 2,Cold shock prot…
	GRP8	AT4G39260.1	https://smart.embl.de/smart/DDvec.cgi?smart=169:RRM(7|80)+	Cold, circadian rhythm, and RNA binding 1; Plays a role in RNA transcription or processing during stress. Binds RNAs and DNAs sequence with a preference to single- stranded nucleic acids. Involved in mRNA alternative splicing of numerous targets by modulating splice site selection. Negatively regulates the circadian oscillations of its own transcript as well as RBG7 transcript. Forms an interlock…	830082,AAA20201.1,AAA32854.1,AAK59502.1,AAL34179.1,AEE87044.1,AEE87045.1,AEE87046.1,AEE87047.1,AK316798,AT4G39260,AT4G39260-TAIR-G,AT4G39260.1,AT4G39260.2,AT4G39260.3,AT4G39260.4,ATGRP8,AY034997,AY063005,At.67586,At4g39260,AtRBG8,B9DFJ8_ARATH,BAH19515.1,CAA78712.1,CAB43641.1,CAB80589.1,CCR1,Cold, circadian rhythm, and RNA binding 1,F4JVB9_ARATH,F4JVC0_ARATH,F4JVC1_ARATH,GLYCINE-RICH PROTEIN 8,GR-…
	AT5G02530	AT5G02530.1	https://smart.embl.de/smart/DDvec.cgi?smart=292:RRM(109|181)+FoP_duplication(219|292)+	RNA-binding (RRM/RBD/RNP motifs) family protein; Export adapter involved in nuclear export of spliced and unspliced mRNA; Belongs to the ALYREF family	831923,AAM98152.1,AAP13431.1,AED90485.1,AED90486.1,ALY2,ALYREF homolog 2,AT5G02530,AT5G02530-TAIR-G,AT5G02530.1,AT5G02530.2,AY140010,At5g02530,BT006323,CAB85990.1,NM_001203278,NM_001203278.1,NM_120331,NM_120331.4,NP_001190207,NP_001190207.1,NP_195873,NP_195873.2,Q8L719,Q8L719_ARATH,Q9LZ49,Q9LZ49_ARATH,RNA-binding (RRM/RBD/RNP motifs) family protein,T22P11.120,T22P11_120,THO complex subunit 4B,THO…
	AT5G18180	AT5G18180.1	https://smart.embl.de/smart/DDvec.cgi?smart=189:Pfam_Gar1(26|145)+	H/ACA ribonucleoprotein complex, subunit Gar1/Naf1 protein; Required for ribosome biogenesis. Part of a complex which catalyzes pseudouridylation of rRNA. This involves the isomerization of uridine such that the ribose is subsequently attached to C5, instead of the normal N1. Pseudouridine ("psi") residues may serve to stabilize the conformation of rRNAs (By similarity)	831936,AED92516.1,AT5G18180,AT5G18180-TAIR-G,AT5G18180.1,At.54895,At5g18180,BAB09476.1,MRG7.14,MRG7_14,NLAL2_ARATH,NM_121823,NM_121823.1,NP_197319,NP_197319.1,Q9FK53,UPI00000A6632,ath:AT5G18180
	emb1644	AT5G27720.1	https://smart.embl.de/smart/DDvec.cgi?smart=129:Sm(5|71)+	Small nuclear ribonucleoprotein family protein; Component of LSM protein complexes, which are involved in RNA processing. Component of the cytoplasmic LSM1-LSM7 complex which is involved in mRNA degradation by promoting decapping and leading to accurate 5'-3' mRNA decay. The cytoplasmic LSM1-LSM7 complex regulates developmental gene expression by the decapping of specific development-related tran…	832834,AAM13039.1,AAM65462.1,AAM91342.1,AED93718.1,AT5G27720,AT5G27720-TAIR-G,AT5G27720.1,AY087911,AY093040,AY128942,At.43840,At5g27720,CAA81779.1,EMB1644,Embryo defective 1644,F4K4E3,F4K4E3_ARATH,LSM4,LSM4_ARATH,NM_122654,NM_122654.3,NP_198124,NP_198124.1,Protein EMBRYO DEFECTIVE 1644,Q42186_ARATH,Q8LAC6,Q8LAC6_ARATH,Q8RWJ9,Q8RWJ9_ARATH,SM-like protein 4,Sm-like protein LSM4,Small nuclear ribonu…
	ALY4	AT5G37720.1	https://smart.embl.de/smart/DDvec.cgi?smart=288:RRM(94|166)+FoP_duplication(208|288)+	THO complex subunit 4D; Export adapter involved in nuclear export of spliced and unspliced mRNA. Plays a role in disease resistance. Mediates multiple defense responses triggered by NEP1, including stomatal closure, hypersensitive cell death (HCD) and defense-related gene expression; Belongs to the ALYREF family	833750,A8MQ78_ARATH,AAQ89610.1,AED94222.1,AED94223.1,AJ278493,AK227931,ALWAYS EARLY 4,ALY4,ALYREF homolog 4,AT5G37720,AT5G37720-TAIR-G,AT5G37720.1,AT5G37720.2,At.22374,At5g37720,BAE99901.1,BT010588,CAC01084.1,DIP2,K12B20.19,K12B20_19,NM_001085207,NM_001085207.1,NM_123131,NM_123131.3,NP_001078676,NP_001078676.1,NP_198588,NP_198588.2,Q6NQ72,Q6NQ72_ARATH,Q9FHP9,Q9LF76,Q9LF76_ARATH,THO complex subuni…
	AT5G46730	AT5G46730.1	https://smart.embl.de/smart/DDvec.cgi?smart=290:SIGNAL(1|22)+	Uncharacterized protein At5g46730; Glycine-rich protein; Its function is described as molecular_function unknown; Involved in biological_process unknown; Located in endomembrane system; Expressed in 21 plant structures; Expressed during 13 growth stages; Has 448555 Blast hits to 73639 proteins in 3057 species: Archae - 1103; Bacteria - 116328; Metazoa - 161151; Fungi - 31669; Plants - 45641; Viru…	834716,AAP40438.1,AAS79562.1,AED95418.1,AED95419.1,AJ630502,AT5G46730,AT5G46730-TAIR-G,AT5G46730.1,AT5G46730.2,AY568672,At.47261,At5g46730,B3H4R1_ARATH,BAB08917.1,BT008615,CAG25875.1,Glycine-rich protein,MZA15.15,MZA15_15,NM_001125914,NM_001125914.1,NM_124043,NM_124043.2,NP_001119386,NP_001119386.1,NP_199485,NP_199485.2,Q700C3_ARATH,Q7Y218,Q7Y218_ARATH,Q9FIQ2_ARATH,UPI0000197065,UPI0001739598,Unc…
	AT5G47210	AT5G47210.1	https://smart.embl.de/smart/DDvec.cgi?smart=357:Pfam_Stm1_N(1|69)+HABP4_PAI-RBP1(147|258)+	RGG repeats nuclear RNA binding protein C; Binds RNA	834767,A8MQD7,A8MQD7_ARATH,A8MRX4,A8MRX4_ARATH,AAM63072.1,AAM98181.1,AAQ56814.1,AED95484.1,AED95485.1,AED95486.1,AK226441,AK316963,AK318738,AK319116,AT5G47210,AT5G47210-TAIR-G,AT5G47210.1,AT5G47210.2,AT5G47210.3,AY085859,AY140040,At.25480,At5g47210,BAA97154.1,BAE98584.1,BAH19662.1,BAH56853.1,BAH57231.1,BT010371,C0Z2C4_ARATH,Hyaluronan / mRNA binding family,MQL5.6,MQL5_6,NM_001085254,NM_001085254.…
	AT5G49350	AT5G49350.1	https://smart.embl.de/smart/DDvec.cgi?smart=302:SIGNAL(1|31)+	Glycine-rich protein family; Its function is described as molecular_function unknown; Involved in biological_process unknown; Located in endomembrane system; Expressed in hypocotyl, root; BEST Arabidopsis thaliana protein match is: unknown protein (TAIR:AT1G56320.1); Has 238380 Blast hits to 50570 proteins in 2556 species: Archae - 501; Bacteria - 82085; Metazoa - 74414; Fungi - 14097; Plants - 1…	3771473,AAP12853.1,AED95800.1,AED95801.1,AT5G49350,AT5G49350-TAIR-G,AT5G49350.1,AT5G49350.2,At.29789,At5g49350,BAB09905.1,BT006204,F4K4U0_ARATH,Glycine-rich protein family,K7J8.2,K7J8_2,NM_001203570,NM_001203570.1,NM_124312,NM_124312.2,NP_001190499,NP_001190499.1,NP_199746,NP_199746.2,Q84Q60,Q84Q60_ARATH,Q9FGY2_ARATH,UPI000018F183,UPI0001E9315C,ath:AT5G49350
	AT5G51590	AT5G51590.1	https://smart.embl.de/smart/DDvec.cgi?smart=419:AT_hook(78|90)+Pfam_DUF296(179|295)+	AT-hook motif nuclear-localized protein 4; Transcription factor that specifically binds AT-rich DNA sequences related to the nuclear matrix attachment regions (MARs) (By similarity). Acts redundantly with AHL3 to regulate the formation of tissue boundary between the xylem and procambium in the root meristem. Cell-to-cell movement of AHL4 from the procambium to the xylem is critical for its functi…	835233,AB493788,AED96101.1,AHL4,AHL4_ARATH,AT hook motif DNA-binding family protein,AT-HOOK MOTIF NUCLEAR LOCALIZED PROTEIN 4,AT-hook motif nuclear-localized protein 4,AT5G51590,AT5G51590-TAIR-G,AT5G51590.1,At.46739,At5g51590,BAB08675.1,BAH30626.1,BR000340,FAA00275.1,K17N15.14,K17N15_14,NM_124538,NM_124538.3,NP_199972,NP_199972.1,Q9FHM5,Q9FHM5_ARATH,UPI00000A9AA4,ath:AT5G51590
	AT5G56140	AT5G56140.1	https://smart.embl.de/smart/DDvec.cgi?smart=315:Pfam_STAR_dimer(61|106)+KH(164|257)+	RNA-binding KH domain-containing protein; Its function is described as RNA binding, nucleic acid binding; Involved in biological_process unknown; Located in cellular_component unknown; Expressed in 22 plant structures; Expressed during 13 growth stages; Contains the following InterPro domains: K Homology (InterPro:IPR004087); BEST Arabidopsis thaliana protein match is: RNA-binding KH domain-conta…	835713,AAL87326.1,AAN41273.1,AED96725.1,AK318928,AT5G56140,AT5G56140-TAIR-G,AT5G56140.1,AY080852,At.29404,At5g56140,BAB09296.1,BAH57043.1,BT000873,C0Z2W4_ARATH,KH domain-containing protein At5g56140,MDA7.20,MDA7_20,NM_124996,NM_124996.3,NP_200425,NP_200425.1,Q8RXJ4,Q9FKT4,QKIL2_ARATH,Quaking-like protein 2,RNA-binding KH domain-containing protein,UPI00000AC1DB,ath:AT5G56140
	AT5G62440	AT5G62440.1	https://smart.embl.de/smart/DDvec.cgi?smart=202:Pfam_DUF3223(85|158)+	Protein of unknown function (DUF3223); Encodes a protein DOMINO1 that belongs to a plant-specific gene family sharing a common motif present in the tomato DEFECTIVE CHLOROPLASTS AND LEAVES (LeDCL) protein. DOMINO1 is located in the nucleus. Arabidopsis embryos carrying the domino1 mutation grow slowly in comparison with wild type embryos and reach only the globular stage at desiccation. The prima…	836365,AAM21312.1,AAM65405.1,AAP40395.1,AAP40494.1,AED97608.1,AF371327,AK175305,AK229718,AT5G62440,AT5G62440-TAIR-G,AT5G62440.1,AT5G62450,AY087852,At.29048,At5g62440,BAB11494.1,BAD43068.1,BAF01556.1,BT008568,BT008688,DOM1,EM514_ARATH,EMB514,K19B1.5,K19B1.6,K19B1_5,NM_125638,NM_125638.5,NP_201050,NP_201050.2,PO:0000009,Protein DOMINO 1,Protein EMBRYO DEFECTIVE 514,Protein of unknown function (DUF3…
	TOP3A	AT5G63920.1	https://smart.embl.de/smart/DDvec.cgi?smart=926:TOPRIM(10|144)+TOP1Bc(147|248)+TOP1Ac(295|555)+Pfam_zf-C4_Topoisom(639|678)+ZnF_C2HC(766|782)+Pfam_zf-GRF(804|845)+ZnF_C2HC(901|917)+	DNA topoisomerase 3-alpha; Releases the supercoiling and torsional tension of DNA introduced during the DNA replication and transcription by transiently cleaving and rejoining one strand of the DNA duplex. Introduces a single-strand break via transesterification at a target site in duplex DNA. The scissile phosphodiester is attacked by the catalytic tyrosine of the enzyme, resulting in the format…	5.99.1.2,836513,ACA50279.1,AED97816.1,AT5G63920,AT5G63920-TAIR-G,AT5G63920.1,At.28974,At5g63920,AtTOP3alpha,BAA96895.1,DNA topoisomerase 3-alpha,EC 5.99.1.2,EU295446,MGI19.16,NM_125788,NM_125788.6,NP_201197,NP_201197.1,Q9LVP1,Q9LVP1_ARATH,TOP3A,TOP3A_ARATH,Topoisomerase 3alpha,UPI00000AA5FC,ath:AT5G63920,topoisomerase 3alpha
	AT1G20220	AT1G20220.1	https://smart.embl.de/smart/DDvec.cgi?smart=315:Pfam_Alba(19|84)+	Alba DNA/RNA-binding protein; Its function is described as nucleic acid binding; Involved in biological_process unknown; Located in plant-type cell wall; Expressed in 25 plant structures; Expressed during 15 growth stages; Contains the following InterPro domains: Alba, DNA/RNA-binding protein (InterPro:IPR002775); BEST Arabidopsis thaliana protein match is: Alba DNA/RNA-binding protein (TAIR:AT1G…	838610,AAF79893.1,AAL27504.1,AAN60302.1,AAW28557.1,AEE29951.1,AF083744,AF439833,AT1G20220,AT1G20220-TAIR-G,AT1G20220.1,Alba DNA/RNA-binding protein,At.15439,At1g20220,At1g20220/T20H2_3,BT020430,NM_101874,NM_101874.2,NP_564108,NP_564108.1,Q8H7C6_ARATH,Q944A2,Q944A2_ARATH,Q9LNU5_ARATH,T20H2.2,T20H2_2,UPI000009D6EA,ath:AT1G20220
	DCP5	AT1G26110.1	https://smart.embl.de/smart/DDvec.cgi?smart=611:LSM14(11|112)+FDF(459|554)+	Protein decapping 5; As a component of the decapping complex, involved in the degradation of mRNAs. Promotes P-body formation. Translational repressor	839152,AAG50526.1,AAG50671.1,AAK32845.1,AAL77748.1,AAM13190.1,AEE30649.1,AEE30650.1,AF361833,AK317540,AT1G26110,AT1G26110-TAIR-G,AT1G26110.1,AT1G26110.2,AY078047,AY093191,At.21105,At1g26110,B9DHI7,BAH20204.1,DCP5,DCP5_ARATH,Decapping 5,F14G11.8,F14G11_8,F28B23.21,F4IE33,NM_001160895,NM_001160895.1,NM_102376,NM_102376.3,NP_001154367,NP_001154367.1,NP_564239,NP_564239.1,Protein decapping 5,Q8RWC4,Q…
	AT1G53645	AT1G53645.1	http://smart.embl.de/smart/DDt.cgi?smart=523:	Hydroxyproline-rich glycoprotein family protein; Has 15375 Blast hits to 12179 proteins in 920 species: Archae - 8; Bacteria - 1425; Metazoa - 5915; Fungi - 2848; Plants - 1527; Viruses - 230; Other Eukaryotes - 3422 (source: NCBI BLink)	841801,AAF78422.1,AAG51990.1,AAL15304.1,AAM65660.1,AAN28868.1,AEE32975.1,AK176180,AK176195,AK230252,AT1G53645,AT1G53645-TAIR-G,AT1G53645.1,AY057673,AY088114,AY143929,At.24117,At1g53640/F22G10.8,At1g53645,BAD43943.1,BAD43958.1,BAF02054.1,F22G10.8,Hydroxyproline-rich glycoprotein family protein,NM_104242,NM_104242.3,NP_564639,NP_564639.1,Q67ZC3_ARATH,Q8LA02_ARATH,Q9C8L9,Q9C8L9_ARATH,Q9LPI3_ARATH,UP…
	RPS2B	AT1G58684.1	https://smart.embl.de/smart/DDvec.cgi?smart=284:Pfam_Ribosomal_S5(95|159)+Pfam_Ribosomal_S5_C(178|249)+	Ribosomal protein S5 family protein; Its function is described as structural constituent of ribosome, RNA binding; Involved in translation; Located in cytosolic small ribosomal subunit, ribosome, cell wall, intracellular; Contains the following InterPro domains: Ribosomal protein S5, eukaryotic/archaeal (InterPro:IPR005711), Ribosomal protein S5, N-terminal (InterPro:IPR013810), Double-stranded R…	40S ribosomal protein S2-2,842222,842229,842237,AT1G58684,AT1G58684-TAIR-G,AT1G58684.1,At.23348,At.72872,At.74837,At1g58684,At1g58983,At1g59359,B5BRD8_ARATH,G1JSH2_ARATH,NM_104632,NM_104632.3,NM_104640,NM_104640.5,NM_148602,NM_148602.3,NP_564737,NP_564737.1,NP_564740,NP_564740.1,NP_683443,NP_683443.1,Q8L861,Q93VB8,Q9SM06,R18I.8,RF12,RPS2B,RS22_ARATH,Ribosomal protein S5 family protein,T4M14.1,T4M…
	AT3G03920	AT3G03920.1	https://smart.embl.de/smart/DDvec.cgi?smart=202:Pfam_Gar1(40|155)+	Putative H/ACA ribonucleoprotein complex subunit 1-like protein 1; Required for ribosome biogenesis. Part of a complex which catalyzes pseudouridylation of rRNA. This involves the isomerization of uridine such that the ribose is subsequently attached to C5, instead of the normal N1. Pseudouridine ("psi") residues may serve to stabilize the conformation of rRNAs (By similarity)	821062,AAF00626.1,AAF05866.1,AAL36230.1,AAM14173.1,AAM61071.1,AEE74012.1,AT3G03920,AT3G03920-TAIR-G,AT3G03920.1,AY063874,AY084502,AY091234,At.27423,At3g03920,F20H23.3,F20H23_3,NLAL1_ARATH,NM_111263,NM_111263.3,NP_566217,NP_566217.1,Q8LG22,Q8VZT0,Q9S715,UPI00000A2783,ath:AT3G03920
	AT4G17940	AT4G17940.1	http://smart.embl.de/smart/DDt.cgi?smart=274:	Tetratricopeptide repeat (TPR)-like superfamily protein; Its function is described as binding; Involved in biological_process unknown; Expressed in 23 plant structures; Expressed during 15 growth stages; Contains the following InterPro domains: Tetratricopeptide-like helical (InterPro:IPR011990), Tetratricopeptide repeat-containing (InterPro:IPR013026); BEST Arabidopsis thaliana protein match is:…	827519,AAM64818.1,AEE83970.1,AK226990,AT4G17940,AT4G17940-TAIR-G,AT4G17940.1,AY087263,At.43075,At4g17940,BAE99057.1,CAA17137.1,CAB78796.1,NM_117904,NM_117904.3,NP_567545,NP_567545.1,O49693_ARATH,Q0WUZ1,Q0WUZ1_ARATH,Q8LBE3_ARATH,T6K21.120,T6K21_120,UPI0000162AAD,Uncharacterized protein At4g17940,ath:AT4G17940
	FIB2	AT4G25630.1	https://smart.embl.de/smart/DDvec.cgi?smart=320:Fibrillarin(82|310)+	Mediator of RNA polymerase II transcription subunit 36a; Component of the Mediator complex, a coactivator involved in the regulated transcription of nearly all RNA polymerase II-dependent genes. Mediator functions as a bridge to convey information from gene-specific regulatory proteins to the basal RNA polymerase II transcription machinery. The Mediator complex, having a compact conformation in i…	2.1.1.-,828668,AAG10104.1,AAG10153.1,AAK76701.1,AAM61172.1,AAN13105.1,AEE85085.1,AF233444,AF267171,AT4G25630,AT4G25630-TAIR-G,AT4G25630.1,ATFIB2,AY046027,AY084608,AY142647,At.25589,At4g25630,CAB43694.1,CAB81373.1,EC 2.1.1.-,FIB2,FLP,Fibrillarin 2,Fibrillarin-like protein 2,Histone-glutamine methyltransferase,L73G19.10,L73G19_10,MD36A_ARATH,MED36A,MED36_1,NM_118695,NM_118695.3,NP_567724,NP_567724.…
	AT5G19950	AT5G19950.1	https://smart.embl.de/smart/DDvec.cgi?smart=443:DUF1767(18|110)+	Contains the following InterPro domains: Domain of unknown function DUF1767 (InterPro:IPR013894); BEST Arabidopsis thaliana protein match is: Domain of unknown function (DUF1767) (TAIR:AT5G63540.1); Has 30201 Blast hits to 17322 proteins in 780 species: Archae - 12; Bacteria - 1396; Metazoa - 17338; Fungi - 3422; Plants - 5037; Viruses - 0; Other Eukaryotes - 2996 (source: NCBI BLink)	832117,AAM20615.1,AAM67098.1,AAN15616.1,AED92771.1,AED92772.1,AED92773.1,AK317064,AT5G19950,AT5G19950 protein,AT5G19950-TAIR-G,AT5G19950.1,AT5G19950.2,AT5G19950.3,AY088786,AY099764,At.31238,At5g19950,BAH19756.1,BT000297,Domain of unknown function (DUF1767),F28I16.100,F28I16_100,F4K2P4_ARATH,NM_122002,NM_122002.3,NM_180523,NM_180523.2,NM_203084,NM_203084.2,NP_568387,NP_568387.1,NP_850854,NP_850854…
	AT5G33390	AT5G33390.1	http://smart.embl.de/smart/DDt.cgi?smart=118:	Uncharacterized protein At5g33390; Glycine-rich protein; BEST Arabidopsis thaliana protein match is: glycine-rich protein (TAIR:AT1G36675.1); Has 30201 Blast hits to 17322 proteins in 780 species: Archae - 12; Bacteria - 1396; Metazoa - 17338; Fungi - 3422; Plants - 5037; Viruses - 0; Other Eukaryotes - 2996 (source: NCBI BLink)	833329,AAK93627.1,AAM14381.1,AED93901.1,AT5G33390,AT5G33390-TAIR-G,AT5G33390.1,AY050950,AY091442,At.49083,At5g33390,Glycine-rich protein,NM_122863,NM_122863.1,NP_568523,NP_568523.1,Q949R3,Q949R3_ARATH,UPI00000A41D1,Uncharacterized protein At5g33390,ath:AT5G33390,glycine-rich protein
	TAF15b	AT5G58470.2	https://smart.embl.de/smart/DDvec.cgi?smart=422:ZnF_RBZ(86|112)+RRM(281|367)+	Transcription initiation factor TFIID subunit 15b; TAFs are components of the transcription factor IID (TFIID) complex that is essential for mediating regulation of RNA polymerase transcription; Belongs to the TAF15 family	835960,AAK56282.1,AAL77684.1,AAM67362.1,AAR28021.1,AED97056.1,AED97057.1,AF367294,AK316814,AT5G58470,AT5G58470-TAIR-G,AT5G58470.1,AT5G58470.2,AY075677,AY086517,AY463619,At.9752,At5g58470,BAB10262.1,BAH19528.1,MQJ2.60,MQJ2.7,MQJ2_7,NM_125233,NM_125233.3,NM_180884,NM_180884.1,NP_568879,NP_568879.3,NP_851215,NP_851215.1,Q6S7B1,Q6S7B1_ARATH,Q8LCM2_ARATH,Q94KD0,Q94KD0_ARATH,Q9FGH5,Q9FGH5_ARATH,TA15B_A…
	AT5G61660	AT5G61660.1	https://smart.embl.de/smart/DDvec.cgi?smart=134:SIGNAL(1|20)+	Structural protein-like; Glycine-rich protein; Its function is described as molecular_function unknown; Involved in biological_process unknown; Located in endomembrane system; Expressed in 19 plant structures; Expressed during 9 growth stages; Has 30201 Blast hits to 17322 proteins in 780 species: Archae - 12; Bacteria - 1396; Metazoa - 17338; Fungi - 3422; Plants - 5037; Viruses - 0; Other Eukar…	836288,AAL06541.1,AAM20491.1,AAM67042.1,AAP21332.1,AED97502.1,AF412088,AK318750,AT5G61660,AT5G61660-TAIR-G,AT5G61660.1,AY088724,AY099640,At.6819,At.74138,At5g61660,BAB09010.1,BAH56865.1,BT006524,C0Z2D6_ARATH,Glycine-rich protein,K11J9.19,K11J9_19,NM_125560,NM_125560.2,NP_568938,NP_568938.1,Q8L8Z3_ARATH,Q945L5_ARATH,Q9FKF5,Q9FKF5_ARATH,Structural protein-like,UPI00000A5047,ath:AT5G61660,glycine-ri…
	AT2G11005	AT2G11005.1	https://smart.embl.de/smart/DDvec.cgi?smart=170:TRANS(114|136)+	Glycine-rich protein; Has 30201 Blast hits to 17322 proteins in 780 species: Archae - 12; Bacteria - 1396; Metazoa - 17338; Fungi - 3422; Plants - 5037; Viruses - 0; Other Eukaryotes - 2996 (source: NCBI BLink)	815567,AEC06165.1,AT2G11005,AT2G11005-TAIR-G,AT2G11005.1,At.52706,At2g11005,F4IRD4,F4IRD4_ARATH,Glycine-rich protein,NM_147287,NM_147287.1,NP_671824,NP_671824.1,UPI000016230C,ath:AT2G11005,glycine-rich protein
	AT1G36675	AT1G36675.1	http://smart.embl.de/smart/DDt.cgi?smart=268:	Glycine-rich protein; Its function is described as molecular_function unknown; Involved in biological_process unknown; Located in chloroplast; BEST Arabidopsis thaliana protein match is: unknown protein (TAIR:AT2G10975.1); Has 1842 Blast hits to 1279 proteins in 240 species: Archae - 9; Bacteria - 267; Metazoa - 613; Fungi - 226; Plants - 409; Viruses - 32; Other Eukaryotes - 286 (source: NCBI BL…	840576,AEE31870.1,AT1G36675,AT1G36675-TAIR-G,AT1G36675.1,At.49944,At1g36675,F4I389,F4I389_ARATH,Glycine-rich protein,NM_148513,NM_148513.1,NP_683354,NP_683354.1,UPI0000162FDA,ath:AT1G36675,glycine-rich protein
	AT1G11850	AT1G11850.2	https://smart.embl.de/smart/DDvec.cgi?smart=108:SIGNAL(1|19)+TRANS(48|70)+TRANS(85|107)+	Uncharacterized protein At1g11850; Unknown protein; Its function is described as molecular_function unknown; Involved in biological_process unknown; Located in endomembrane system; Expressed in 19 plant structures; Expressed during 12 growth stages; Has 84259 Blast hits to 16502 proteins in 1194 species: Archae - 107; Bacteria - 41190; Metazoa - 21798; Fungi - 3523; Plants - 7569; Viruses - 886; …	837732,A8MQG0_ARATH,A8MRA1_ARATH,AAC17631.1,AAL36190.1,AAM65822.1,AAM67547.1,AEE28798.1,AEE28799.1,AEE28800.1,AEE28801.1,AT1G11850,AT1G11850-TAIR-G,AT1G11850.1,AT1G11850.2,AT1G11850.3,AT1G11850.4,AY063834,AY088283,AY123014,At.10642,At1g11850,F12F1.31,F12F1.31 protein,F12F1_31,F4IAI7_ARATH,NM_001084051,NM_001084051.1,NM_001084052,NM_001084052.1,NM_101056,NM_101056.2,NM_179314,NM_179314.1,NP_001077…
	AT1G53625	AT1G53625.1	http://smart.embl.de/smart/DDt.cgi?smart=89:	Unknown protein; Has 29996 Blast hits to 6987 proteins in 655 species: Archae - 23; Bacteria - 6686; Metazoa - 10521; Fungi - 1178; Plants - 7439; Viruses - 681; Other Eukaryotes - 3468 (source: NCBI BLink)	841798,AAF78426.1,AAO42925.1,AEE32971.1,AK118415,AT1G53625,AT1G53625-TAIR-G,AT1G53625.1,At.64869,At1g53625,BAC43024.1,BT004679,NM_179473,NM_179473.1,NP_849804,NP_849804.1,Q9LPH9,Q9LPH9_ARATH,T3F20.5,T3F20.5 protein,UPI000000C422,ath:AT1G53625,unknown protein
	SYD	AT2G28290.1	https://smart.embl.de/smart/DDvec.cgi?smart=3574:QLQ(277|312)+DEXDc(750|944)+HELICc(1103|1187)+SnAC(1280|1378)+	P-loop containing nucleoside triphosphate hydrolases superfamily protein; Encodes a SWI2/SNF2-like protein in the SNF2 subclass. Homozygous plants with null mutations exhibit premature termination of the meristem and carpelloid structures from the inflorescence meristem. Co-activator of floral homeotic gene expression. Acts with LFY to regulate shoot apical meristem identity. Required for meriste…	817375,AAD29835.2,AAK31908.1,AAM66026.1,AAX22009.1,AEC08099.1,AEC08100.1,AEC08101.1,AF247809,AT2G28290,AT2G28290-TAIR-G,AT2G28290.1,AT2G28290.2,AT2G28290.3,ATP-dependent helicase SYD,AY088490,AY927849,At.22414,At2g28290,CHR3,CHROMATIN REMODELING COMPLEX SUBUNIT R,CHROMATIN REMODELING COMPLEX SUBUNIT R 3,F4IHS2,F4IHS3,F4IHS4,NM_001084502,NM_001084502.1,NM_179785,NM_179785.2,NM_179786,NM_179786.1,N…
	AT2G35920	AT2G35920.1	https://smart.embl.de/smart/DDvec.cgi?smart=995:DEXDc(226|419)+HELICc(514|623)+HA2(685|776)+Pfam_OB_NTP_bind(843|926)+	DExH-box ATP-dependent RNA helicase DExH1; RNA helicase family protein; Its function is described as helicase activity, nucleic acid binding, ATP-dependent helicase activity, ATP binding; Involved in biological_process unknown; Located in cellular_component unknown; Expressed in 23 plant structures; Expressed during 12 growth stages; Contains the following InterPro domains: Helicase-associated do…	3.6.4.13,818165,AAD21465.1,AEC09177.1,AK221966,AT2G35920,AT2G35920-TAIR-G,AT2G35920.1,At.27892,At2g35920,BAD94478.1,DEXH1_ARATH,DExH-box ATP-dependent RNA helicase DExH1,EC 3.6.4.13,F11F19.17,F11F19_17,F4ILR7,F4ILR7_ARATH,NM_179924,NM_179924.1,NP_850255,NP_850255.1,Q56WR8,Q56WR8_ARATH,Q9SJ58,Q9SJ58_ARATH,RNA helicase family protein,UPI00001623C6,ath:AT2G35920
	SR34	AT1G02840.1	https://smart.embl.de/smart/DDvec.cgi?smart=303:RRM(8|78)+RRM(120|193)+	RNA-binding (RRM/RBD/RNP motifs) family protein; General splicing factor. Can promote splice site selection in vitro presumably by antagonizing the effects of the A1 heterogeneous nuclear ribonucleoprotein. May have an essential function during early plant development; Belongs to the splicing factor SR family. SR subfamily	839262,AAA32856.1,AAB71385.1,AAB71386.1,AAD52609.1,AAD52610.1,AAD52611.1,AAD52613.1,AAF02881.1,AAM63132.1,AAM91541.1,AAP13424.1,AEE27477.1,AEE27478.1,AEE27479.1,AF001035,AF173640,AK118379,AT1G02840,AT1G02840-TAIR-G,AT1G02840.1,AT1G02840.2,AT1G02840.3,ATSRP34,AY085920,AY128338,At-SR34,At.24497,At1g02840,BAC42991.1,BT006316,F22D16.16,F22D16_16,F22D16_30,M98340,NM_100165,NM_100165.3,NM_180602,NM_180…
	AT4G01985	AT4G01985.1	https://smart.embl.de/smart/DDvec.cgi?smart=579:SIGNAL(1|25)+	Unknown protein; Its function is described as molecular_function unknown; Involved in biological_process unknown; Located in endomembrane system; Has 35333 Blast hits to 34131 proteins in 2444 species: Archae - 798; Bacteria - 22429; Metazoa - 974; Fungi - 991; Plants - 531; Viruses - 0; Other Eukaryotes - 9610 (source: NCBI BLink)	2745601,AEE82107.1,AT4G01985,AT4G01985-TAIR-G,AT4G01985.1,At.44094,At4g01985,NM_202770,NM_202770.1,NP_974499,NP_974499.1,Q3EAC9,Q3EAC9_ARATH,UPI000034F1AD,Uncharacterized protein,unknown protein
	AT4G31430	AT4G31430.2	http://smart.embl.de/smart/DDt.cgi?smart=574:	Protein KAKU4; Required for nucleus structure organization (e.g. size and shape)	829270,AAK92781.1,AAN13161.1,AEE85910.1,AEE85911.1,AEE85912.1,AT4G31430,AT4G31430-TAIR-G,AT4G31430.1,AT4G31430.2,AT4G31430.3,AY050846,AY142592,At.1858,At4g31430,CAA16546.1,CAB79861.1,F3L17.8,F4JS05,F4JS05_ARATH,F8F16,KAKU4,KAKU4_ARATH,NM_001036687,NM_001036687.1,NM_119292,NM_119292.1,NM_202924,NM_202924.1,NP_001031764,NP_001031764.1,NP_567876,NP_567876.1,NP_974653,NP_974653.1,O49592,O49592_ARATH,…
	HMA6	AT4G33520.2	https://smart.embl.de/smart/DDvec.cgi?smart=949:Pfam_HMA(151|220)+TRANS(253|275)+Pfam_E1-E2_ATPase(381|576)+Pfam_Hydrolase(592|820)+TRANS(866|888)+TRANS(898|920)+	Copper-transporting ATPase PAA1, chloroplastic; Mediates copper transfer across the plastid envelope. Required for the delivery of copper into the plastid stroma, which is essential for the function of copper proteins. Seems to be selective for monovalent copper Cu(+) transport. Plays also a role in glucose signaling-mediated cell proliferation of root meristem in non-green tissues; Belongs to th…	3.6.3.4,5LBD,829490,AAL24351.1,AAM13319.1,AEE86239.1,AEE86240.1,AEE86241.1,AK229051,AL031394,AT4G33520,AT4G33520-TAIR-G,AT4G33520.1,AT4G33520.2,AT4G33520.3,AY059869,AY093320,Arabidopsis thaliana heavy metal ATPase 6,At.48932,At4g33520,AtHMAC6,BAA23769.1,BAF00934.1,CAA20565.1,CAB38810.1,CAB80069.1,Copper-transporting ATPase PAA1, chloroplastic,D89981,EC 3.6.3.4,F17M5.280,F17M5_280,F4JIZ4_ARATH,GIR…
	PWP2	AT1G15440.1	https://smart.embl.de/smart/DDvec.cgi?smart=900:WD40(40|80)+WD40(83|120)+WD40(130|169)+WD40(335|375)+WD40(378|417)+WD40(420|459)+WD40(462|503)+WD40(506|545)+WD40(549|587)+WD40(610|649)+Pfam_Utp12(790|895)+	Periodic tryptophan protein 2; Involved in nucleolar processing of pre-18S ribosomal RNA. Plays a role early in ribosome biogenesis, especially in the maturation of 5.8S rRNA. Required for guard cell functions	(PERIODIC TRYPTOPHAN PROTEIN 2,838115,AAD39674.1,AAL38866.1,AAM91723.1,AEE29324.1,AEE29325.1,AT1G15440,AT1G15440-TAIR-G,AT1G15440.1,AT1G15440.2,ATPWP2,AY065425,AY133789,At.28488,At1g15440,F4HZM8,F4HZM8_ARATH,F9L1.40,F9L1_40,NM_101414,NM_101414.3,NM_202107,NM_202107.1,NP_172998,NP_172998.1,NP_973836,NP_973836.1,PERIODIC TRYPTOPHAN PROTEIN 2,PWP2,PWP2_ARATH,Periodic tryptophan protein 2,Q8VYZ5,Q8VY…
	RSZ21	AT1G23860.1	https://smart.embl.de/smart/DDvec.cgi?smart=187:RRM(3|69)+ZnF_C2HC(90|106)+	Serine/arginine-rich splicing factor RSZ21; Encodes a 9G8-like serine-arginine rich (SR) protein that interacts in vivo with U1-70K, a U1 small nuclear ribonucleoprotein 70-kDa protein that is involved in nuclear precursor mRNA processing	838997,AAD12770.1,AAF87159.1,AEE30440.1,AEE30441.1,AEE30442.1,AEE30443.1,AF033587,AJ002377,AK317576,AT1G23860,AT1G23860-TAIR-G,AT1G23860.1,AT1G23860.2,AT1G23860.3,AT1G23860.4,At-RSZ21,At.22803,At1g23860,B3H6W9,B3H6W9_ARATH,BAH20240.1,CAA05351.1,F4I7M9,F4I7M9_ARATH,NM_001123870,NM_001123870.4,NM_001198145,NM_001198145.1,NM_102234,NM_102234.3,NM_202172,NM_202172.1,NP_001117342,NP_001117342.1,NP_001…
	emb2386	AT1G02780.1	https://smart.embl.de/smart/DDvec.cgi?smart=214:Pfam_Ribosomal_L19e(3|146)+	Ribosomal protein L19e family protein; Embryo defective 2386 (emb2386); Its function is described as structural constituent of ribosome; Involved in translation, ribosome biogenesis, embryo development ending in seed dormancy; Located in 6 components; Expressed in 25 plant structures; Expressed during 14 growth stages; Contains the following InterPro domains: Ribosomal protein L19/L19e (InterPro:…	60S ribosomal protein L19-1,839407,AAF02889.1,AAL11574.1,AAL58923.1,AAQ22647.1,AEE27469.1,AF424580,AF462835,AT1G02780,AT1G02780-TAIR-G,AT1G02780.1,At.24204,At1g02780,BT010178,CAA79170.1,EMB2386,Embryo defective 2386,F22D16.23,NM_100157,NM_100157.3,NP_171777,NP_171777.1,Protein EMBRYO DEFECTIVE 2386,Q8W101_ARATH,Q9SRX2,RL191_ARATH,RPL19A,Ribosomal protein L19e family protein,T14P4.34,UPI0000132F4D…
