# Supplementary material for: Searching for G-Quadruplex-Binding Proteins in Plants: New Insight into Possible G-Quadruplex Regulation
Source: BioTech (Basel). 2021 Sep 22;10(4):20. doi: 10.3390/biotech10040020 (PMC9245464; doi:10.3390/biotech10040020)
Supplement: Supplementary file 1 [file biotech-10-00020-s001.zip › SUPPL_FINAL/File S5.txt]

Proteins containing NIQI motif in Arabidopsis thaliana (BLASTp searching)

>OAP13840.1 hypothetical protein AXX17_AT1G21190 [Arabidopsis thaliana]
MGRAINKSVTIVELIKRRIPGLHQITSIGSTDITDTWEPTEEGLQTIETTRHVSMITITLSKEPLNTSSVGYQCPIPIEM
VKPLAEIDYEGQDGSPRGRGGRRGRGGRGRGRGRGGRGNGPANVEYDDGGRGRGGRGNGYVNNEYDDGGRGRGGRGSGYG
NVNNEYNDGGMEQDRSYGRGRGRGRGGGRGGRGRGGYNGPPPPYYEAQQDGGDYGYTNVAPPADHGYDGPPPQGRGRGRG
RGGRGRGGGRGGFNRSNGAPIQAAA
>AAN60302.1 unknown, partial [Arabidopsis thaliana]
MDKYQRVEKPKADTPIAENEIRITSMGRARNYITYAMALLQENXSNEVIFKAMGRAINKSVTIVELIKKRIPGLXPITSI
GSTDITDTWEPTEEGLQTIETXKHVSIXTITLSKEPXNTSSVGYQCPIPIEMVKPLAEXDYEGQDGSPRGRGGRRGRGGR
GRGRGRGGRGNGPANVEYDDGGRGRGGRGNGYVNNEYDDGGRGRGGRGSGYGNVNNEYNDGGMEQDRSYGRGRGRGRGGG
RGGRGRGGYNGPPLQQDGGDYGYTNVAPPADH
>CAA0224497.1 unnamed protein product [Arabidopsis thaliana]
MDKYQRVEKPKADTPIAENEIRITSMGRARNYITYAMALLQENKSNEVIFKAMGRAINKSVTIVELIKRRIPGLHQITSI
GSTDITDTWEPTEEGLQTIETTRHVSMITITLSKEPLNTSSVGYQCPIPIEMVKPLAEIDYEGQDGSPRGRGGRRGRGGR
GRGRGRGGRGNGPANVEYDDGGRGRGGRGNGYVNNEYDDGGRGRGGRGSGYGNVNNEYNDGGMEQDRSYGRGRGRGRGGG
RGGRGRGGYNGPPLQQDGGDYGYTNVAPPADHGYDGPPPQGRGRGRGRGGRGRGGGRGGFNRSNGAPIQAAA
>NP_564108.1 Alba DNA/RNA-binding protein [Arabidopsis thaliana]
MDKYQRVEKPKADTPIAENEIRITSMGRARNYITYAMALLQENKSNEVIFKAMGRAINKSVTIVELIKRRIPGLHQITSI
GSTDITDTWEPTEEGLQTIETTRHVSMITITLSKEQLNTSSVGYQCPIPIEMVKPLAEIDYEGQDGSPRGRGGRRGRGGR
GRGRGRGGRGNGPANVEYDDGGRGRGGRGNGYVNNEYDDGGRGRGGRGSGYVNNEYNDGGMEQDRSYGRGRGRGRGGGRG
GRGRGGYNGPPPPYYEAQQDGGDYGYNNVAPPADHGYDGPPPQGRGRGRGRGGRGRGGGRGGFNRSNGAPIQAAA
>VYS46658.1 unnamed protein product [Arabidopsis thaliana]
MDKYQRVEKPKADTPIAENEIRITSMGRARNYITYAMALLQENKSNEVIFKAMGRAINKSVTIVELIKRRIPGLHQITSI
GSTDITDTWEPTEEGLQTIETTRHVSMITITLSKEPLNTSSVGYQCPIPIEMVKPLAEIDYEGQDGSPRGRGGRRGRGGR
GRGRGRGGRGNGPANVEYDDGGRGRGGRGNGYVNNEYDDGGRGRGGRGSGYGNVNNEYNDGGMEQDRSYGRGRGRGRGGG
RGGRGRGGYNGPPPPYYEAQQDGGDYGYTNVAPPADHGYDGPPPQGRGRGRGRGGRGRGGGRGGFNRSNGAPIQAAA
>AAF79893.1 Contains similarity to pigpen protein from Mus musculus gb|AF224264 and contains protein of unknown function DUF78 PF|01918 domain. ESTs gb|N38077, gb|BE037702, gb|AV442191, gb|AV441368, gb|Z17998, gb|AV527266, gb|AV520794, gb|AI997847, gb|AV543000 come from this gene [Arabidopsis thaliana]
MIRTALVFVVFFVGTVVQAQLIPPARRDGFLYPPGRKIDRDTILIEAYIDPVCPDCRDAWEPLKLAIDHYGSRVALVLHL
IPLPFHDNAFVASRALHIVDTLNANATFNLLEGIFKHQTLFYNSQTQLMSRPAVVEELIKLGTVTLGNSYHSPLKSGFSN
SKSDLATRVSFKYSVSRGVSATPTFYVNGFELPGAGSPKDYEGWRDTIDPLGFGRSNQNLRNKMDKYQRVEKPKADTPIA
ENEIRITSMGRARNYITYAMALLQENKSNEVIFKAMGRAINKSVTIVELIKRRIPGLHQITSIGSTDITDTWEPTEEGLQ
TIETTRHVSMITITLSKEQLNTSSVGYQCPIPIEMVKPLAEIDYEGQDGSPRGRGGRRGRGGRGRGRGRGGRGNGPANVE
YDDGGRGRGGRGNGYVNNEYDDGGRGRGGRGSGYVNNEYNDGGMEQDRSYGRGRGRGRGGGRGGRGRGGYNGPPPPYYEA
QQDGGDYGYNNVAPPADHGYDGPPPQGRGRGRGRGGRGRGGGRGGFNRSNGAPIQAAA
>AAF24538.2 F1K23.1 [Arabidopsis thaliana]
MERHITDLIKKSLGDVTGEEFNMFMDFLKSLSIFGGKAPQERMQELVEIIEGQADLDSEFNRGAPGSKFLNYLNKNIMPA
FDQERKLNLLRALAEMSPYTTAQVARQILPSIVQLLKKYMPARKTGEEMNFTYVECLLYVLHHLAHKAPNATNSLCGYKI
VTGQPSDRLGEDFSEFNKEFTERLTSVEDLTKATMKKLTQGMSEHSKAMSTAKTDEEKSIVKTKKQSTTTGLRTCNNILA
MTKGLHAKAPSFIGNTSVTLSWKEPTKVTKPLASTTTGGKRPANGAGNNVGAKKARVQNQQQVVNKRSEGISHGGGRGSH
RGRGRGQGQGRHSGGGGGRGRGRRGFW
>AAF88129.1 Hypothetical protein [Arabidopsis thaliana]
MSEQYSEDAKHIEKLYEFDERLSESTDKSQNVQDYEGIIELSKTNIKTKQLGAQLIPRYFKFFTSLATEAFDAYLDIFDE
VEVGVRVQAIRGLPLFCKDTPDFISKIIDVLVQCLNTEEFVERDAVHKALMSLFRQDTKASLTALFKHTEATLSTDEQIR
EKVLHFIRDKVFPLKGELLKPQQEMERHITDLIKKSLGDVTGEEFNMFMDFLKSLSIFGGKAPQERMQELVEIIEGQADL
DSEFNRGAPGSKFLNYLNKNIMPAFDQLPEERKLNLLRALAEMSPYTTAQVARQILPSIVQLLKAPNATNSLCGYKIVTG
QPSDRLGEDFSEFNKEFTERLTSVEDLTKATMKKLTQGMSEHSKAMSTAKTDEEKSIVKTKKQSTTTGLRTCNNILAMTK
VTCIYLFNKSRVLANMTVWYVTGIACKSAFIYRKHQCYSFLERTHESDETVSLYNDWVQAKSTLGKRPANGAGNNVGAKK
ARVQNQQQVVNKRSEGISHGGGRGSHRGRGRGQGQGRHSGGGGGRGRGRRGFW
>NP_001322605.1 Apoptosis inhibitory protein 5 (API5) [Arabidopsis thaliana]
MSEQYSEDAKHIEKLYEFDERLSESTDKSQNVQDYEGIIELSKTNIKTKQLGAQLIPRYFKFFTSLATEAFDAYLDIFDE
VEVGVRVQAIRGLPLFCKDTPDFISKIIDVLVQCLNTEEFVERDAVHKALMSLFRQDTKASLTALFKHTEATLSTDEQIR
EKVLHFIRDKVFPLKGELLKPQQEMERHITDLIKKSLGDVTGEEFNMFMDFLKSLSIFGGKAPQERMQELVEIIEGQADL
DSEFNRGAPGSKFLNYLNKNIMPAFDQLPEERKLNLLRALAEMSPYTTAQVARQILPSIVQLLKKYMPARKTGEEMNFTY
VECLLYVLHHLAHKAPNATNSLCGYKIVTGQPSDRLGEDFSEFNKEFTERLTSVEDLTKATMKKLTQGMSEHSKAMSTAK
TDEEKSIVKTKKQSTTTGLRTCNNILAMTKGLHAKAPSFIGNTSVTLSWKEPTKVTKPLASTTTGGKRPANGAGNNVGAK
KARVQNQQQVVNKRSEGISHGGGRGSHRGRGRGQGQGRHSGGGGGRGRGRRGFW
>VYS47457.1 unnamed protein product [Arabidopsis thaliana]
MSEQYSEDAKHIEKLYEFDERLSESTDKSQNVQDYEGIIELSKTNIKTKQLGAQLIPRYFKFFTSLATEAFDAYLDIFDE
VEVGVRVQAIRGLPLFCKDTPDFISKIIDVLVQCLNTEEFVERDAVHKALMSLFRQDTKASLIALFKHTEATLSTDEQIR
EKVLHFIRDKVFPLKGELLKPQQEMERHITDLIKKSLGDVTGEEFNMFMDFLKSLSIFGGKAPQERMQELVEIIEGQADL
DSEFNVSDTDHIDRFISCLQTALPFFARGAPGSKFLNYLNKNIMPAFDQLPEERKLNLLRALAEMSPYTTAQVARQILPS
IVQLLKKYMPARKTGEEMNFTYVECLLYVLHHLAHKAPNATNSLCGYKIVTGQPSDRLGEDFSEFNKEFTERLTSVEDLT
KATMKKLTQGMSEHSKAMSTAKTDEEKSIVKTKKQSTTTGLRTCNNILAMTKGLHAKAPSFIGNTSVTLSWKEPTKVTKP
LASTTTGGKRPANGAGNNVGAKKARVQNQQQVVNKRSEGISHGGGRGSHRGRGRGQGQGRHSGGGGGRGRGRRGFW
>NP_174198.2 Apoptosis inhibitory protein 5 (API5) [Arabidopsis thaliana]
MSEQYSEDAKHIEKLYEFDERLSESTDKSQNVQDYEGIIELSKTNIKTKQLGAQLIPRYFKFFTSLATEAFDAYLDIFDE
VEVGVRVQAIRGLPLFCKDTPDFISKIIDVLVQCLNTEEFVERDAVHKALMSLFRQDTKASLTALFKHTEATLSTDEQIR
EKVLHFIRDKVFPLKGELLKPQQEMERHITDLIKKSLGDVTGEEFNMFMDFLKSLSIFGGKAPQERMQELVEIIEGQADL
DSEFNVSDTDHIDRFISCLQTALPFFARGAPGSKFLNYLNKNIMPAFDQLPEERKLNLLRALAEMSPYTTAQVARQILPS
IVQLLKKYMPARKTGEEMNFTYVECLLYVLHHLAHKAPNATNSLCGYKIVTGQPSDRLGEDFSEFNKEFTERLTSVEDLT
KATMKKLTQGMSEHSKAMSTAKTDEEKSIVKTKKQSTTTGLRTCNNILAMTKGLHAKAPSFIGNTSVTLSWKEPTKVTKP
LASTTTGGKRPANGAGNNVGAKKARVQNQQQVVNKRSEGISHGGGRGSHRGRGRGQGQGRHSGGGGGRGRGRRGFW
>OAP13992.1 hypothetical protein AXX17_AT1G29330 [Arabidopsis thaliana]
MSEQYAEDAKHIEKLYEFDERLSESTDKSQNVQDYEGIIELSKTNIKTKQLGAQLIPRYFKFFTSLATEAFDAYLDIFDE
VEVGVRVQAIRGLPLFCKDTPDFISKIIDVLVQCLNTEEFVERDAVHKALMSLFRQDTKASLTALFKHTEATLSTDEQIR
EKVLHFIRDKVFPLKGELLKPQQEMERHITDLIKKSLGDVTGEEFNMFMDFLKSLSIFGGKAPQERMQELVEIIEGQADL
DSEFNVSDTDHIDRFISCLQTALPFFARGAPGSKFLNYLNKNIMPAFDQLPEERKLNLLRALAEMSPYTTAQVARQILPS
IVQLLKKYMPARKTGEEMNFTYVECLLYVLHHLAHKAPNATNSLCGYKIVTGQPSDRLGEDFSEFNKEFTERLTSVEDLT
KATMKKLTQGMSEHSKAMSTAKTDEEKSIVKTKKQSTTTGLRTCNNILAMTKGLHAKAPSFIGNTSVTLSWKEPTKVTKP
LASTTTGGKRPANGAGNNVGAKKARVQNQQQVVNKRSEGISHGGGRGSHRGRGRGQGQGRHSGGGGGRGRGRRGFW
>CAA0252247.1 unnamed protein product [Arabidopsis thaliana]
MSEQYSEDAKHIEKLYEFDERLSESTDKSQNVQDYEGIIELSKTNIKTKQLGAQLIPRYFKFFTSLATEAFDAYLDIFDE
VEVGVRVQAIRGLPLFCKDTPDFISKIIDVLVQCLNTEEFVERDAVHKALMSLFRQDTKASLTALFKHTEATLSTDEQIR
EKVLHFIRDKVFPLKGELLKPQQEMERHITDLIKKSLGDVTGEEFNMFMDFLKSLSIFGGKAPQERMQELVEIIEGQADL
DSEFNVSDTDHIDRFISCLQTALPFFARGAPGSKFLNYLNKNIMPAFDQLPEERKLNLLRALAEMSPYTTAQVARQILPS
IVQLLKKYMPARKTGEEMNFTYVECLLYVLHHLAHKAPNATNSLCGYKIVTGQPSDRLGEDFSEFNKEFTERLTSVEDLT
KATMKKLTQGMSEHSKAMSTAKTDEEKSIVKTKKQSTTTGLRTCNNILAMTKGLHAKAPSFIGNTSVTLSWKEPTKVTKP
LASTTTGGKRPANGAGNNVGAKKARVQNQQQVVNKRSEGISHGGGRGSNRGRGRGQGQGRHSGGGGGRGRGRRGFW
>AAC28209.1 contains similarity to reverse transcriptases [Arabidopsis thaliana]
MGTQTNKYIFFDRLLKVIKEQPADVRLEAWDSDKDAAIMQPTNMRFLDNDLRSLTLGDLSVHDYCQKLKTLSDLLANVDS
PVSDRVVVTHMLNGLSEKFDNIINIIKHRQPFPSFSVARSMLIEEERRLSKQVKTGSSHSANSSSPNVLYVTSNGNQNSM
SRDNNHNTYRDNNNTGYRDNNHNNYNGHNNNGRGRGRGRGGTGSNGRGRGRQNWQWNPRNWQTQQPWLSTPTPYPHWPQQ
NWMQRPPMAYLTATNPAAGLLGSSPQAAMVGSTNQLTQIPANLAAAFGTTTMPDPTDASWYMDTGATTHLTAQPGTLHSL
FNSSSSPSVVVGNGSSVPTKAIGYSFLPSKIRPLHLHNVLVCPSIIKNLVSVRQFTKDNYVSVEFDPFGFSIKDFNTWTN
LLRCNSDGPLYSITSPPLSSSSSSSPPQVMVATVPDSSLWHRRLGHLGNTTLQSLISSRLIKSLFAN
>OAP18796.1 hypothetical protein AXX17_AT1G17340 [Arabidopsis thaliana]
MMVRRGRGRGRGGGGGGMGGGINRRYLSQVIDSCGKDLTTAEDIVDDLRSRYSNFARLTRQVLLLNVRQVLNARNNKAEE
EDDDNNNGDEEAAAAKRKKVSSSPSHSSTSEDEDAVYSEKLSPRFDLINDSLRDNYAKLNKKPIGSPPVEKNVEVETVGN
KGRSKMATMGSRKESKDSRSISGTTGNGDLDVESDKGPTFKDFGGIKKVLDELERNVLFPILNPEPFKKIGVKPPSGILF
HGPPGCGKTKLANAIANEVGVPFYKISATDVVSGVSGASEENIRELFSKAYRTAPSIVFIDEIDAIGSKRENQQREMEKR
IVTQLLTCMDGPGNNGPESSVGFVLVIGATNRPDVLDPALRRSGRFECEIALSVPDEDARAEILSVVAQKLRLEGPFDKK
RIARLTPGFVGADLEGVANMAGRIATKRILDSRKSQLAGDSENDSSWLRHLWPEEELEKLFVKMSDFEEAVNLVQASLTR
EGFSIVPDVKWDDVGGLEHLRLEFNRYIVRPIKKPDIYKAFGVDLEVGFLLYGPPGCGKTLIAKAVANEAGANFMHIKGA
ELLNKYVGESELAIRTLFQRARTCSPCVIFFDEVDALTTSRGKEGAWVVERLLNQFLVELDGGERRNVYVIGATNRPDVI
DPAFLRPGRFGNLLYVALPNAEERASILKAIARKKPIDPSVDLDSIAKMNCEGFSGADLAHLVQKATFQAVEEITTISCE
DDYDITDTSQCTIKMTHFEQALSLVSPSVNKQQRRHYEELSKKLQESIGRKP
>BAA97086.1 unnamed protein product [Arabidopsis thaliana]
MSKLTNLMYAALLASGDNYLQWALDTKIELKSKGLAECIVEGNEKTERSKYQAISIIRHHIAESLKNQYLTVEDPLELWL
ELKNRYDHQKTIQLPKAQHDWLNLRIQDYKSVEEYNSELFKIVSILRLCGEKVTENDMLEKTFSTFHANNVLLQQQYRAK
GFTTYTSLASCLLLAEKNNELLLMNSALRPPGSTAVPEANRAEMAKAPNEPQATKESNYVHRGNPHGRGRGRGRGGRGRG
NFYGQGNHYGGRGRGNYGRGRGRGRGVNKPRGKAKSVCYRCGMDDHWAKTCRTSKHLIEAYQEMIKQKGPEANLVHLDGE
GDFDHENDDLMDYETSDILGE
>AQY61293.1 Gag-Pol [Arabidopsis thaliana]
MSKLTNLMYAALLASGDNYLQWALDTKIELKSKGLAECIVEGNEKTERSKYQAISIIRHHIAESLKNQYLTVEDPLELWL
ELKNRYDHQRTIQLPKAQHDWLNLRIQDYKSVEEYNSELFKIVSILRLCGEKVTENDMLEKTFSTFHANNVLLQQQYRAK
GFTTYTSLASCLLLAEKNNELLLMNSALRPPGSTAVPEANRAEMAKAPNEPQATKESNYVHRGNPHGRGRGRGRGGRGRG
NFYGQGNHYGGRGRGNYGRGRGRGRGVNKPRGKAKSVCYRCGMDDHWAKTCRTSKHLIEAYQEMIKQKGPEANLVHLDGE
GDFDHENDDLMDYETSDILGKYTSSFKFALFALLCSLISIARCLGFIYFNGIALLHYCLLYRLRYSSCPHLEMAEDKDIL
IVDSGSSHTILRDKRYFINLTLRNANISTIAGIASLIEGYGQAHVLLPNGTHLEISDALYSPSSKRSLLSFKDIRLNGFH
VETKGEGNREFLHVTEIAQGHKRVLETIPALSTGLYHTKINMIEANLAMNKEFIEEFTLWHDRLGHPGHNMMRKLMISSK
GHTLKEKRVIPKKLTCAACAQGKLIIRPLPAKVNKETINFLERIQGDICGPIHPPCGTFRYFMVLIDASTRWSHVCLLSS
RNQAFARLLTQIIRLRAHFPDFPLKTIRLDNAGEFTSQAFNGYCMSMGVSVEHPVAHVHTQNGLAESFIKRIQLIARPLL
MRSRLPVAAWGHAVLHASELIRIRPSSEHKYSPSQLLTGHEPDISHLRIFGCAVYVPIAPPQRTKMGPQRRMGIYVGFDS
PTIIKYLEPTTGDLFKARYADCHFSESEFPALGGETNKLGKEIKEIAWNQTSLNWQDPRTLMCDSEVHKIIHLQKLANEL
PDSFADPKRVVKSYIPACNAPVRIDIQKGINVIATKSNPQKKRGRPVGSKDKNPRKTKKGAMGTEVKETIDMAAASPKEP
PNEIWDAEAHGPEGIDNDEISINYIMSGIKWNRKEVDVDEKFAYEVAYEINEDHEPTSIIECTQRSDWLKWKEAIDVELG
SLKRRDVFGPILRTPSNIKPVGHKWVFVRKRNEKNEIVRHKARLVAQGFSQRPGVDYEETYSPVVDATTFRYLISLAIRE
NLDLRLMDVVTAYLYGPLDNEIYMRLPEGIELKGKDKNGSRDQYCIRLNRSLYGLKQSGRMWYNRLSEYLVKEGYKNDPI
SPCIFIKKFASKGFVIIAVYVDDLNILGTSGEIAQTVEYLKKEFEMKDLGKTKFCLGLQLEYVDKGILVHQRAYTETVLK
RFNMDKAHPLTSPMQVRSLGLDSDPFGPKKDDEEILGPEVSYLSAIGALMYLSSHTRPDICFAVNLLSRFSSCPTKRHWE
GIKHLLRYLQGTIDFGLYYTNHNKEGLVGFADAGYLSDPHNGKSQTGYVFTHGGTAISWRSMKQTIAATSSNQAEILAMH
EASRECVWLRSMTQHIRADCGMVEAKEPTIIYEDNAACIAQLKEGYIKGDRTKHILPKFFYTHDLQKDGEVKVVQVRSSD
NSADLFTKALPATTLRKLAHQIGMRRLKDLQG
>OAP06180.1 EDA7 [Arabidopsis thaliana]
MTSYGDRLKSTSINGVKLYNVSSAPNVPTWLNPKKQRALRKNPHYMQRVELIQELKFETATTRIKATPDGEYLIASGIYP
PQVKVYELNQLALKFERHLDSEIVDFEILDDDFSKLAFLCADRSINLHAKYGKHHTLRIPRMGRDMTYDSWSCDLLCAAS
SPDLYRINLEQGRFLSPLSTQSPALNVVSRSNLHGLVACGGEDGAVEFFDMRMKSSAARINAVTHGGDAAAEVTAIEFDD
SEGLQVAVGSSAGKVFIYDLRTSTPIRVKDHMYESPILNIKWQRTLNTQQPKLITTDKHIVRIWDPNTGEGMTSIEPTQG
GINDICVFRGSGLMLLALDSSLIPSYFIPELGPAPKWCSPLENLTEELEESAQTTIYDNYKFLAMEDLEKLQLTHLIGTD
LLKASMHGYFINYHLYKKALAVIEPFAFDDYLERRKQEKLEEQRTQRITKKRRLPKVNRDLAARLHGDESEEENKTAEDG
EATKKVLKKKKPILTDEHFVDGRFGSMFQNPDFQIDKDSYEYGVLHPVASSKKQPSLLDEHFEAVSDDDENSDSDASQPS
DDEADDGDATRPSKKARTPKLYEVKDERHAAAYHNRTSLAKEDSLPMGERVKAIENRRGNFGGSKDIKFGPGGSREFSFK
ARGSSKYKEDRDDEDEDGQRNKRRGVQSLGLKSTNIRGGFRGRGGGGFRGRGGGGSRGKGGRGGGRGRGRQ
>NP_191258.2 embryo sac development arrest 7 [Arabidopsis thaliana]
MTSYGDRLKSTSINGVKLYNVSSAPNVPTWLNPKKQRALRKNPHYMQRVELIQELKFETATTRIKATPDGEYLIASGIYP
PQVKVYELNQLALKFERHLDSEIVDFEILDDDFSKLAFLCADRSINLHAKYGKHHTLRIPRMGRDMTYDSWSCDLLCAAS
SPDLYRINLEQGRFLSPLSTQSPALNVVSRSNLHGLVACGGEDGAVEFFDMRMKSSAARINAVTHGGDAAAEVTAIEFDD
SEGLQVAVGSSAGKVFIYDLRTSTPIRVKDHMYESPILNIKWQRTLNTQQPKLITTDKHIVRIWDPNTGEGMTSIEPTQG
GINDICVFRGSGLMLLALDSSLIPSYFIPELGPAPKWCSPLENLTEELEESAQTTIYDNYKFLAMEDLEKLQLTHLIGTD
LLKASMHGYFINYHLYKKALAVIEPFAFDDYLERRKQEKLEEQRTQRITKKRRLPKVNRDLAARLHGDESEEENKTAEDG
EATKKVLKKKKPILTDEHFVDGRFGSMFQNPDFQIDKDSYEYGVLHPVASSKKQPSLLDEHFEAVSDDDENSDSDASQPS
DDEADDGDATRPSKKARTPKLYEVKDERHAAAYHNRTSLAKEDSLPMGERVKAIENRRGNFGGSKDIKFGPGGSREFSFK
ARGSSKYKEDRDDEYEDGQRNKRRGVQSLGLKSTNIRGGFRGRGGGGFRGRGGGGSRGKGGRGGGRGRGRQ
>BAD93912.1 hypothetical protein, partial [Arabidopsis thaliana]
GCYDGPQGRGRGRGRGRGGRGRGGGRGGDGGFNNRSDGPPVQAAA
>AAG51138.1 hypothetical protein [Arabidopsis thaliana]
MSNPSNQSSQEQPQRCVVLALPAISNTSLRHRYGLGRRGGNNRNRSRGRDDNQSPSNGGRGRGRGRSRRRSRSPSHSNGG
REPPFATINTEEHLTMQIESPSTIINTEERRAGDDDGSRSRGRGRGRGRGRGRGRGRGRGRGRGRNRSRSRSPSHSNGGR
EPPTTTLNTEDHLTMQIEPPSTIINRENGTDANDNVVAVNNIESDCKIDETVPPKTDEEILEDEDDIRSLLDKLPIPSMF
YLG
>CAA0330450.1 unnamed protein product [Arabidopsis thaliana]
MSNPSNQSSQEQPQRCVVLALPAISNTSLRHRYGLGRRGGNNRNRSRGRDDNQSPSNGGRGRGRGRSRRRSRSPSHSNGG
REPPFATINTEEHLTMQIESPSTIINTEERRAGDDDGSRSRGRGRGRGRGRGRGRGRGRGRGRGRNRSRSRSPSHSNGGR
ELPTTTLNTEDHLTMQIEPPSTIINRENGTDANDNVVAVNNIESDCKIDETVPPKTDEEILEDEDDIRSLLDKLPIPSMF
YLGF
>NP_177353.2 hypothetical protein AT1G72080 [Arabidopsis thaliana]
MSNPSNQSSQEQPQRCVVLALPAISNTSLRHRYGLGRRGGNNRNRSRGRDDNQSPSNGGRGRGRGRSRRRSRSPSHSNGG
REPPFATINTEEHLTMQIESPSTIINTEERRAGDDDGSRSRGRGRGRGRGRGRGRGRGRGRGRGRNRSRSRSPSHSNGGR
EPPTTTLNTEDHLTMQIEPPSTIINRENGTDANDNVVAVNNIESDCKIDETVPPKTDEEILEDEDDIRSLLDKLPIPSMF
YLGF
>ABK28462.1 unknown, partial [Arabidopsis thaliana]
MSNPSNQSSQEQPQRCVVLALPAISNTSLRHRYGLGRRGGNNRNRSRGRDDNQSPSNGGRGRGRGRSRRRSRSPSHSNGG
REPPFATINTEEHLTMQIESPSTIINTEERRAGDDDGSRSRGRGRGRGRGRGRGRGRGRGRGRGRNRSRSRSPSHSNGGR
EPPTTTLNTEDHLTMQIEPPSTIINRENGTDANDNVVAVNNIESDCKIDETVPPKTDEEILEDEDDIRSLLDKLPIPSMF
YLGFG
>OAP19584.1 hypothetical protein AXX17_AT1G70450 [Arabidopsis thaliana]
MDKYQRVVKPKADTPIDANEIRITSQGRARNYITYAMTLLQDKGSTEVVFKAMGRAINKTVTIVELIKRRIPDLHQNTSI
GSTDITDTWEPTEEGLLPLETTRHVSMITITLSKIELNTSSVGYQCPIPIELVKPMGDIDYEGREGSPGGRGRGRGRGRG
RGRGRGGRGNAYVNVEHEDGGWEREQSYGRGRGRGRGHSSRGRGRGGYNGPPNEYDAPQDGGYGYDAPHEHRGYDDRGGY
DAPPQGRGGYDGPQGRGGYDGPQGRRGYDGPPQGRGGYDGPSQGRGGYDGPSQGRGGYDGPSQGRGGYDGPQGRGRGRGR
GRGGRGRGGGRGGDGGFNNRSDGPPVQAAA
>NP_001319386.1 Alba DNA/RNA-binding protein [Arabidopsis thaliana]
MDKYQRVVKPKADTPIDANEIRITSQGRARNYITYAMTLLQDKGSTEVVFKAMGRAINKTVTIVELIKRRIPDLHQNTSI
GSTDITDTWEPTEEGLLPLETTRHVSMITITLSKIELNTSSVGYQCPIPIELVKPMGDIDYEGREGSPGGRGRGRGRGRG
RGRGRGGRGNAYVNVEHEDGGWEREQSYGRGRGRGRGRSSRGRGRGGYNGPPNEYDAPQDGGYGYDAPHEHRGYDDRGGY
DAPPQGRGGYDGPQGRGGYDGPQGRRGYDGPPQGRGGYDGPSQGRGGYDGPSQGRGGYDGPSQGRGGYDGPQGRGRGRGR
GRGGRGRGGGRGGDGGFNNRSDGPPVQAAA
>AAF79819.1 T4O12.22 [Arabidopsis thaliana]
MDKYQRVVKPKADTPIDANEIRITSQGRARNYITYAMTLLQVFNESEMCQFTIHCLVFVACWEIWFRDKGSTEVVFKAMG
RAINKTVTIVELIKVFFWRFALSNSRSVVQMGRRIPDLHQNTSIGSTDITDTWEPTEEGLLPYQCPIPIELVKPMGDIDY
EGREGSPGGRGRGRGRGRGRGRGRGGRGNAYVNVEHEDGGWEREQSYGRGRGRGRGRSSRGRGRGGYNGPPNEYDAPQDG
GYGYDAPHEHRGYDDRGGYDAPPQGRGGYDGPQGRGGYDGPQGRRGYDGPPQGRGGYDGPSQGRGGYDGPSQGRGGYDGP
SQGRGGYDGPQGRGRGRGRGRGGRGRGGGRGGDGGFNNRSDGPPVQAAA
>AAF80645.1 Contains similarity to a hypothetical protein F28O16.19 gi|6143899 from Arabidopsis thaliana gb|AC010718 [Arabidopsis thaliana]
MSSSDDLDEDELLQMALKEQSQRDVTYQKPPSANSRKPVTNLVQQPRRQKRAAAPPSKGGAKASRKPSMDEDDESEVELL
SISSGDEDEGNDRGRGGGGDGGGGRGRGGSGKERGRARKEDDRAWDGVEPDCWKRVNEAELARKVRDMRESRTAPSVTQN
LDRKVSGADKKVVLTSLQSFPRGMECIDPLKLGIIDNKTLRLITESSESLSKAEKVDNALREKLVYTSDHFDPKLFISRI
HQETSAADLESGALALKSDLKGRNLQRKQLVKDNFDCFVSCKTTIDDIESKLKRIEDDPDGSGTTHLFNCMKSVTSRANR
AFEPLFERQAQAEKIRSVQGMLQRFRTLFNLPSIIRSSISKGEYDLAVREYKKAKSIALPSHVNLLKRVLEEVEKVMQEF
KGTLYRSMEDPKIDFTSLENTVRLLLELEPESDPVWHYLNVQNHRIHGMLEKCTFDHEARMEILRNQVHERALSDAKWRQ
IQQNGVQLVSSPVKAAILLRDKQDSGLKSDDTSSMEDNQVQVDQPLEESARREKDALRGRYIKILTAVIVYHLPTFWKTA
LSVFTGKFAKSSQVNDTSASKAEEKAEEARYSSHSLEEIAGMIRNTISVYEAKVQSTFHDFDESYILHPYMSDTIKEVSK
ACQAFEAKESAPHSAGI
>NP_173541.1 Exocyst complex component SEC5 [Arabidopsis thaliana]
MSSSDDLDEDELLQMALKEQSQRDVTYQKPPSANSRKPVTNLVQQPRRQKRAAAPPSKGGAKASRKPSMDEDDESEVELL
SISSGDEDEGNDRGRGGGGDGGGGRGRGGSGKERGRARKEDDRAWDGVEPDCWKRVNEAELARKVRDMRESRTAPSVTQN
LDRKVSGADKKVVLTSLQSFPRGMECIDPLKLGIIDNKTLRLITESSESLSKAEKVDNALREKLVYTSDHFDPKLFISRI
HQETSAADLESGALALKSDLKGRNLQRKQLVKDNFDCFVSCKTTIDDIESKLKRIEDDPDGSGTTHLFNCMKSVTSRANR
AFEPLFERQAQAEKIRSVQGMLQRFRTLFNLPSIIRSSISKGEYDLAVREYKKAKSIALPSHVNLLKRVLEEVEKVMQEF
KGTLYRSMEDPKIDFTSLENTVRLLLELEPESDPVWHYLNVQNHRIHGMLEKCTFDHEARMEILRNQVHERALSDAKWRQ
IQQNGVQLSDDTSSMEDNQVQVDQPLEESARREKDALRGRYIKILTAVIVYHLPTFWKTALSVFTGKFAKSSQVNDTSAS
KAEEKAEEARYSSHSLEEIAGMIRNTISVYEAKVQSTFHDFDESYILHPYMSDTIKEVSKACQAFEAKESAPHSAVMALR
KVKVEITKIYIQRLCSWMRASTEEISKEETWIPVSILERNRSPYSISYLPLAFRSIIVSGMEQINMMILSLKGEAARSED
MFAHIEEILISVRLAFLNCFLDFAAHLEQIGADLSQRTTKRESWQNGYSNDHQEEQSINAPESVVDPHRQLLMILSNIGY
CKDELASELYNKYKYTWLQSRRNDEDISDLQDLMMSFSGLGEKVLEHYTFAKANLIRTAATNYLLDSGIQWGAAPPVKGI
RDAAVELLHTLVAVHAEVFAGAKPLLDKILGTLVEGLIDTFLSLLDENRSDDLSSIDANGFCQLMLELEYFETILKPYLT
VDATESLKSLQGAVLEKAIESISETVENNPGGHQRKPTRGSEDAISDDKQSSVSPDDLLALAQQCTSGMLQLELEKTRLN
SACFIETIPLDPVPPVAKAAYSRTSTDSPSRNYRESQPMGSPVQARPRRR
>OAP18582.1 SEC5B [Arabidopsis thaliana]
MSSSDDLDEDELLQMALKEQSQRDVTYQKPPSANSRKPVTNLVQQPRRQKRAAAPPSKGGAKASRKPSMDEDDESEVELL
SISSGDEDEGTDRGRGGGGDGGGGRGRGGSGKERGRARKEDDRAWDGVEPDCWKRVNEAELARKVRDMRESRTAPSVTQN
LDRKVSGADKKVVLTSLQSFPRGMECIDPLKLGIIDNKTLRLITESSESLSKAEKVDNALREKLVYTSDHFDPKLFISRI
HQETSAADLESGALALKSDLKGRNLQRKQLVKDNFDCFVSCKTTIDDIESKLKRIEDDPDGSGTTHLFNCMKSVTSRANR
AFEPLFERQAQAEKIRSVQGMLQRFRTLFNLPSIIRSSISKGEYDLAVREYKKAKSIALPSHVNLLKRVLEEVEKVMQEF
KGTLYRSMEDPKIDFTSLENTVRLLLELEPESDPVWHYLNVQNHRIHGMLEKCTFDHEARMEILRNQVHERALSDAKWRQ
IQQNGVQLSDDTSSMEDNQVQVDQPLEESARREKDALRGRYIKILTAVIVYHLPTFWKTALSVFTGKFAKSSQVNDTSAS
KAEEKAEEARYSSHSLEEIAGMIRNTISVYEAKVQSTFHDFDESYILHPYMSDTIKEVSKACQAFEAKESAPHSAVMALR
KVKVEITKIYIQRLCSWMRASTEEISKEETWIPVSILERNRSPYSISYLPLAFRSIIVSGMEQINMMILSLKGEAARSED
MFAHIEEILISVRLAFLNCFLDFAAHLEQIGADLSQRTTKRESWQNGYSNDHQEEQSINAPESVVDPHRQLLMILSNIGY
CKDELASELYNKYKYTWLQSRRNDEDISDLQDLMMSFSGLGEKVLEHYTFAKANLIRTAATNYLLDSGIQWGAAPPVKGI
RDAAVELLHTLVAVHAEVFAGAKPLLDKILGTLVEGLIDTFLSLLEENRSDDLSSIDANGFCQLMLELEYFETILKPYLT
VDATESLKSLQGAVLEKAIESISETVENNPGGHQRKPTRGSEDAISDDKQSSVSPDDLLALAQQCTSGMLQLELEKTRLN
SACFIETIPLDPVPPVAKAAYSRTSTDSPSRNYRESQPMGSPVQARPRRR
>CAA0227899.1 unnamed protein product [Arabidopsis thaliana]
MSSSDDLDEDELLQMALKEQSQRDVTYQKPPSANSRKPVTNLVQQPRRQKRAAAPPSKGGAKASRKPSMDEDDESEVELL
SISSGDEDEGNDRGRGGGGDGGGGRGRGGSGKERGRARKEDDRAWDGVEPDCWKRVNEAELARKVRDMRESRTAPSVTQN
LDRKVSGADKKVVLTSLQSFPRGMECIDPLKLGIIDNKTLRLITESSESLSKAEKVDNALREKLVYTSDHFDPKLFISRI
HQETSAADLESGALALKSDLKGRNLQRKQLVKDNFDCFVSCKTTIDDIESKLKRIEDDPDGSGTTHLFNCMKSVTSRANR
AFEPLFERQAQAEKIRSVQGMLQRFRTLFNLPSIIRSSISKGEYDLAVREYKKAKSIALPSHVNLLKRVLEEVEKVMQEF
KGTLYRSMEDPKIDFTSLENTVRLLLELEPESDPVWHYLNVQNHRIHGMLEKCTFDHEARMEILRNQVHERALSDAKWRQ
IQQNGVQLSDDTSSMEDNQVQVDQPLEESARREKDALRGRYIKILTAVIVYHLPTFWKTALSVFTGKFAKSSQVNDTSAS
KAEEKAEEARYSSHSLEEIAGMIRNTISVYEAKVQSTFHDFDESYILHPYMSDTIKEVSKACQAFEAKESAPHSAVMALR
KVKVEITKIYIQRLCSWMRASTEEISKEETWIPVSILERNRSPYSISYLPLAFRSIIVSGMEQINMMILSLKGEAARSED
MFAHIEEILISVRLAFLNCFLDFAAHLEQIGADLSQRTTKRESWQNGYSNDHQEEQSINAPESVVDPHRQLLMILSNIGY
CKDELASELYNKYKYTWLQSRGNDEDISDLQDLMMSFSGLGEKVLEHYTFAKANLIRTAATNYLLDSGIQWGAAPPVKGI
RDAAVELLHTLVAVHAEVFAGAKPLLDKILGTLVEGLIDTFLSLLDENRSDDLSSIDANGFCQLMLELEYFETILKPYLT
VDATESLKSLQGAVLEKAIESISETVENNPGGHQRKPTRGSEDAISDDKQSSVSPDDLLALAQQCTSGMLQLELEKTRLN
SACFIETIPLDPVPPVAKAAYSRTSTDSPSRNYRESQPMGSPVQARPRRR
>NP_001322652.1 Exocyst complex component SEC5 [Arabidopsis thaliana]
MSSSDDLDEDELLQMALKEQSQRDVTYQKPPSANSRKPVTNLVQQPRRQKRAAAPPSKGGAKASRKPSMDEDDESEVELL
SISSGDEDEGNDRGRGGGGDGGGGRGRGGSGKERGRARKEDDRAWDGVEPDCWKRVNEAELARKVRDMRESRTAPSVTQN
LDRKVSGADKKVVLTSLQSFPRGMECIDPLKLGIIDNKTLRLITESSESLSKAEKVDNALREKLVYTSDHFDPKLFISRI
HQETSAADLESGALALKSDLKGRNLQRKQLVKDNFDCFVSCKTTIDDIESKLKRIEDDPDGSGTTHLFNCMKSVTSRANR
AFEPLFERQAQAEKIRSVQGMLQRFRTLFNLPSIIRSSISKGEYDLAVREYKKAKSIALPSHVNLLKRVLEEVEKVMQEF
KGTLYRSMEDPKIDFTSLENTVRLLLELEPESDPVWHYLNVQNHRIHGMLEKCTFDHEARMEILRNQVHERALSDAKWRQ
IQQNGVQLVSSPVKAAILLRDKQDSDNQVQVDQPLEESARREKDALRGRYIKILTAVIVYHLPTFWKTALSVFTGKFAKS
SQVNDTSASKAEEKAEEARYSSHSLEEIAGMIRNTISVYEAKVQSTFHDFDESYILHPYMSDTIKEVSKACQAFEAKESA
PHSAVMALRKVKVEITKIYIQRLCSWMRASTEEISKEETWIPVSILERNRSPYSISYLPLAFRSIIVSGMEQINMMILSL
KGEAARSEDMFAHIEEILISVRLAFLNCFLDFAAHLEQIGADLSQRTTKRESWQNGYSNDHQEEQSINAPESVVDPHRQL
LMILSNIGYCKDELASELYNKYKYTWLQSRRNDEDISDLQDLMMSFSGLGEKVLEHYTFAKANLIRTAATNYLLDSGIQW
GAAPPVKGIRDAAVELLHTLVAVHAEVFAGAKPLLDKILGTLVEGLIDTFLSLLDENRSDDLSSIDANGFCQLMLELEYF
ETILKPYLTVDATESLKSLQGAVLEKAIESISETVENNPGGHQRKPTRGSEDAISDDKQSSVSPDDLLALAQQCTSGMLQ
LELEKTRLNSACFIETIPLDPVPPVAKAAYSRTSTDSPSRNYRESQPMGSPVQARPRRR
>NP_568523.1 glycine-rich protein [Arabidopsis thaliana]
MNLNGGGSGSSGSGSGGSVSGGSGSGGSGSGGSGSGGSGSGGRANGRGNGGRGSGRGGGRGDGRGDGRGIGGGGRGRGRI
PAAFMGRGRGRGRGNHGQMSIDALQAQEARRLMPVLHS
>VYS68274.1 unnamed protein product [Arabidopsis thaliana]
MNLNGGGSGSGGSGSGGSVSGGSGSGGSGSGGSGSGGSGSGGRANGRGNGGRGSGRGGGRGDGRGDGRGIGGGGRGRGRI
PAAFMGRGRGRGRGNHGQMSIDALQAQEARRLMPVLHS
>OAO90547.1 hypothetical protein AXX17_AT5G32160 [Arabidopsis thaliana]
MNLNGGGSGSGGSGSGGSGSGGSGSGGSGSGGSGSGGSGSGGSGSGGRANGRGNGGRGSGRGGGRGDGRGDGRGIGGGGR
GRGRIPAAFMGRGRGRGRGNHGQMSIDALQAQEARRLMPVLHS
>BAB02593.1 unnamed protein product [Arabidopsis thaliana]
MYDHRKTKILPKARYDWTHLRLQDYKSVITFENHGLRPSGSAPFPEANVTSYDQESGYNRGRGCGHGRGRGRGRGRGRGY
SGGRGSGVYFKNSNSHKKWKNKVVTNK
>AAG51767.1 RNA and export factor binding protein, putative; 38196-36208 [Arabidopsis thaliana]
MSDALNMTLDEIVKKSKSERSAAARSGGKGVSRKSGRGRGGPNGVVGGGRGGGPVRRGPLALARRKRSLPWQNQNDLYEE
TLRAVGVSGVEVGTTVYITNLDQGVTNEDIRELYAEIGELKRYAIHYDKNGRPSGSAEVVYMRRSDAIQAMRKYNNVLLD
GRPMKLEILGGNTESAPVAARVNVTGLNGRMKRSVFIGQGVRGGRVGRGRGSGPSGRRLPLQQNQQGGVTAGRGGFRGRG
RGNGGGRGNKSGGRGGKKPVEKSAADLDKDLESYHAEAMNIS
>NP_001185329.1 RNA-binding (RRM/RBD/RNP motifs) family protein [Arabidopsis thaliana]
MSDALNMTLDEIVKKSKSERSAAARSGGKGVSRKSGRGRGGPNGVVGGGRGGGPVRRGPLAVNTRPSSSFSINKLARRKR
SLPWQNQNDLYEETLRAVGVSGVEVGTTVYITNLDQGVTNEDIRELYAEIGELKRYAIHYDKNGRPSGSAEVVYMRRSDA
IQAMRKYNNVLLDGRPMKLEILGGNTESAPVAARVNVTGLNGRMKRSVFIGQGVRGGRVGRGRGSGPSGRRLPLQQNQQG
GVTAGRGGFRGRGRGNGGGRGNKSGGRGGKKPVEKSAADLDKDLESYHAEAMNIS
>VYS50165.1 unnamed protein product [Arabidopsis thaliana]
MSDALNMTLDEIVKKSKSERSAAARSGGKGVSRKSGRGRGGPNGVVGGGRGGGPVRRVHDGTSGISSECDGSLSFRFWLQ
RLTDNTSMIHMKLVKFTCFPTFHLVSPWMVLDYFFLELFALVLSAKWLARRKRSLPWQNQNDLYEETLRAVGVSGVEVGT
TVYITNLDQGVTNEDIRELYAEIGELKRYAIHYDKNGRPSGSAEVVYMRRSDAIQAMRKYNNVLLDGRPMKLEILGGNTE
SAPVAARVNVTGLNGRMKRSVFIGQGVRGGRVGRGRGSGPSGRRLPIQQNQQGGVTAGRGGFRGRGRGNGGGRGNKSGGR
GGKKPVEKSAADLDKDLESYHAEAMNIS
>OAP17300.1 hypothetical protein AXX17_AT1G59980 [Arabidopsis thaliana]
MRRSDAIQAMRKYNNVLLDGRPMKLEILGGSTESAPVAARVNVTGLNGRMKRSVFIGQGVRGGRVGRGRGSGPSGRRLPV
QQNQQGGRGGRGGVRGRGRGAGGGRGNKSGGRGGKKPVEKSAADLDKDLESYHAEAMNIS
>AAF69708.1 F27J15.29 [Arabidopsis thaliana]
MVGHCSVVRFVLILLRREVREARDPHSLHKAGINFRSGGDGGDEKKIFVKGFDASLSEDDIKNTLREHFSSCGEIKNVSV
PIDRDTGNSKGIAYLEFSEGKEKALELNGSDMGGGFYLVVDEPRPRGDSSGGGGFGRGNGRFGSGGGRGRDGGRGRFGSG
GGRGRDGGRGRFGSGGGRGSDRGRGRPSFTPQG
>OAP17299.1 hypothetical protein AXX17_AT1G59980 [Arabidopsis thaliana]
MSDALNMTLDEIVKKSKSERSAAARSGGKGVSRKSGRGRGGPNGVVGAGRGGGPVRRGPLAVNTRPSSSFSINKLARRKR
SLPWQNQNDLYEETLRAVGVSGVEVGTTVYITNLDQGVTNEDIRELYAEIGELKRYAIHYDKNGRPSGSAEVVYMRRSDA
IQAMRKYNNVLLDGRPMKLEILGGSTESAPVAARVNVTGLNGRMKRSVFIGQGVRGGRVGRGRGSGPSGRRLPVQQNQQG
GRGGRGGVRGRGRGAGGGRGNKSGGRGGKKPVEKSAADLDKDLESYHAEAMNIS
>CAA0318931.1 unnamed protein product [Arabidopsis thaliana]
MSDALNMTLDEIVKKSKSERSAAARSGGKGVSRKSGRGRGGPNGVVGAGRGGGPVRRVHDGTSGISSECDGSLSFRFWLQ
RLTDNTSMIHMKLVKFTCFPTFHLVSPWMVLDYFFLELFALVLSAKWLARRKRSLPWQNQNDLYEETLRAVGVSGVEVGT
TVYITNLDQGVTNEDIRELYAEIGELKRYAIHYDRNGRPSGSAEVVYMRRSDAIQAMRKYNNVLLDGRPMKLEILGGSTE
SAPVAARVNVTGLNGRMKRSVFIGQGVRGGRVGRGRGSGPSGRRLPVQQNQQGGRGGRGGVRGRGRGAGGGRGNKSGGRG
GKKPVEKSAADLDKDLESYHAEAMNIS
>CAA0280072.1 unnamed protein product [Arabidopsis thaliana]
MGKSKSATKVVAEIKATKPLKKGKREPEDDIDTKVSLKKQKKDVIAAVQKEKAVKKVPKKVESSDDSDSESEEEEKAKKV
PAKKAASSSDESSDDSSSDDEPAPKKAVAATNGTVAKKSKDDSSSSDDDSSDEEVAVTKKPAAAAKNGSVKAKKESSSED
DSSSEDEPAKKPAAKIAKPAAKDSSSSDDDSDEDSEDEKPATKKAAPAAAKAASSSDSSDEDSDEESEDEKPAQKKADTK
ASKKESSDESSESEEDESEDEEETPKKKSSDVEMVDAEKSSAKQPKTPSTPAAGGSKTLFAANLSFNIERADVENFFKEA
GEVVDVRFSTNRDDGSFRGFGHVEFASSEEAQKALEFHGRPLLGREIRLDIAQERGERGERPAFTPQSGNFRSGGDGGDE
KKIFVKGFDASLSEDDIKNTLREHFSSCGEIKNVSVPIDRDTGNSKGIAYLEFSEGKEKALELNGSDMGGGFYLVVDEPR
PRGDSSGGGGFGRGNGRFGSGGGRGRDGGRGRFGSGGGRGRDGGRGRFGSGGGRGSDRGRGRPSFTPQGKKTTFGDE
>OAP13614.1 PARL1 [Arabidopsis thaliana]
MGKSKSATKVVAEIKATKPLKKGKREPEDDIDTKVSLKKQKKDVIAAVQKEKAVKKVPKKVESSDDSDSESEEEEKAKKV
PAKKAASSSDESSDDSSSDDEPAPKKAVAATNGTVAKKSKDDSSSSDDDSSDEEVAVTKKPAAAAKNGSVKAKKESSSED
DSSSEDEPAKKPAAKIAKPAAKDSSSSDDDSDEDSEDEKPATKKAAPAAAKAASSSDSSDEDSDEESEDEKPAQKKADTK
ASKKESSDESSESEEDESEDEEETPKKKSSDVEMVDAEKSSAKQPKTPSTPAAGGSKTLFAANLSFNIERADVENFFKEA
GEVVDVRFSTNRDDGSFRGFGHVEFASSEEAQKALEFHGRPLLGREIRLDIAQERGERGERPAFTPQSGNFRSGGDGGDE
KKIFVKGFDASLSEDDIKNTLREHFSSCGEIKNVSVPIDRDTGNSKGIAYLEFSEGKEKALELNGSDIGGGFYLVVDEPR
PRGDSSGGGGFGRGNGRFGSGGGRGRDGGRGRFGSGGGRGRDGGRGRFGSGGGRGSDRGRGRPSFTPQGKKTTFGDE
>NP_175322.1 nucleolin like 1 [Arabidopsis thaliana]
MGKSKSATKVVAEIKATKPLKKGKREPEDDIDTKVSLKKQKKDVIAAVQKEKAVKKVPKKVESSDDSDSESEEEEKAKKV
PAKKAASSSDESSDDSSSDDEPAPKKAVAATNGTVAKKSKDDSSSSDDDSSDEEVAVTKKPAAAAKNGSVKAKKESSSED
DSSSEDEPAKKPAAKIAKPAAKDSSSSDDDSDEDSEDEKPATKKAAPAAAKAASSSDSSDEDSDEESEDEKPAQKKADTK
ASKKSSSDESSESEEDESEDEEETPKKKSSDVEMVDAEKSSAKQPKTPSTPAAGGSKTLFAANLSFNIERADVENFFKEA
GEVVDVRFSTNRDDGSFRGFGHVEFASSEEAQKALEFHGRPLLGREIRLDIAQERGERGERPAFTPQSGNFRSGGDGGDE
KKIFVKGFDASLSEDDIKNTLREHFSSCGEIKNVSVPIDRDTGNSKGIAYLEFSEGKEKALELNGSDMGGGFYLVVDEPR
PRGDSSGGGGFGRGNGRFGSGGGRGRDGGRGRFGSGGGRGRDGGRGRFGSGGGRGSDRGRGRPSFTPQGKKTTFGDE
>OAO93713.1 DIP2 [Arabidopsis thaliana]
MSGALNMTLDEIVKRGKTARSGGRGISRGRGRGRGGGGRGAGPARRGPLAVNARPSSFTINKASSKSGIFYVYDLEI
>VYS68525.1 unnamed protein product [Arabidopsis thaliana]
MSGALNMTLDEIVKRGKTARSGGRGISRGRGRGRGGGGRGAGPARRGPLAPVRRVRSLPWQSGLFEDGLRAAGASGVEVG
TRLHVTNLDQGVTNEDIRELFSEIGEVERYAIHYDKNGRPSGTAEVVYPRRSDAFQALKKYNNVLLDGRPMRLEILGGNN
SSEAPLSGRVNVNVTGLNGRLKRTVVIQQGGGGRGRVRGGRGGRGPAPTVSRRLPIHNQQGGGMRGGRGGFRARGRGNGG
RGRGGGRGNGKKPVEKSAADLDKDLESYHADAMNTS
>NP_001078676.1 ALWAYS EARLY 4 [Arabidopsis thaliana]
MSGALNMTLDEIVKRGKTARSGGRGISRGRGRGRGGGGRGAGPARRGPLAVNARPSSFTINKPVRRVRSLPWQSGLFEDG
LRAAGASGVEVGTRLHVTNLDQGVTNEDIRELFSEIGEVERYAIHYDKNGRPSGTAEVVYPRRSDAFQALKKYNNVLLDG
RPMRLEILGGNNSSEAPLSGRVNVNVTGLNGRLKRTVVIQVRGGRGGRGPAPTVSRRLPIHNQQGGGMRGGRGGFRARGR
GNGGRGRGGGRGNGKKPVEKSAADLDKDLESYHADAMNTS
>CAC01084.1 DIP2 protein [Arabidopsis thaliana]
MSGALNMTLDEIVKRGKTARSGGRGISRGRGRGRGGGGRGAGPARRGPLAVNARPSSFTINKPVRRVRSLPWQSGLFEDG
LRAAGASGVEVGTRLHVTNLDQGVTNEDIRELFSEIGEVERYAIHYDKNGRPSGTAEVVYPRRSDAFQALKKYNNVLLDG
RPMRLEILGGNNSSEAPLSGRVNVNVTGLNGRLKRTVVIQQGGGGIGRVRGGRGERGPAPTVSLRLPIHNQQGGGMRGGR
GGFRARGRGNGDRGRGGGRGNGNKPVEKSAADLAKDLESYHADAMNTS
>NP_198588.2 ALWAYS EARLY 4 [Arabidopsis thaliana]
MSGALNMTLDEIVKRGKTARSGGRGISRGRGRGRGGGGRGAGPARRGPLAVNARPSSFTINKPVRRVRSLPWQSGLFEDG
LRAAGASGVEVGTRLHVTNLDQGVTNEDIRELFSEIGEVERYAIHYDKNGRPSGTAEVVYPRRSDAFQALKKYNNVLLDG
RPMRLEILGGNNSSEAPLSGRVNVNVTGLNGRLKRTVVIQQGGGGRGRVRGGRGGRGPAPTVSRRLPIHNQQGGGMRGGR
GGFRARGRGNGGRGRGGGRGNGKKPVEKSAADLDKDLESYHADAMNTS
>NP_195873.2 RNA-binding (RRM/RBD/RNP motifs) family protein [Arabidopsis thaliana]
MSGGLDMSLDDIIKSNRKPTGSRGRGGIGGGNNTGGRGGSGSNSGPSRRFANRVGARTAPYSRPIQQQQAHDAMWQNDVF
ATDASVAAAFGHHQTAVVGGGSSIETGTKLYISNLDYGVSNEDIKELFSEVGDLKRYGIHYDRSGRSKGTAEVVFSRRGD
ALAAVKRYNNVQLDGKLMKIEIVGTNLSAPALPILATAQIPFPTNGILGNFNENFNGNFNGNFNGNFRGRGRGGFMGRPR
GGGFGGGNFRGGRGARGRGGRGSGGRGRDENVSAEDLDAELDKYHKEAMETS
>OAO93074.1 hypothetical protein AXX17_AT5G01660 [Arabidopsis thaliana]
MSGGLDMSLDDIIKSNRKPTGSRGRGGIGGGNNTGGRGGSGSNSGPSRRFANRVGARTAPYSRPIQQQQAHDAMWQNDVF
ATDASVAAAFGHHQTAVVGGGSSIETGTKLYISNLDYGVSNEDIKELFSEVGDLKRYGIHYDRSGRSKGTAEVVFSRRGD
ALAAVKRYNNVQLDGKLMKIEIVGTNLSAPALPILATAQIPFPTNGILGNFNENFNGNFNGNFNGNFRGRGRGGFMGRPR
GGGFGGGNFRGGRGARGRGGRGSGGRGRDENVSAEDLDAELDKYHKEAMETN
>CAA0405966.1 unnamed protein product [Arabidopsis thaliana]
MFDLRTIDFPRFRLSLVTVFHKTIEVKMSGALNMTLDEIVKRGKTARSGGRGISRGRGRGRGGGGRGAGPARRGPLAVNA
RPSSFTINKPVRRVRSLPWQSGLFEDGLRAAGASGVEVGTRLHVTNLDQGVTNEDIRELFSEIGEVERYAIHYDKNGRPS
GTAEVVYPRRSDAFQALKKYNNVLLDGRPMRLEILGGNNSSEAPLSGRVNVNVTGLNGRLKRTVVIQQGGGGRGRVRGGR
GGRGPAPTVSRRLPIHNQQGGGMRGGRGGFRARGRGNGGRGRGGGRGNGKKPVEKSAADLDKDLESYHADAMNTS
>BAB08317.1 unnamed protein product [Arabidopsis thaliana]
MSGALNMTLDEIVKRGKTARSGGRGISRGRGRGRGGGGRGAGPARRVSNPQKMCGVVVNIVTYPPNPYTVLTVSCMKLLM
NVLLHLEFLQHAMSVGFSFIIIALPVRRVRSLPWQSGLFEDGLRAAGASGVEVGTRLHVTNLDQGVTNEDIRELFSEIGE
VERYAIHYDKNGRPSGTAEVVYPRRSDAFQALKKYNNVLLDGRPMRLEILGGNNSSEAPLSGRVNVNVTGLNGRLKRTVV
IQQGGGGRGRVRGGRGGRGPAPTVSRRLPIHNQQGGGMRGGRGGFRARGRGNGGRGRGGGRGNGKKPVEKSAADLDKDLE
SYHADAMNTS
>VYS48125.1 unnamed protein product [Arabidopsis thaliana]
MYYGRGDGRGNGRGGGSRDGRGGGSGDGRGIGGGYRGRGIIPAAFMGRGRGSGNHGQMSIDVLLAQEARKLMSALHPDRL
A
>OAP18838.1 hypothetical protein AXX17_AT1G37360 [Arabidopsis thaliana]
MYYGRGDGRGNGRGGGSRDGRGGGSGDGRGIGGGYRGRGIIPAAFMGRGRGSGNHGQMSIDALLAQEARKLMSALHPDRL
A
>AAM13039.1 unknown protein [Arabidopsis thaliana]
MLPLSLFKTAQGHPMLVELKNGETYNGHLVNCDTWMNIHLREVICTSKDGDRFWRMPECYIRGNTIKYLRVPDEVIDKVQ
EEKTRTDRKPPGVGRGRGRGVDDGGARGRGRGTSMGKMGGNRGAGRGRG
>NP_198124.1 Small nuclear ribonucleoprotein family protein [Arabidopsis thaliana]
MLPLSLLKTAQGHPMLVELKNGETYNGHLVNCDTWMNIHLREVICTSKDGDRFWRMPECYIRGNTIKYLRVPDEVIDKVQ
EEKTRTDRKPPGVGRGRGRGVDDGGARGRGRGTSMGKMGGNRGAGRGRG
>NP_683354.1 glycine-rich protein [Arabidopsis thaliana]
MSSAITNHRPYHGSIMSPSSQAPSYSSTPMGNETNTNVGATEFPEFSTQMALGVMSGVHETIPNEEDLTCNHSRSSKWTT
DQNLVLLSRWIKYEQIVSLVETKKDNVKRMQQSGWSKDGVLAKAHELYSNAGNTGSGSSGSKRTHESDVRDANSVGSSAR
PIGSDIAKKKTKKKDLSSSDNYFTKRFEATKKEDGRGNGRGGGSRDGRGGGSGDGRGIGGGYRGRGIIPAAFMGRGRGSG
NHGQMSIDALLAQEARKLMSALHPDRLA
>VYS49009.1 unnamed protein product [Arabidopsis thaliana]
MRSAIGRRFSNPNGFTIASLVKQTPFLTQSTSHFSSSSDSSGRGRGRGSGEDGGFPAAGRGQFGVNREPVVPGREPSSAG
GYGHGRGRPIQSDSISPAFTSFVKSDSPSIGRGRGSVGSDTVSPFAAEPPRQSPPPPQQQQSQSQQQRSQPQQQQPRSQP
QQQPNDESQGSPVFVKLQEMQDATSSPPPPESKPGQADPPDNIFNALGNEFSHPSGAGRGKPLVESAPIRQEDNRQIRRP
PPPPQQQRVQPQQKRAPTVKDGTPKPQLSAEEAGRRARSELSRGEAEGSSVGGRGGRGRGRGRGRGARGRGRGRGGDGWR
DDKKEEEGEQEAMRIFAGDSADGEKFAEKMGPELMKTLAEGFEEICEKALPSTTHDAIIDAYDTNLMIECEPEYIMPDFG
SNPDIDEKPPMSLRECLEKVKPFIVAYEGIKDQEEWEEAINEAMTQAPLMKEIVDHYSGPDRVTAKKQNEELDRIATTLP
ASAPDSVKRFADRAALTLKSNPGWGFDKKYQFMDKLVLEVSQSYK
>NP_192575.3 global transcription factor group A2 [Arabidopsis thaliana]
MPRSRDEDDELDGDYEALDLEEEEEEDEEEEEERGRGGGGSRRKRGRSNFIDDYAEEDSQEEDDDDEDYGSSRGGKGAAS
KRKKPSASIFLDREAHQVDDEDEEEEDEAEDDFIVDNGTDLPDERGDRRYERRFLPRDENDEDVEDLERRIQERFSSRHH
EEYDEEATEVEQQALLPSVRDPKLWMVKCAIGREREVAVCLMQKFIDRGADLQIRSVVALDHLKNFIYVEADKEAHVKEA
IKGMRNIYANQKILLVPIREMTDVLSVESKAIDLSRDTWVRMKIGTYKGDLAKVVDVDNVRQRVTVKLIPRIDLQALASK
LDGREVSKKKAFVPPPRFMNIDEARELHIRVERRRDHMTGDYFENIGGMLFKDGFHYKQVSLKSITVQNVTPTFDELEKF
NKPSENGEGDFGGLSTLFANRKKGHFMKGDAVIVIKGDLKNLKGWVEKVDEENVLIRSEVKGLPDPLAVNERELCKYFEP
GNHVKVVSGTHEGATGMVVKVDQHVLIILSDTTKEHVRVFADHVVESSEVTTGVTKIGDYELHDLVLLDNLSFGVIIRLE
NEAFQVLKGVPDRPEVALVKLREIKCKLEKKINVQDRYKNVIAVKDDVRVIEGPSKGKQGPVKHIYKGVLFIYDRHHLEH
AGFICAKCTSCIVVGGSRSGANRNGGDSLSRYGNFKAPAPVPSSPGRFQRGRGGGYNNSGGRHGGGRGRGDDSLLGTTVK
IRLGPFKGYRGPVVEVKGNSVRVELEMKIVTVDRGAISDNVATTPFRDTSRYSMGSETPMHPSRTPLHPYMTPMRDSGAT
PIHDGMRTPMRDRAWNPYTPMSPPRDNWEDGNPGSWGTSPQYQPGSPPSRAYEAPTPGSGWASTPGGSYSDAGTPRDHGS
AYANAPSPYLPSTPGQPMTPSSASYLPGTPGGQPMTPGTGLDVMSPVIGGDAEAWFMPDILVDIHKAGEDTDVGVIRDVS
DGTCKVSLGSSGEGDTIMALPSELEIIPPRKSDRVKIVGGQYRGSTGKLIGIDGSDGIVKIDDNLDVKILDLALLAKFVQ
P
>CAB52557.1 putative protein [Arabidopsis thaliana]
MPRSRDEDDELDGDYEALDLEEEEEEDEEEEEERGRGGGGSRRKRGRSNFIDDYAEEDSQEEDDDDEDYGSSRGGKGAAS
KRKKPSASIFLDREAHQVDDEDEEEEDEAEDDFIVDNGTDLPDERGDRRYERRFLPRDENDEDVEDLERRIQERFSSRHH
EEYDEEATEVEQQALLPSVRDPKLWMVKCAIGREREVAVCLMQKFIDRGADLQIRSVVALDHLKNFIYVEADKEAHVKEA
IKGMRNIYANQKILLVPIREMTDVLSVESKAIDLSRDTWVRMKIGTYKGDLAKVVDVDNVRQRVTVKLIPRIDLQALASK
LDGREVSKKKAFVPPPRFMNIDEARELHIRVERRRDHMTGDYFENIGGMLFKDGFHYKQVSLKSITVQNVTPTFDELEKF
NKPSENGEGDFGGLSTLFANRKKGHFMKGDAVIVIKGDLKNLKGWVEKVDEENVLIRSEVKGLPDPLAVNERELCKYFEP
GNHVKVVSGTHEGATGMVVKVDQHVRVFADHVVESSEVTTGVTKIGDYELHDLVLLDNLSFGVIIRLENEAFQVLKGVPD
RPEVALVKLREIKCKLEKKINVQDRYKNVIAVKDDVRVIEGPSKGKQGPVKHIYKGVLFIYDRHHLEHAGFICAKCTSCI
VVGGSRSGANRNGGDSLSRYGNFKAPAPVPSSPGRFQRGRGGGYNNSGGRHGGGRGRGDDSLLGTTVKIRLGPFKGYRGP
VVEVKGNSVRVELEMKIVTGKPLNSLLRVWVSTCRTNSNNSSYMQLIGVQYQIMLRQHRLDTSRYSMGSETPMHPSRTPL
HPYMTPMRDSGATPIHDGMRTPMRDRAWNPYTPMSPPRDNWEDGNPGSWGTSPQYQPGSPPSRAYEAPTPGSGWASTPGG
SYSDAGTPRDHGSAYANAPSPYLPSTPGQPMTPSSASYLPGTPGGQPMTPGTGLDVMSPVIGGDAEAWFMPDILVDIHKA
GEDTDVGVIRDVSDGTCKVSLGSSGEGDTIMALPSELEIIPPRKSDRVKIVGGQYRGSTGKLIGIDGSDGIVKIDDNLDV
KILDLALLAKFVQP
>AAD32898.1 putative retroelement pol polyprotein [Arabidopsis thaliana]
MEATLRVHKVWETIDPGSDDMEKNDMARALLFQSVPESTILQVGKHKTSKAMWEAIKTRNLGAERVKEAKLQTLMAEFDR
LNMKDNETIDEFVGRISEISTKSESLGEEIEESKIVKKFLKSLPRKKYIHIIAALEQILDLNTTGFEDIVGRMKTYEDRV
CDEDDSPEEQGKLMYANSESSYDTRGGRGRGRGRSSGRGRGGYGYQQRDKSKVICYRCDKTGHYASECLDRLLKLIKAQE
QQQNNEDDDEIESLMMHEVVYLNERSVKPKEFEACSDNSWYLDNGASNHMTGNLQWFSKLNEMITGKVRFGDDSRIDIKG
KGSIVLITKGGIRKTLTDVYFIPDLKSNIISLGQATEAGCDVRMKDDQLTLHDREGCLLLRATRSRNRLYKVDLNVENVK
CLQLEAATMVRKELVIGISNIPKEKETCGSCLLGKQARQPFPKATTYRASQVLELVHGDLCGPITQSTTAKKRYILVLID
DHTRYMWSMLLKEKSEAFEKFRDFKTKVEQESGVKIKTFRTDKGGEFVSQEFQDFCAKEGINRHLTAPYTPQQNGVVERR
NRTLLGMTRSILKHMKMPNYLWGEAVRHSTYIINRVGTRSLQNQTPYEVFKQRKPNVEHLRVFGCIGYAKIEGPHLRKLD
DRSKMLVYLGTEPGSKAYRLLDPTNRKIIKWNNSDSETRDISGTFSLTLGEFGNNGIQESDDIETEKNGEESENSHEEEG
ENEHNEQEQIDAEETQPSHATPLPTLRRSTRQVGKPNYLDDYVLMAEIEGEQVLLAINDEPWDFKEANKLKEWRDACKEE
ILSIEKNKTWSLIDLPVRRKVIGLKWVFKIKRNSDGSINKYKARLVAKGYVQRHGIDYDEVFAHVARIETIRVIIALAAS
NGWEVHHLDVKTAFLHGELREDVYVTQPEGFTNKDNEGKVYKLHKALYGLKQAPRAWNTKLNKILQELNFVKCSKEPSVY
RRQEEKKLLIVAIYVDDLLVTGSSLDLILCFKKDMAGKFEMSDLGQLTYYLGIEVLHRKNGIILRQERYAMKIIEEAGMS
NCNPVLIPMAAGLELCKAQEEKCITERDYRRMIGCLRYIVHTRPDLSYCVGVLSRYLQQPRESHGNALKQVLRYLKGTMS
HGLYLKRGFKSGLVGYSDSSHSADLDDGKSTAGHIFYLHQCPITWCSQKQQVVALSSCEAEFMAATEAAKQAIWLQDLFA
EVCGTTSEKVMIRVDNKSAIALTKNLVFHGRSKHIHRRYHFIRECVENNLVEVDHVPGVEQRADILTKPLGRIKFREMRE
LVGVQCVLEDDFKLKGEFVGISMKSIN
>AAN60360.1 unknown [Arabidopsis thaliana]
MELKGVTCLLLSLVLLNSCVECVLGDGSVVGPARFRDDDCRWGRRCAGRGRFGRGGGGGFGGGRGSGGGIGGGGGQGGGF
GAGGGVGGGAGGGLGGGGGAGGGGGGGIGGGSGHGGGFGAGGGVGGGAGGGIGGGGGAGGGGGGGVPAIPSVAPSASSAA
SPV
>CAA0368159.1 unnamed protein product [Arabidopsis thaliana]
MSGGGDVNMSGGDRRKGTVKWFDTQKGFGFITPSDGGDDLFVHQSSIRSEGFRSLAAEESVEFDVEVDNSGRPKAIEVSG
PDGAPVQGNSGGGGSSGGRGGFGGGGGRGGGRGGGSYGGGYGGRGSGGRGGGGGDNSCFKCGEPGHMARECSQGGGGYSG
GGGGGRYGSGGGGGGGGGLSCYSCGESGHFARDCTSGGAR
>NP_179702.1 glycine-rich protein 2B [Arabidopsis thaliana]
MSGGGDVNMSGGDRRKGTVKWFDTQKGFGFITPSDGGDDLFVHQSSIRSEGFRSLAAEESVEFDVEVDNSGRPKAIEVSG
PDGAPVQGNSGGGGSSGGRGGFGGGGGRGGGRGGGSYGGGYGGRGSGGRGGGGGDNSCFKCGEPGHMARECSQGGGGYSG
GGGGGRYGSGGGGGGGGGGLSCYSCGESGHFARDCTSGGAR
>OAP18452.1 hypothetical protein AXX17_AT1G04510 [Arabidopsis thaliana]
MELKGVTCLLLSLVLLNSCVECVLGDGSVVGPARFRDDDCRWGRRCAGRGRFGRGGGGGFGGGRGSGGGIGGGGGQGGGF
GAGGGVGGGAGGGLGGGGGAGGGGGGGIGGGSGHGGGFGAGGGVGGGAGGGIGGGGGAGGGGGGGVGGGSGHGGGFGAGG
GVGGGAGDWWWRGSWWGRRGRCWRWFRSWQWFWSRRRDWWWSWRRSWRWRWRWRWGRRRRWCQWWIRSR
>AAF67379.1 Hypothetical protein T15F17.k [Arabidopsis thaliana]
MSKLTNLMYAALLAFGDNYLQWALDTKIELKSKGLAECIVEGNEKTERSKYQAISIIRHHIAESLKNQYLTVEDPLELWL
ELKNRYDHQRTIQLPKAQHDWLNLRIQDYKSVEEYNSELFKIVSILRLCGEKVTENDMLEKTFSTFHANNVLLQQQYRAK
GFTTYTSLASCLLLAEKNNELLLMNSALRPPGSTAVPEANRAEMAKAPNEPQATKESNYVHRGNPHGRGHGRGRGGRGRG
NFYGQGNHYGGRGRGNYGRSRGRGRGINKPRGKAKSVCYRCGMDDHWAKTCRTSKHLIEAYQEMIKQKGPEANLVHLDGE
GDFDHEKDDLMDYETSDILGE
>NP_001323705.1 GRAS family transcription factor [Arabidopsis thaliana]
MVNRNRLSGLPDQPSSHSFTPVTLYDGFNYNLSSDHINTVVAAPENSVFIREEEEEEDPADDFDFSDAVLGYISQMLNEE
DMDDKVCMLQESLDLEAAERSLYEAIGKKYPPSPERNLAFAERNSENLDRVVPGNYTGGDCIGFGNGGIKPLSSGFTLDF
RNPQSCSSILSVPQSNGLITIYGDGIDESSKNNRENHQSVWLFRREIEEANRFNPEENELIVNFREENCVSKARKNSSRD
EICVEEERSSKLPAVFGEDILRSDVVDKILVHVPGGESMKEFNALRDVLKKGVEKKKASDAQGGKRRARGRGRGRGRGGG
GGQNGKKEVVDLRSLLIHCAQAVAADDRRCAGQLLKQIRLHSTPFGDGNQRLAHCFANGLEARLAGTGSQIYKGIVSKPR
SAAAVLKAHQLFLACCPFRKLSYFITNKTIRDLVGNSQRVHVIDFGILYGFQWPTLIHRFSMYGSPKVRITGIEFPQPGF
RPAQRVEETGQRLAAYAKLFGVPFEYKAIAKKWDAIQLEDLDIDRDEITVVNCLYRAENLHDESVKVESCRDTVLNLIGK
INPDLFVFGIVNGAYNAPFFVTRFREALFHFSSIFDMLETIVPREDEERMFLEMEVFGREALNVIACEGWERVERPETYK
QWHVRAMRSGLVQVPFDPSIMKTSLHKVHTFYHKDFVIDQDNRWLLQGWKGRTVMALSVWKPESKA
>NP_181301.1 GRAS family transcription factor [Arabidopsis thaliana]
MITEPSLTGISGMVNRNRLSGLPDQPSSHSFTPVTLYDGFNYNLSSDHINTVVAAPENSVFIREEEEEEDPADDFDFSDA
VLGYISQMLNEEDMDDKVCMLQESLDLEAAERSLYEAIGKKYPPSPERNLAFAERNSENLDRVVPGNYTGGDCIGFGNGG
IKPLSSGFTLDFRNPQSCSSILSVPQSNGLITIYGDGIDESSKNNRENHQSVWLFRREIEEANRFNPEENELIVNFREEN
CVSKARKNSSRDEICVEEERSSKLPAVFGEDILRSDVVDKILVHVPGGESMKEFNALRDVLKKGVEKKKASDAQGGKRRA
RGRGRGRGRGGGGGQNGKKEVVDLRSLLIHCAQAVAADDRRCAGQLLKQIRLHSTPFGDGNQRLAHCFANGLEARLAGTG
SQIYKGIVSKPRSAAAVLKAHQLFLACCPFRKLSYFITNKTIRDLVGNSQRVHVIDFGILYGFQWPTLIHRFSMYGSPKV
RITGIEFPQPGFRPAQRVEETGQRLAAYAKLFGVPFEYKAIAKKWDAIQLEDLDIDRDEITVVNCLYRAENLHDESVKVE
SCRDTVLNLIGKINPDLFVFGIVNGAYNAPFFVTRFREALFHFSSIFDMLETIVPREDEERMFLEMEVFGREALNVIACE
GWERVERPETYKQWHVRAMRSGLVQVPFDPSIMKTSLHKVHTFYHKDFVIDQDNRWLLQGWKGRTVMALSVWKPESKA
>OAP10081.1 hypothetical protein AXX17_AT2G34460 [Arabidopsis thaliana]
MITEPSLTGISGMVNRNRLSGLPDQPASHSFTPVTLYDGFNYNLSSDHINTVVAAPENSVFIREEEEEEDPADDFDFSDA
VLGYISQMLNEEDMDDKVCMLQESLDLEAAERSLYEAIGKKYPPSPERNLAFAERNSENLDRVVPGNYTGGDCIGFGNGG
IKPLSSGFTLDFRNPQSCSSILSVPQSNGLITIYGDGIDESSKNNRENHQSVWLFRREIEEANRFNPEENELIVNFREEN
CVSKARKNSSRDEICVEEERSSKLPAVFGEDILRSDVVDKILVHVPGGESMKEFNALRDVLKKGVEKKKASDAQGGKRRA
RGRGRGRGRGGGGGQNGKKEVVDLRSLLIHCAQAVAADDRRCAGQLLKQIRLHSTPFGDGNQRLAHCFANGLEARLAGTG
SQIYKGIVSKPRSAAAVLKAHQLFLACCPFRKLSYFITNKTIRDLVGNSQRVHVIDFGILYGFQWPTLIHRFSMYGSPKV
RITGIEFPQPGFRPAQRVEETGQRLAAYAKLFGVPFEYKAIAKKWDAIQLEDLDIDRDEITVVNCLYRAENLHDESVKVE
SCRDTVLNLIGKINPDLFVFGIVNGAYNAPFFVTRFREALFHFSSIFDMLETIVPREDEERMFLEMEVFGREALNVIACE
GWERVERPETYKQWHVRAMRSGLVQVPFDPSIMKTSLHKVHTFYHKDFVIDQDNRWLLQGWKGRTVMALSVWKPESKA
>BAH57183.1 AT4G02430 [Arabidopsis thaliana]
MHLRNCWILILFGRSFLKNCSSLFFLKYGPVVQIDLKIPPRPPGYAFVEFEDARDADDAIYGRDGYDFDGHHLRVELAHG
GRRSSHDARGSYSGRGRGGRGGGDGGGRERGPSRRSEYRVVVSGLPSSASWQDLKDHMRKGGEVCFSQVFRDGRGTTGIV
DYTSYEDMKYAIKKAR
>NP_849537.1 RNA-binding (RRM/RBD/RNP motifs) family protein [Arabidopsis thaliana]
MSSRSSRTIYVGNLPGDIREREVEDLFSKYGPVVQIDLKIPPRPPGYAFVEFEDARDADDAIYGRDGYDFDGHHLRVELA
HGGRRSSHDARGSYSGRGRGGRGGGDGGGRERGPSRRSEYRVVVSGLPSSASWQDLKDHMRKGGEVCFSQVFRDGRGTTG
IVDYTSYEDMKYAIKKAR
>NP_180035.1 RNA recognition motif and CCHC-type zinc finger domains containing protein [Arabidopsis thaliana]
MSRVYVGNLDPRVTERELEDEFRSFGVIRSVWVARRPPGYAFLDFEDSRDARDAIREVDGKNGWRVEQSHNRGGGGGRGG
GRGGGDGGRGRGGSDLKCYECGESGHFARECRSRGGSGGRRRSRSRSRSPPRYRKSPTYGGRRSYSPRARSPPPPRRRSP
SPRGRNYSRSPPPYRARDEVPYANGNGLKDVRRSRS
>VYS53382.1 unnamed protein product [Arabidopsis thaliana]
MSRVYVGNLDPRVTERELEDEFRSFGVIRSVWVARRPPGYAFLDFEDSRDARDAIREVDGKNGWRVEQSHNRGGGGGRGG
GRGGGDGGRGRGGSDLKCYECGESGHFARECRSRGGSGGRRRSRSRSRSPPRYRKSPTYGGRRSYSPRARSPPPPRRRSP
SPRGRNYSRSPPPYRARDEKWSERCAQKPELSVTCLDSKLWDQETTIYL
>CAD5326909.1 unnamed protein product [Arabidopsis thaliana]
MYSNTYPVGHVTHVMISMFSLGKKKISSRSSRTIYVGNLPGDIREREVEDLFSKYGPVVQIDLKIPPRPPGYAFVEFEDA
RDADDAIYGRDGYDFDGHHLRVELAHGGRRSSHDSRGSYSGRGRGGRGGGDGGGRERGPSRRSEYRVVVSGLPSSASWQD
LKDHMRKGGEVCFSQVFRDGRGTTGIVDYTSYEDMKYASRRYRVSECVFSWICSG
>CAA0370935.1 unnamed protein product [Arabidopsis thaliana]
MLVAEGELRGMSGYHAVVMFSSLSSKTRGNLRMSRVYVGNLDPRVTERELEDEFRSFGVIRSVWVARRPPGYAFLDFEDS
RDARDAIREVDGKNGWRVEQSHNRGGGGGRGGGRGGGDGGRGRGGSDLKCYECGESGHFARECRSRGGSGGRRRSRSRSR
SPPRYRKSPTYGGRRSYSPRARSPPPPRRRSPSPRGRNYSRSPPPYRARDEVPYANG
>CAD5326908.1 unnamed protein product [Arabidopsis thaliana]
MYSNTYPVGHVTHVMISMVFESPSQISIFAFLLLLLLFHRNFLSGKKKISSRSSRTIYVGNLPGDIREREVEDLFSKYGP
VVQIDLKIPPRPPGYAFVEFEDARDADDAIYGRDGYDFDGHHLRVELAHGGRRSSHDSRGSYSGRGRGGRGGGDGGGRER
GPSRRSEYRVVVSGLPSSASWQDLKDHMRKGGEVCFSQVFRDGRGTTGIVDYTSYEDMKYASRRYRVSECVFSWICSG
>NP_001328195.1 RNA-binding (RRM/RBD/RNP motifs) family protein [Arabidopsis thaliana]
MSSRSSRTIYVGNLPGDIREREVEDLFSKYGPVVQIDLKIPPRPPGYAFVEFEDARDADDAIYGRDGYDFDGHHLRVELA
HGGRRSSHDARGSYSGRGRGGRGGGDGGGRERGPSRRSEYRVVVSGLPSSASWQDLKDHMRKGGEVCFSQVFRDGRGTTG
IVDYTSYEDMKYALDDTEFRNAFSHEYVRVREYDSRRDSRSPSRGRSYSKSRSRGRSPSRSRSRSRSRSKSRSPKAKSLR
RSPAKSTSRSPRSRSRSKSRSLSPRGYASFLL
>NP_001319845.1 RNA-binding (RRM/RBD/RNP motifs) family protein [Arabidopsis thaliana]
MHLRNCWILILFGRSFLKNCSSLFFLKYGPVVQIDLKIPPRPPGYAFVEFEDARDADDAIYGRDGYDFDGHHLRVELAHG
GRRSSHDARGSYSGRGRGGRGGGDGGGRERGPSRRSEYRVVVSGLPSSASWQDLKDHMRKGGEVCFSQVFRDGRGTTGIV
DYTSYEDMKYALDDTEFRNAFSHEYVRVREYDSRRDSRSPSRGRSYSKSRSRGRSPSRSRSRSRSRSKSRSPKAKSLRRS
PAKSTSRSPRSRSRSKSRSLSPRGWVTVERHWIALI
>F4JHI7.1 RecName: Full=Serine/arginine-rich splicing factor SR34B; Short=At-SR34B; Short=At-SRp34B; Short=AtSR34B; AltName: Full=SER/ARG-rich protein 34B [Arabidopsis thaliana]
MSSRSSRTIYVGNLPGDIREREVEDLFSKYGPVVQIDLKIPPRPPGYAFVEFEDARDADDAIYGRDGYDFDGHHLRVELA
HGGRRSSHDARGSYSGRGRGGRGGGDGGGRERGPSRRSEYRVVVSGLPSSASWQDLKDHMRKGGEVCFSQVFRDGRGTTG
IVDYTSYEDMKYALDDTEFRNAFSHEYVRVREYDSRRDSRSPSRGRSYSKSRSRGRSPSRSRSRSRSRSKSRSPKAKSLR
RSPAKSTSRSPRSRSRSKSRSLSPRGWVTVERHWIALI
>NP_001328194.1 RNA-binding (RRM/RBD/RNP motifs) family protein [Arabidopsis thaliana]
MSSRSSRTIYVGNLPGDIREREVEDLFSKYGPVVQIDLKIPPRPPGYAFVEFEDARDADDAIYGRDGYDFDGHHLRVELA
HGGRRSSHDARGSYSGRGRGGRGGGDGGGRERGPSRRSEYRVVVSGLPSSASWQDLKDHMRKGGEVCFSQVFRDGRGTTG
IVDYTSYEDMKYALDDTEFRNAFSHEYVRVREYDSRRDSRSPSRGRSYSKSRSRGRSPSRSRSRSRSRSKSRSPKAKSLR
RSPAKSTSRSPRSRSRSKSRSLSPRGGETLDRIDIVSSKWTHRARTDIFITC
>AAC19288.1 T14P8.21 [Arabidopsis thaliana]
MSSRSSRTIYVGNLPGDIREREVEDLFSKYGPVVQIDLKIPPRPPGYAFVEFEDARDADDAIYGRDGYDFDGHHLRVELA
HGGRRSSHDARGSYSGRGRGGRGGGDGGGRERGPSRRSEYRVVVSGLPSSASWQDLKDHMRKGGEVCFSQVFRDGRGTTG
IVDYTSYEDMKYAVRYKKSSMTQSFGMRFLMNMFGLENMIQGGIRGAPAVEDPILRAAAVDGVPAVVVAAAEAGARAEVQ
RLNLCVDRLQNLHRDLLALAPALSRGHCLHEGMLHFFYNVYAKISNIKHNIGSI
>VYS61607.1 unnamed protein product [Arabidopsis thaliana]
MYSNTYPVGHVTHVMISMVFESPSQISIFAFLLLLLLFHRNFLSGKKKISSRSSRTIYVGNLPGDIREREVEDLFSKYGP
VVQIDLKIPPRPPGYAFVEFEDARDADDAIYGRDGYDFDGHHLRVELAHGGRRSSHDSRGSYSGRGRGGRGGGDGGGRER
GPSRRSEYRVVVSGLPSSASWQDLKDHMRKGGEVCFSQVFRDGRGTTGIVDYTSYEDMKYASFGMRFLVDMFGLENMIQG
GIRGAPAVEDPILRAAAVDGVPAVVVAAAEAGARAEVQRLNLRVEAGACKIYIEISSLSLPL
>CAA0393245.1 unnamed protein product [Arabidopsis thaliana]
MYSNTYPVGHVTHVMISMVFESPSQISIFAFLLLLLLFHRNFLSGKKKISSRSSRTIYVGNLPGDIREREVEDLFSKYGP
VVQIDLKIPPRPPGYAFVEFEDARDADDAIYGRDGYDFDGHHLRVELAHGGRRSSHDSLGSYSGRGRGGRGGGDGGGRER
GPSRRSEYRVVVSGLPSSASWQDLKDHMRKGGEVCFSQMFRDGRGTTGIVDYTSYEDMKYAVREYDSRRDSRSPSRGRSY
SKSRSRGRSPSRSRSRSRSRSKSRSPKAKSSRRSRSLQNLHRDLLALAPALSQGHCLHEGIKGLGETAIQHGNIGFLKLD
LFLGLLQISFKVQKEASKSPSKQLSPAKSPICGRSKSRSRSPSR
>NP_199972.1 AT hook motif DNA-binding family protein [Arabidopsis thaliana]
MEEREGTNINNIPTSFGLKQHETPLPPPGYPPRSENPNLFPVGQSSTSSAAAAVKPSENVAPPFSLTMPVENSSSELKKK
RGRPRKYNPDGSLAVTLSPMPISSSVPLTSEFGSRKRGRGRGRGRGRGRGRGQGQGSREPNNNNNDNNWLKNPQMFEFNN
NTPTSGGGGPAEIVSPSFTPHVLTVNAGEDVTMKIMTFSQQGSRAICILSANGPISNVTLRQSMTSGGTLTYEGHFEILS
LTGSFIPSESGGTRSRAGGMSVSLAGQDGRVFGGGLAGLFIAAGPVQVMVGSFIAGQEESQQQQQQIKKQRRERLGIPTT
TQASNISFGGSAEDPKARYGLNKPVVIQPPPVSAPPVSFSHEPSTNTVHGYYANNTANHIKDLFSSLPGEDREEDEDDLE
GEDDEEFGGHSESDTEVPS
>CAA0409131.1 unnamed protein product [Arabidopsis thaliana]
MEEREGTNINNIPTSFGLKQHETPLPPPGYPPRSENPNLFPVGQSSTSSAAAAVKPSENVAPPFSLTMPVENSSSELKKK
RGRPRKYNPDGSLAVTLSPMPISSSVPLTSEFGSRKRGRGRGRGRGRGRGRGQGQGSREPNNNNNDNNWLKNPQMFEFNN
NTPTSGGGGPAEIVSPSFTPHVLTVNAGEDVTMKIMTFSQQGSRAICILSANGPISNVTLRQSMTSGGTLTYEGHFEILS
LTGSFIPSESGGTRSRAGGMSVSLAGQDGRVFGGGLAGLFIAAGPVQVMVGSFIAGQEESQQQQQQIKKQRRERLGFPTT
TQASNISFGGSTEDPKARYGLNKPVVIQPPPVSAPPVSFSHEPSTNTVHGYYANNTANHIKDLFSSLPGEDGEEDEDDLE
GEDDEEFGGHSESDTEVPS
>OAO93890.1 AHL4 [Arabidopsis thaliana]
MEEREGTNINNIPTSFGLKQHETPLPPPGYPPRSENPNLFPVGQSSTSSAAAAVKPSENVAPPFSLTMPVENSSSELKKK
RGRPRKYNPDGSLAVTLSPMPISSSVPLTSEFGSRKRGRGRGRGRGRGRGRGQGQGSREPNNNNNDNNWLKNPQMFEFNN
NTPTSGGGGPAEIVSPSFTPHVLTVNAGEDVTMKIMTFSQQGSRAICILSANGPISNVTLRQSMTSGGTLTYEGHFEILS
LTGSFIPSESGGTRSRAGGMSVSLAGQDGRVFGGGLAGLFIAAGPVQVMVGSFIAGQEESQQQQQQIKKQRRERLGIPTT
TQASNISFGGSAEDPKARYGLNKPVVIQPPPVSAPPVSFSHEPSTNTVHGYYANNTANHIKDLFSSLPGEDGEEDEDDLE
GEDDEEFGGHSESDTEVPS
>NP_001190207.1 RNA-binding (RRM/RBD/RNP motifs) family protein [Arabidopsis thaliana]
MSGGLDMSLDDIIKSNRKPTGSRGRGGIGGGNNTGGRGGSGSNSGPSRRFANRVGARTAPYSRPIQQQQAHDAMWQNDVF
ATDASVAAAFGHHQTAVVGGGSSIETGTKLYISNLDYGVSNEDIKELFSEVGDLKRYGIHYDRSGRSKGTAEVVFSRRGD
ALAAVKRYNNVQLDGKLMKIEIVGTNLSAPALPILATAQIPFPTNGILGNFNENFNGNFNGNFNGNFRGRGGFMGRPRGG
GFGGGNFRGGRGARGRGGRGSGGRGRDENVSAEDLDAELDKYHKEAMETS
>AAK76701.1 putative fibrillarin 2 protein AtFib2 [Arabidopsis thaliana]
MRPPLTGSGGGFSGGRGRGGYSGGRGDGGFSGGRGGGGRGGGRGFSDRGGRGRGRGPPRGGARGGRGPAGRGGMKGGSKV
IVEPHRHAGVFIAKGKEDALVTKNLVPGEAVYNEKRISVQNEDGTKTEYRVWNPFRSKLAAAILGGVDNIWIKPGAKVLY
LGAASGTTVSHVSDLVGPEGSVYAVEFSHRSGRDLVNMAKKRTNVIPIIEDARHPAKYRMLVGMVDVIFSDVAQPDQARI
LALNASYFLKSGGHFVISIKANCIDSTVPAEAVFQTEVKKLQQEQFKPAEQVTLEPFERDHACVVGGYRMPKKPKAATAA
>NP_567724.1 fibrillarin 2 [Arabidopsis thaliana]
MRPPLTGSGGGFSGGRGRGGYSGGRGDGGFSGGRGGGGRGGGRGFSDRGGRGRGRGPPRGGARGGRGPAGRGGMKGGSKV
IVEPHRHAGVFIAKGKEDALVTKNLVPGEAVYNEKRISVQNEDGTKTEYRVWNPFRSKLAAAILGGVDNIWIKPGAKVLY
LGAASGTTVSHVSDLVGPEGCVYAVEFSHRSGRDLVNMAKKRTNVIPIIEDARHPAKYRMLVGMVDVIFSDVAQPDQARI
LALNASYFLKSGGHFVISIKANCIDSTVPAEAVFQTEVKKLQQEQFKPAEQVTLEPFERDHACVVGGYRMPKKPKAATAA
>OAO89370.1 hypothetical protein AXX17_ATUG01360 [Arabidopsis thaliana]
MNVRMHYGGFGSVNEDVFDYKGGLVKEDMIMDPDYVTWSIFDEFCEQVGISGLVEKIWYKLRHEETGSARVIYDDKDSQI
RQMCLEGLTTGEIDIYIHQVGVGEHEEDDDEDHVDAQGPVEDKDRKAKYEVNLSHRHCGCNQWDITGIPCPHAITVITEH
NRDPDDFVDKHFLTSWWQDTYSDNIKPVRGERMWKRQGKELIHVPERRKKRGRPKKYARIKEAQESSTNPNKVTRHGRTM
TCSNCKRTGHNKGTCTQPAAQSYPPRKRGRPRKNQNDDPWSIHNAPRRYRAAQSQSTPNVQESQSTPTDPQPSTAPPTIS
RGRGRGRPRGSRGKGRGRGRGRESDKPKPLVYFMSPYTNNVFDVWRPNQ
>OAO96690.1 hypothetical protein AXX17_AT4G36010 [Arabidopsis thaliana]
MDSVSGYAAGAGQPRVGGKIVRPRRTAVVRTPYERPVQRSRDPPQQNPSWISRLVYKPASVIASGAGKFISSVVFSDSSS
SSEEDEDSSSDIDGDEDVEKNNPDFTEEDLLSAQQPSIQRLSSKRVIEQLLLQETFAREEGDRLIDIIKARVVDHPSVPS
AIETSHDDYGLTSDVNVGEMSNTAVMEARKWLEEKKSGSSSKYKATEDGAGSPVDVAKSYMRARLPWGSPAANNLDFRSP
SSARVQGTPLPYSAGNFSSSKLKRKSGSNQSWNIQDEIRKVRAKATEEMLKSPSSVASLEPKYSPYVLATDMLKGNASSL
NADGAVRNEQSRALPNSAIPTSEHNQTTEANQAVKETGVLHTRSRGVGLEETFISTQGVKPSEDTNTAPQSGTAVDDFND
QDGDFIQPTSTIGNTTNAVLALGATLDPTGNSCIPKDVFETSKEADEIGASRHTSNGFPSSSPSSPAVMEGQPKPTPPEE
TKASQPIAEIHGDDMTVGNGSDGAINNESNDSHSSASNSSSTHEEEWLPGDQSLPNSNSASSSPGNTKVLAYSRRGRGRG
RGRGRGGRGKGRAK
>CAA0397130.1 unnamed protein product [Arabidopsis thaliana]
MDSVSGYAAGAGQPRVGGKIVRPRRTAVVRTPYERPVQRSRDPPQQNPSWISRLVYKPASVIASGAGKFISSVVFSDSSS
SSEEDEDSSSDIDGDEDVEKNNPDFTEEDLLSAQQPSIQRLSSKRVIEQLLLQETFAREEGDRLIDIIKARVVDHPSVPS
AIETSHDDYGLTSDVNVGEMSNTAVMEARKWLEEKKSGSSSKYKATEDGAGSPVDVAKSYMRARLPWGSPAANNLDFRSP
SSARVQGTPLPYSAGNFSSSKLKRKSGSNQSWNIQDEIRKVRAKATEEMLKSPSSIASLEPKYSPYVLATDMLKGNASSL
NADGAVRNEQSRALPNSAIPTSEHNQTTEANQAVKETGVLHTRSRGVGLEETFISTQGVKPSEDTNTAPQSGTAVDDFND
QDGDFIQPTSTIGNTTNAVLALGATLDPTGNSCIPKDVFETSKEADEIGASRHTSNGFPSSSPSSPAVMEGQPKPTPPEE
TKASQPIAEIHGDDMTVGNGSDGAINNESNDSHSSASNSSSTHEEEWLPGDQSLPNSNSASSSPGNTKVLAYSRRGRGRG
RGRGRGGRGKGRAK
>NP_974653.1 flocculation protein [Arabidopsis thaliana]
MDSVSGYAAGAGQPRVGGKIVRPRRTAVVRTPCERPVQRSRDPPQQNPSWISRLVYKPASVIASGAGKFISSVVFSDSSS
SSEEDEDSSSDIDGDEDVEKNNPDFTEEDLLSAQQPSIQRLSSKRVIEQLLLQETFAREEGDRLIDIIKARVVDHPSVPS
AIETSHDDYGLTSDVNVGEMSNTAVMEARKWLEEKKSGSSSKYKATEDGAGSPVDVAKSYMRARLPWGSPAANNLDFRSP
SSARVQGTPLPYSAGNFSSSKLKRKSGSNQSWNIQDEIRKVRAKATEEMLKSPSSVASLEPKYSPYVLATDMLKGNASSL
NADGAVRNEQSRALPNSAIPTSEHNQTTEANQAVKETGVLHTRSRGVGLEETFISTQGVKPSEDTNTAPQSGTAVDDFND
QDGDFIQPTSTIGNTTNAVLALGATLDPTGNSCIPKDVFETSKEADEIGASRHTSNGFPSSSPSSPAVMEGQPKPTPPEE
TKASQPIAEIHGDDMTVGNGSDGAINNESNDSHSSASNSSSTHEEEWLPGDQSLPNSNSASSSPGNTKVLAYSRRGRGRG
RGRGRGGRGKGRAK
>CAA16546.1 predicted protein [Arabidopsis thaliana]
MDSVSGYAAGAGQPRVGGKIVRPRRTAVVRTPCERPVQRSRDPPQQNPSWISRLVYKPASVIASGAGKFISSVVFSDSSS
SSEEDEDSSSDIDGDEDVEKNNPDFTEEDLLSAQQPSIQRLSSKRVIEQLLLQETFAREEGDRLIDIIKARVVDHPSVPS
AIETSHDDYGLTSGMLLMVDCANVNVGEMSNTAVMEARKWLEEKKSGSSSKYKATEDGAGSPVDVAKSYMRARLPWGSPA
ANNLDFRSPSSARVQGTPLPYSAGNFSSSKLKRKSGSNQSWNIQDEIRKVRAKATEEMLKSPSSVASLEPKYSPYVLATD
MLKGNASSLNADGAVRNEQSRALPNSAIPTSEHNQTTEANQAVKETGVLHTRSRGVGLEETFISTQGVKPSEDTNTAPQR
FFLLCLSFQHRFFSTVCDSGTAVDDFNDQDGDFIQPTSTIGNTTNGIHWMLNSFAVLALGATLDPTGNSCIPKDVFETSK
EADEIGASRHTSNGFPSSSPSSPAVMEGQPKPTPPEETKASQPIAEIHGDDMTVGNGSDGAINNESNDSHSSASNSSSTH
EEEWLPGDQSLPNSNSASSSPGNTKVLAYSRRGRGRGRGRGRGGRGKGRAK
>NP_201197.1 topoisomerase 3alpha [Arabidopsis thaliana]
MSRRGGGPVTVLNVAEKPSVAKSVAGILSRGTFRTREGRSRYNKIFEFDYAINGQPCRMLMTSVIGHLMELEFADRYRKW
HSCDPADLYQAPVMKHVPEDKKDIKKTLEEEARKSDWLVLWLDCDREGENIAFEVVDVCRAVKHNLFIRRAHFSALIDRD
IHEAVQNLRDPNQLFAEAVDARQEIDLRIGASFTRFQTMLLRDRFAIDSTGEERSRVISYGPCQFPTLGFIVERYWEIQA
HEPEEFWTINCSHQSEEGLATFNWMRGHLFDYASAVILYEMCVEEPTATVMNVPHPRERFKYPPYPLNTIELEKRASRYF
RLSSEHTMKVAEELYQAGFISYPRTETDSFSSRTDLRAMVEEQTRHPAWGSYAQRLLEPEGGLWRNPANGGHDDKAHPPI
HPTKFSSGESNWSRDHLNVYELVVRHYLACVSQPAVAAETTVEIDIAGERFSASGRAILAKNYLEVYRFESWGGSVIPVY
EKGQQFIPTTLTLDAAVTRPPPLLCEADLLSCMDKAGIGTDATMHDHIKKLLDRGYATKDANTRFSPTNLGEALVMGYDD
MGYELWKPNLRALMEHDMNEVSVGRKTKAEVLETCLQQMKACFLDARVKKSKLLEAMTIFFERSNNTDESESQTAGEVVR
RCNLCNESDMALRKNRDGNFMVGCMNYPQCRNAVWLPGPTLEASVTTNVCQSCGPGPVYKILFKFRQIGIPPGFDVNHLG
CVGGCDDILKQLIDICGTGSRSQARRTPGTAPSNNIQGSNTRQSNVCIHCQQRGHASTNCPSRVPASRNSRPTATNPRND
ESTVSCNTCGSQCVLRTANTEANRGRQFFSCPTQGCSFFAWEDSINNSSGNATTGSNSGGSGRRGSRGRGRGGRGGQSSG
GRRGSGTSFVSATGEPVSGIRCFSCGDPSHFANACPNRNNSNGNYF
>OAO94111.1 TOP3A [Arabidopsis thaliana]
MSRRGGGPVTVLNVAEKPSVAKSVAGILSRGTFRTREGRSRYNKIFEFDYAINGQPCRMLMTSVIGHLMELEFADRYRKW
HSCDPADLYQAPVMKHVPEDKKDIKKTLEEEARKSDWLVLWLDCDREGENIAFEVVDVCRAVKHNLFIRRAHFSALIDRD
IHEAVQNLRDPNQLFAEAVDARQEIDLRIGASFTRFQTMLLRDRFAIDSTGEERSRVISYGPCQFPTLGFIVERYWEIQA
HEPEEFWTINCSHQSEEGLATFNWMRGHLFDYASAVILYEMCVEEPTATVMNVPHPRERFKYPPYPLNTIELEKRASRYF
RLSSEHTMKVAEELYQAGFISYPRTETDSFSSRTDLRAMVEEQTRHPAWGSYAQRLLEPEGGLWRNPANGGHDDKAHPPI
HPTKFSSGESNWSRDHLNVYELVVRHYLACVSQPAVAAETTVEIDIAGERFSASGRAILAKNYLEVYRFESWGGSVIPVY
EKGQQFIPTTLTLDAAVTRPPPLLCEADLLSCMDKAGIGTDATMHDHIKKLLDRGYATKDANTRFSPTNLGEALVMGYDD
MGYELWKPNLRALMEHDMNEVSVGRKTKAEVLETCLQQMKACFLDARVKKSKLLEAMTIFFERSNNTDESESQTAGEVVR
RCNLCNESDMALRKNRDGNFMVGCMNYPQCRNAVWLPGPTLEASVTTNVCQSCGPGPVYKILFKFRQIGIPPGFDVNHLG
CVGGCDDILKQLIDICGTGSRSQARRTPGTAPSNNIQGSNTRQSNVCIHCQQRGHASTNCPSRVPASQNSRPTATNPRND
ESTVSCNTCGSQCVLRTANTEANRGRQFFSCPTQGCSFFAWEDSINNSSGNATTGSNSGGSGRRGSRGRGRGGRGGQSSG
GRRGSGTSFVSATGEPVSGIRCFSCGDPSHFANACPNRNTSNGNYF
>CAA0411842.1 unnamed protein product [Arabidopsis thaliana]
MSRRGGGPVTVLNVAEKPSVAKSVAGILSRGTFRTREGRSRYNKIFEFDYAINGQPCRMLMTSVIGHLMELEFADRYRKW
HSCDPADLYQAPVMKHVPEDKKDIKKTLEEEARKSDWLVLWLDCDREGENIAFEVVDVCRAVKHNLFIRRAHFSALIDRD
IHEAVQNLRDPNQLFAEAVDARQEIDLRIGASFTRFQTMLLRDRFAIDSTGEERSRVISYGPCQFPTLGFIVERYWEIQA
HEPEEFWTINCSHQSEEGLATFNWMRGHLFDYASAVILYEMCVEEPTATVMNVPHPRERFKYPPYPLNTIELEKRASRYF
RLSSEHTMKVAEELYQAGFISYPRTETDSFSSRTDLRAMVEEQTRHPAWGSYAQRLLEPEGGLWRNPANGGHDDKAHPPI
HPTKFSSGESNWSRDHLNVYELVVRHYLACVSQPAVAAETTVEIDIAGERFSASGRAILAKNYLEVYRFESWGGSVIPVY
EKGQQFIPTTLTLDAAVTRPPPLLCEADLLSCMDKAGIGTDATMHDHIKKLLDRGYATKDANTRFSPTNLGEALVMGYDD
MGYELWKPNLRALMEHDMNEVSVGRKTKAEVLETCLQQMKACFLDARVKKSKLLEAMTIFFERSNNTDESESQTAGEVVR
RCNLCNESDMALRKNRDGNFMVGCMNYPQCRNAVWLPGPTLEASITTNVCQSCGPGPVYKILFKFRQIGIPPGFDVNHLG
CVGGCDDILKQLIDICGTGSRSQARRTPGTAPSNNIQGSNTRQSNVCIHCQQRGHASTNCPSRVPASRNSRPTATNPRND
ESTVSCNTCGSQCVLRTANTEANRGRQFFSCPTQGCSFFAWEDSINNSSGNATTGSNSGGSGRRGSRGRGRGGRGGQSSG
GRRGSGTSFVSATGEPVSGIRCFSCGDPSHFANACPNRNNSNGNYF
