# Supplementary material for: Searching for G-Quadruplex-Binding Proteins in Plants: New Insight into Possible G-Quadruplex Regulation
Source: BioTech (Basel). 2021 Sep 22;10(4):20. doi: 10.3390/biotech10040020 (PMC9245464; doi:10.3390/biotech10040020)
Supplement: Supplementary file 1 [file biotech-10-00020-s001.zip › SUPPL_FINAL/File S6.txt]

Proteins containing RGG motif in Arabidopsis thaliana (BLASTp searching)

>NP_001322307.1 ARGONAUTE 3 [Arabidopsis thaliana]
MDRGGYRGGRGDGRGRGGGGDRGRGYSGRGDGRGRGGGGDRGRGYSGRGDGHGRGGGGDRGRGYSGRGRGFVQDRDGGWV
NPGQSSGGHVRGRGTQLQQPPPQEVPPSSSQAQVSQGVAPGDVGQGGVGDVGRDGVGDVGRDGVGDVGQGGVGDVGQVGV
GDVGQGGVGDVGQGGVGDVGRDGVGDVGRDGVGDVGRGGVGDRGQSQSGLSSGHFGRGTQLQQPQPQAVSQSSSQGQVSQ
SFATGGVGLGAWARKPQLFSDSTVLPSSSSSNVVASHTASGSQVMTPKPSSSDKKEPVKRPDKGGNIKVKGVINLSVNHF
RVSFSTESVIRHYDVDIKGENSSKKISRFELAMVKEKLFKDNNDFPNAMTAYDGQKNIFSAVELPTGSFKVDFSETEEIM
RGRSYTFIIKQVKELKLLDLQAYIDGRSTFIPRDVLQGMDVVMKEHPSKRMITVGKRFFSTRLEIDFGYGVGAAKGFHHT
LKPTVQGLSLCLNSSLLAFRKAISVIEYLKLYFGWRNIRQFKNCRPDDVVQELIGLKVTVDHRKTKQKFIIMGLSKDDTK
DIKFDFIDHAGNQPPRKISIVEYFKEKYGRDIDHKDIPCLNLGKKGRENFVPMEFCNLVEGQIFPKEKLYRDSAAWLKEL
SLVTPQQRLENINKMIKSSDGPRGGDIIGNFGLRVDPNMTTVEGRVLEAPTLKLTDRRGNPIHEKLMSESNQWNLTTKGV
TKGSIIKHWAVLDFTASESLKKKMPGYFVNKLIERCKGLGMQMEAPIVCKTSSMETLYDGNALEELLRSVIDEASHNHGG
ACPTLVLCAMTGKHDGYKTLKWIAETKLGLVTQCFLTISAIKGETVSDQYLANLALKINAKVGGTNVELVDNIFSFFKKE
DKVMFIGADVNHPAAHDNMSPSIVAVVGTLNWPEANRYAARVKAQSHRKEEIQGFGETCWELIEAHSQAPEKRPNKIVIF
RDGVSDGQFDMVLNVELQNVKDVFAKVGYNPQITVIVAQKRHQTRFFPATTSKDGRAKGNVPSGTVVDTTIIHPFEYDFY
LCSQHGAIGTSKPTHYYVLSDEIGFNSNQIQKLIFDLCFTFTRCTKPVALVPPVSYADKAASRGRVYYEASLMKKNSKQS
RGASSSSASVASSSSSVTMEDKEIFKVHAGIENFMFFV
>VYS47693.1 unnamed protein product [Arabidopsis thaliana]
MDRGGYRGGRGDGRGRGGGGDRGRGYSGRGDGRGRGDGGDRGYSGRGDGHGRGGGGDRGRGYSGRGDGRGRGGGGDRGRG
YSGRGDGRDGRGRGGGGDRGRGYSGRGRGFAQDRDGGWVNPGQSSGDHVRGRGTQLQQPQPQEVPPSSSQAQVSQGVAPG
DVGQGGVGDVGKDGVGDVGRGGVGDVGQGGVRDVGQGGVGDVGQGGVGDVGQGGVGDVGQGGVGDVGQGGVGDVGQGGVG
DVGRGGVGDRGQSQSGPSSGHFGRGTQLQQPQPQAVSQSSSQAQVSQSFATGGVGLGAWARKPQLFSDSTVLPSSSSSNV
VASHTASGSQVMTPKPSSSDKKEPVKRPDKGGNIKVKGVINLSVNHFRVSFSTESVIRHYDVDIKGENSSKKISRFELAM
VKEKLFKDNNDFPNAMTAYDGQKNIFSAVELPTGSFKVDFSETEEIMRGRSYKFIIKQVKELKLLDLQAYIDGRSTFIPR
DVLQGMDVVMKEHPSKRMITVGKRFFSTRLEIDFGYGVGAAKGFHHTLKPTVQGLSLCLNSSLLAFRKAISVIEYLKLYF
GWRNIRQFKNCRPDDVVKELIGLKVTVDHRKTKQKFIIMGLSKDDTKDIKFDFIDHAGNQPPRKISIVEYFKEKYGRDID
HKDIPCLNLGKKGRENFVPMEFCNLVEGQIFPKEKLYRDSAAWLKELSLVTPQQRLENINKMIKSSDGPRGGDIIENFGL
RVDPNMTTVEGRVLEAPTLKLTDRRGNPIHEKLMSESNQWNLTTKGVTKGSIIKHWAVLDFTASESLKKKMPGYFVNKLI
ERCKGLGMQMEAPIVCKTSSMETLYDGNALEELLRSVIDEASHNHGGACPTLVLCAMTGKHDGYKTLKWIAETKLGLVTQ
CFLTISAIKGETVSDQYLANLALKINAKVGGTNVELVDNIFSFFKKEDKVMFIGADVNHPAAHDNMSPSIVAVVGTLNWP
EANRYAARVKAQSHRKEEIQGFGETCWELIEAHSQAPEKRPNKIVIFRDGVSDGQFDMVLNVELQNVKDVFAKVGYNPQI
TVIVAQKRHQTRFFPATTSKDGRAKGNVPSGTVVDTTIIHPFEYDFYLCSQHGAIGTSKPTHYYVLSDEIGFNSNQIQKL
IFDLCFTFTRCTKPVALVPPVSYADKAASRGRVYYEASLMKKNSKQSRGASSSSASVASSSSSVTMEDKEIFKVHAGIEN
VMFFV
>NP_174414.1 ARGONAUTE 3 [Arabidopsis thaliana]
MDRGGYRGGRGDGRGRGGGGDRGRGYSGRGDGRGRGGDGDRGYSGRGDGHGRGGGGDRGRGYSGRGDGRGRGGGGDRGRG
YSGRGDGHGRGGGGDRGRGYSGRGRGFVQDRDGGWVNPGQSSGGHVRGRGTQLQQPPPQEVPPSSSQAQVSQGVAPGDVG
QGGVGDVGRDGVGDVGRDGVGDVGQGGVGDVGQVGVGDVGQGGVGDVGQGGVGDVGRDGVGDVGRDGVGDVGRGGVGDRG
QSQSGLSSGHFGRGTQLQQPQPQAVSQSSSQGQVSQSFATGGVGLGAWARKPQLFSDSTVLPSSSSSNVVASHTASGSQV
MTPKPSSSDKKEPVKRPDKGGNIKVKGVINLSVNHFRVSFSTESVIRHYDVDIKGENSSKKISRFELAMVKEKLFKDNND
FPNAMTAYDGQKNIFSAVELPTGSFKVDFSETEEIMRGRSYTFIIKQVKELKLLDLQAYIDGRSTFIPRDVLQGMDVVMK
EHPSKRMITVGKRFFSTRLEIDFGYGVGAAKGFHHTLKPTVQGLSLCLNSSLLAFRKAISVIEYLKLYFGWRNIRQFKNC
RPDDVVQELIGLKVTVDHRKTKQKFIIMGLSKDDTKDIKFDFIDHAGNQPPRKISIVEYFKEKYGRDIDHKDIPCLNLGK
KGRENFVPMEFCNLVEGQIFPKEKLYRDSAAWLKELSLVTPQQRLENINKMIKSSDGPRGGDIIGNFGLRVDPNMTTVEG
RVLEAPTLKLTDRRGNPIHEKLMSESNQWNLTTKGVTKGSIIKHWAVLDFTASESLKKKMPGYFVNKLIERCKGLGMQME
APIVCKTSSMETLYDGNALEELLRSVIDEASHNHGGACPTLVLCAMTGKHDGYKTLKWIAETKLGLVTQCFLTISAIKGE
TVSDQYLANLALKINAKVGGTNVELVDNIFSFFKKEDKVMFIGADVNHPAAHDNMSPSIVAVVGTLNWPEANRYAARVKA
QSHRKEEIQGFGETCWELIEAHSQAPEKRPNKIVIFRDGVSDGQFDMVLNVELQNVKDVFAKVGYNPQITVIVAQKRHQT
RFFPATTSKDGRAKGNVPSGTVVDTTIIHPFEYDFYLCSQHGAIGTSKPTHYYVLSDEIGFNSNQIQKLIFDLCFTFTRC
TKPVALVPPVSYADKAASRGRVYYEASLMKKNSKQSRGASSSSASVASSSSSVTMEDKEIFKVHAGIENFMFFV
>CAA0259614.1 unnamed protein product [Arabidopsis thaliana]
MDRGGYRGGRGDGRGRGGGGDRGRGYSGRGDGRGRGGDGDRGYSGRGDGHGRGGGGDRGRGYSGRGDGRGRGGGGDRGRG
YSDRGDGHGRGGGGDRGRGYSGRGRGFVQDRDGGWVNPGQSSGGHVRGRGTQLQQPPPQEVPPSSSQAQVSQGVAPGDVG
QGGVGDVGRDGVGDVGRDGVGDVGRDGVGDVGQGGVGDVGQVGVGDVGQGGVGDVGQGGVGDVGRDGVGDVGRGGVGDRG
QSQSGPSSGHFGRGTQLQQPQPQAVSQSSSQGQVSQSFATGGVGLGAWARKPQLFSDSTVLPSSSSSNVVASHTASGSQV
MTPKPSSSDKKEPVKRPDKGGNIKVKGVINLSVNHFRVSFSTESVIRHYDVDIKGENSSKKISRFELAMVKEKLFKDNND
FPNAMTAYDGQKNIFSAVELPTGSFKVDFSETEEIMRGRSYTFIIKQVKELKLLDLQAYIDGRSTFIPRDVLQGMDVVMK
EHPSKRMITVGKRFFSTRLEIDFGYGVGAAKGFHHTLKPTVQGLSLCLNSSLLAFRKAISVIEYLKLYFGWRNIRQFKNC
RPDDVVQELIGLKVTVDHRKTKQKFIIMGLSKDDTKDIKFDFIDHAGNQPPRKISIVEYFKEKYGRDIDHKDIPCLNLGK
KGRENFVPMEFCNLVEGQIFPKEKLYRDSAAWLKELSLVTPQQRLENINKMIKSSDGPRGGDIIGNFGLRVDPNMTTVEG
RVLEAPTLKLTDRRGNPIHEKLMSESNQWNLTTKGVTKGSIIKHWAVLDFTASESLKKKMPGYFVNKLIERCKGLGMQME
APIVCKTSSMETLYDGNALEELLRSVIDETSHNHGGACPTLVLCAMTGKHDGYKTLKWIAETKLGLVTQCFLTISAIKGE
TVSDQYLANLALKINAKVGGTNVELVDNIFSFFKKEDKVMFIGADVNHPAAHDNMSPSIVAVVGTLNWPEANRYAARVKA
QSHRKEEIQGFGETCWELIEAHSQAPEKRPNKIVIFRDGVSDGQFDMVLNVELQNVKDVFAKVGYNPQITVIVAQKRHQT
RFFPATTSKDGRAKGNVPSGTVVDTTIIHPFEYDFYLCSQHGAIGTSKPTHYYVLSDEIGFNSNQIQKLIFDLCFTFTRC
TKPVALVPPVSYADKAASRGRVYYEASLMKKNSKQSRGASSSSASVASSSSSVTMEDKEIFKVHAGIENVMFFV
>NP_001322306.1 ARGONAUTE 3 [Arabidopsis thaliana]
MDRGGYRGGRGDGRGRGGGGDRGRGYSGRGRGFVQDRDGGWVNPGQSSGGHVRGRGTQLQQPPPQEVPPSSSQAQVSQGV
APGDVGQGGVGDVGRDGVGDVGRDGVGDVGQGGVGDVGQVGVGDVGQGGVGDVGQGGVGDVGRDGVGDVGRDGVGDVGRG
GVGDRGQSQSGLSSGHFGRGTQLQQPQPQAVSQSSSQGQVSQSFATGGVGLGAWARKPQLFSDSTVLPSSSSSNVVASHT
ASGSQVMTPKPSSSDKKEPVKRPDKGGNIKVKGVINLSVNHFRVSFSTESVIRHYDVDIKGENSSKKISRFELAMVKEKL
FKDNNDFPNAMTAYDGQKNIFSAVELPTGSFKVDFSETEEIMRGRSYTFIIKQVKELKLLDLQAYIDGRSTFIPRDVLQG
MDVVMKEHPSKRMITVGKRFFSTRLEIDFGYGVGAAKGFHHTLKPTVQGLSLCLNSSLLAFRKAISVIEYLKLYFGWRNI
RQFKNCRPDDVVQELIGLKVTVDHRKTKQKFIIMGLSKDDTKDIKFDFIDHAGNQPPRKISIVEYFKEKYGRDIDHKDIP
CLNLGKKGRENFVPMEFCNLVEGQIFPKEKLYRDSAAWLKELSLVTPQQRLENINKMIKSSDGPRGGDIIGNFGLRVDPN
MTTVEGRVLEAPTLKLTDRRGNPIHEKLMSESNQWNLTTKGVTKGSIIKHWAVLDFTASESLKKKMPGYFVNKLIERCKG
LGMQMEAPIVCKTSSMETLYDGNALEELLRSVIDEASHNHGGACPTLVLCAMTGKHDGYKTLKWIAETKLGLVTQCFLTI
SAIKGETVSDQYLANLALKINAKVGGTNVELVDNIFSFFKKEDKVMFIGADVNHPAAHDNMSPSIVAVVGTLNWPEANRY
AARVKAQSHRKEEIQGFGETCWELIEAHSQAPEKRPNKIVIFRDGVSDGQFDMVLNVELQNVKDVFAKVGYNPQITVIVA
QKRHQTRFFPATTSKDGRAKGNVPSGTVVDTTIIHPFEYDFYLCSQHGAIGTSKPTHYYVLSDEIGFNSNQIQKLIFDLC
FTFTRCTKPVALVPPVSYADKAASRGRVYYEASLMKKNSKQSRGASSSSASVASSSSSVTMEDKEIFKVHAGIENFMFFV
>OAP18010.1 AGO3 [Arabidopsis thaliana]
MDRGGYRGGRGDGRGRGGDGDRGYSGRGDGHGRGGGGDRGRGYSGRGDGRGRGGGGDRGRGYSGRGDGHGRGGGGDRGRG
YSGRGRGFVQDRDGGWVNPGQSSGGHVRGRGTQLQQPPPQEVPPSSSQAQVSQGVAPGDVGQGGVGDVGRDGVGDVGRDG
VGDVGGVGDVGRDGVGDVGRGGVGDRGQSQSGPSSGHFGRGTQLQQPQPQAVSQSSSQGQVSQSFATGGVGLGAWARKPQ
LFSDSTVLPSSSSSNVVASHTASGSQVMTPKPSSSDKKEPVKRPDKGGNIKVKGVINLSVNHFRVSFSTESVIRHYDVDI
KGENSSKKISRFELAMVKEKLFKDNNDFPNAMTAYDGQKNIFSAVELPTGSFKVDFSETEEIMRGRSYTFIIKQVKELKL
LDLQAYIDGRSTFIPRDVLQGMDVVMKEHPSKRMITVGKRFFSTRLEIDFGYGVGAAKGFHHTLKPTVQGLSLCLNSSLL
AFRKAISVIEYLKLYFGWRNIRQFKNCRPDDVVQELIGLKVTVDHRKTKQKFIIMGLSKDDTKDIKFDFIDHAGNQPPRK
ISIVEYFKEKYGRDIDHKDIPCLNLGKKGRENFVPMEFCNLVEGQIFPKEKLYRDSAAWLKELSLVTPQQRLENINKMIK
SSDGPRGGDIIGNFGLRVDPNMTTVEGRVLEAPTLKLTDRRGNPIHEKLMSESNQWNLTTKGVTKGSIIKHWAVLDFTAS
ESLKKKMPGYFVNKLIERCKGLGMQMEAPIVCKTSSMETLYDGNALEELLRSVIDEASHNHGGACPTLVLCAMTGKHDGY
KTLKWIAETKLGLVTQCFLTISAIKGETVSDQYLANLALKINAKVGGTNVELVDNIFSFFKKEDKVMFIGADVNHPAAHD
NMSPSIVAVVGTLNWPEANRYAARVKAQSHRKEEIQGFGETCWELIEAHSQAPEKRPNKIVIFRDGVSDGQFDMVLNVEL
QNVKDVFVKVGYNPQITVIVAQKRHQTRFFPATTSKDGRAKGNVPSGTVVDTTIIHPFEYDFYLCSQHGAIGTSKPTHYY
VLSDEIGFNSNQIQKLIFDLCFTFTRCTKPVALVPPVSYADKAASRGRVYYEASLMKKNSKQSRGASSSSASVASSSSSV
TMEDKEIFKVHAGIENVMFFV
>NP_568523.1 glycine-rich protein [Arabidopsis thaliana]
MNLNGGGSGSSGSGSGGSVSGGSGSGGSGSGGSGSGGSGSGGRANGRGNGGRGSGRGGGRGDGRGDGRGIGGGGRGRGRI
PAAFMGRGRGRGRGNHGQMSIDALQAQEARRLMPVLHS
>VYS68274.1 unnamed protein product [Arabidopsis thaliana]
MNLNGGGSGSGGSGSGGSVSGGSGSGGSGSGGSGSGGSGSGGRANGRGNGGRGSGRGGGRGDGRGDGRGIGGGGRGRGRI
PAAFMGRGRGRGRGNHGQMSIDALQAQEARRLMPVLHS
>OAO90547.1 hypothetical protein AXX17_AT5G32160 [Arabidopsis thaliana]
MNLNGGGSGSGGSGSGGSGSGGSGSGGSGSGGSGSGGSGSGGSGSGGRANGRGNGGRGSGRGGGRGDGRGDGRGIGGGGR
GRGRIPAAFMGRGRGRGRGNHGQMSIDALQAQEARRLMPVLHS
>NP_001078399.1 Hyaluronan / mRNA binding family [Arabidopsis thaliana]
MLHVVVEAVEDLTVVVVVTTVMMVTMDIQGDTLNPQVKEMFQSLLTRGVAGGDGERPRRAFERRSGTGRGSDFKRDGSGR
GNWGTPGEEIAAETEAVAGVETEKDVGEKPAVDDVAADANKEDTVVEEKEPEDKEMTLDEYEKILEEKKKALQSLTTSER
KVDTKVFESMQQLSNKKSNDEIFIKLGSDKDKRKDDKEEKAKKAVSINEFLKPAEGGNYYRGGRGGRGRGGRGRGGVSSG
ESGGYRNEAAPAIGDAAQFPSLGGK
>NP_001078400.1 Hyaluronan / mRNA binding family [Arabidopsis thaliana]
MMMLRIQASSLLPSRRLISPRNLDRFRACLLSQLLSFHRSHFLLLKPVREARSDAPRGGGGRGGFNRGRGGYNRDDGNNG
YSGGYTKPSGEGDVSKSSYERRGGGGAPRGSFRGEGGGPGGGRRGGFSNEGGDGERPRRAFERRSGTGRGSDFKRDGSGR
GNWGTPGEEIAAETEAVAGVETEKDVGEKPAVDDVAADANKEDTVVEEKEPEDKEMTLDEYEKILEEKKKALQSLTTSER
KVDTKVFESMQQLSNKKSNDEIFIKLGSDKDKRKDDKEEKAKKAVSINEFLKPAEGGNYYRGGRGGRGRGGRGRGGVSSG
ESGGYRNEAAPAIGDAAQFPSLGGK
>AAM61393.1 nuclear antigen homolog [Arabidopsis thaliana]
MATLNPFDLLDDDAEDPSQLAVSIEKIDKSKKSGPVSSLPAKSAPKLPSKPLPPAQAVREARSDAPRGRGRGGFSRGHGG
YNRDDGNNGYSGGYTKPSGEGDVSKSSYERRGGGGAPRGSFRGEGGGPGGGRRGGFSNEGGEGERPRRTYERRSGTGRGS
DFKRDGSGRGNWGTPGEEIAAETEAVAGVETQKDVGEKPAVDDVAADANKENTVVEEKEPEDKEMTLDEYEKILEEKKKA
LQSLTTSERKVDTKVFESMQQLSNKKSNDEIFIKLGSDKDKRKDDKEEKAKKAVSINEFLKPAGGGDYYRGGRGGRGRGG
RGRGGVSSGESGGYRNEAAPAIGDAAQFPSLGGK
>CAA0395524.1 unnamed protein product [Arabidopsis thaliana]
MATLNPFDLLDDDAEDPSQLAVSIEKIDKSKKSGPVSSLPAKSAPKLPSKPLPPAQAVREARSDAPRGRGRGGFSRGHGG
YNRDDGNNGYSGGYTKPSGEGDVSKSSYERRGGGGAPRGSFRGEGGGPGGGRRGGFSNEGGEGERPRRTYERRSGTGRGS
DFKRDGSGRGNWGTPGEEIAAETEAVAGVETQKDVGEKPAVDDVAADANKENTVVEEKEPEDKEMTLDEYEKILEEKKKA
LQSLTTSERKVDTKVFESMQQLSNKKSNDEIFIKLGSDKDKRKDDKEEKAKKAVSINEFLKPAEGGNYYRGGRGGRGRGG
RGRGGVSSGESGGYRNEAAPAIGDAAQFPSLGGK
>OAP00158.1 hypothetical protein AXX17_AT4G19830 [Arabidopsis thaliana]
MATLNPFDLLDDDAEDPSQLAVSIEKIDKSKKSGPVSSLPAKSAPKLPSKPLPPAQAVREARSDAPRGGGGRGGFNRGRG
GYNRDDGNNGYSGGYTKPSGEGDVSKSSYERRGGGGAPRGSFRGEGGGPGGGRRGGFSNEGGEGERPRRTYERRSGTGRG
SDFKRDGSGRGNWGTPGEEIAAETEAVAGVETQTDVGEKPAVDDVAADANKENTVVEEKEPEDKEMTLDEYEKILEEKKK
ALQSLTTSERKVDTKVFESMQQLSNKKSNDEIFIKLGPDKDKRKDDKEEKAKKAVSINEFLKPAEGGNYYRGGRGGRGRG
GRGRGGVSSGESGGYRNDAAPAIGDAAQFPSLGGK
>NP_193416.1 Hyaluronan / mRNA binding family [Arabidopsis thaliana]
MATLNPFDLLDDDAEDPSQLAVAIEKIDKSKKSGQVSSLPAKSAPKLPSKPLPPAQAVREARSDAPRGGGGRGGFNRGRG
GYNRDDGNNGYSGGYTKPSGEGDVSKSSYERRGGGGAPRGSFRGEGGGPGGGRRGGFSNEGGDGERPRRAFERRSGTGRG
SDFKRDGSGRGNWGTPGEEIAAETEAVAGVETEKDVGEKPAVDDVAADANKEDTVVEEKEPEDKEMTLDEYEKILEEKKK
ALQSLTTSERKVDTKVFESMQQLSNKKSNDEIFIKLGSDKDKRKDDKEEKAKKAVSINEFLKPAEGGNYYRGGRGGRGRG
GRGRGGVSSGESGGYRNEAAPAIGDAAQFPSLGGK
>NP_200803.3 RNA-binding (RRM/RBD/RNP motifs) family protein [Arabidopsis thaliana]
MFSDRSEDHRSGRSSAGIETGTKLYISNLDYGVMNEDIKELFAEVGELKRYTVHFDRSGRSKGTAEVVYSRRGDALAAVK
KYNDVQLDGKPMKIEIVGTNLQTAAAPSGRPANGNSNGAPWRGGQGRGGQQRGGGRGGGGRGGGGRGRRPGKGPAEKISA
EDLDADLDKYHSGDMETN
>BAB08363.1 RNA and export factor binding protein 2-I-like protein [Arabidopsis thaliana]
MSTGLDMSLDDMIAKNRKSRGGAGPARGTGSGSGPGPTRRNNPNRKSTRSAPYQSAKAPESTWGHDMFSDRSEDHRSGRS
SAGIETGTKLYISNLDYGVMNEDIKELFAEVGELKRYTVHFDRSGRSKGTAEVVYSRRGDALAAVKKYNDVQLDGKPMKI
EIVGTNLQTAAAPSGRPANGNSNGGQGRGGQQRGGGRGGGGRGGGGRGRRPGKGPAEKISAEDLDADLDKYHSGDMETN
>NP_974965.1 RNA-binding (RRM/RBD/RNP motifs) family protein [Arabidopsis thaliana]
MSTGLDMSLDDMIAKNRKSRGGAGPARGTGSGSGPGPTRRNNPNRKSTRSAPYQSAPESTWGHDMFSDRSEDHRSGRSSA
GIETGTKLYISNLDYGVMNEDIKELFAEVGELKRYTVHFDRSGRSKGTAEVVYSRRGDALAAVKKYNDVQLDGKPMKIEI
VGTNLQTAAAPSGRPANGNSNGAPWRGGQGRGGQQRGGGRGGGGRGGGGRGRRPGKGPAEKISAEDLDADLDKYHSGDME
TN
>AAM63758.1 transcriptional coactivator-like protein [Arabidopsis thaliana]
MSTGLDMSLDDMIAKNRKSRGGAGPARGTGSGSGPGPTRRNNPNRKSTRSAPYQSAKAPESTWGHDMFSDRSEDHRSGRS
SAGIETGTKLYISXLDYGVMNEDIKELFAEVGELKRYTVHFDRSGRSKGTAEVVYSRRGDALAAVKKYNDVQLDGKPMKI
EIVGTNLQTAAAPSGRPANGNSNGAPWRGGQGRGGQRGGGRGGGGRGGGGRGRRPGKGPAEKISAEDLDADLDKYHSGDM
ETN
>NP_851229.1 RNA-binding (RRM/RBD/RNP motifs) family protein [Arabidopsis thaliana]
MSTGLDMSLDDMIAKNRKSRGGAGPARGTGSGSGPGPTRRNNPNRKSTRSAPYQSAKAPESTWGHDMFSDRSEDHRSGRS
SAGIETGTKLYISNLDYGVMNEDIKELFAEVGELKRYTVHFDRSGRSKGTAEVVYSRRGDALAAVKKYNDVQLDGKPMKI
EIVGTNLQTAAAPSGRPANGNSNGAPWRGGQGRGGQQRGGGRGGGGRGGGGRGRRPGKGPAEKISAEDLDADLDKYHSGD
METN
>NP_001190572.1 RNA-binding (RRM/RBD/RNP motifs) family protein [Arabidopsis thaliana]
MSTGLDMSLDDMIAKNRKSRGGAGPARGTGSGSGPGPTRRNNPNRKSTRSAPYQSAKAPESTWGHDMFSDRSEDHRSGRS
SAGIETGTKLYISNLDYGVMNEDIKELFAEVGELKRYTVHFDRSGRSKGTAEVVYSRRGDALAAVKKYNDVQLDGKPMKI
EIVGTNLQTAAAPSGRPANGNSNGAPWSRGGQGRGGQQRGGGRGGGGRGGGGRGRRPGKGPAEKISAEDLDADLDKYHSG
DMETN
>AAD21465.1 putative ATP-dependent RNA helicase A [Arabidopsis thaliana]
MPPHGPNSQGGRRGGGHSSGRRGGRGGGGRGGGGGGRGEQRWWDPVWRAERLRQQQAEMEVLDENEWWNKIEQWKTGGEQ
EMLIKRNFSRGDQQTLSDMALQMGLYFHAYNKGKALVVSKVPLPDYRADLDERHGSTQKEIKMSTETERKLGSLLKTTQE
SGSSGASASAFNDQQDRTSTLGLKRPDSASKLPDSLEKEKFSFALKERQEKLKATESVKALKAFREKLPAFKMKEEFLNS
VSQNQVLVVSGETGCGKTTQLPQFILEEEISSLRGADCNIICTQPRRISAISVASRISAERGESIGESVGYQIRLESKRS
DQTRLLFCTTGVLLRRLDPNLTNVSHLLVDEIHERGMNEDFLLIILRDLLPRRPDLRLILMSATINADMFSTYFGNSPTM
HIPGFTFPVAELFLEDVLEKSRYNIKSSDSGNYQGSSRGRRRESESKKDDLTTLFEDIDINSHYKSYSSATRNSLEAWSG
AQIDVDLVEATIEHICRLEGGGAILVFLTGWDEISKLLEKINMNNFLGDSSKFLVLPLHGSMPTVNQREIFDRPPPNKRK
IVLATNIAESSITIDDVVYVVDCGKAKETSYDALNKVACLLPSWISKASAHQRRGRAGRVQAGVCYRLYPKVIYDAFPQY
QLPEIIRTPLQELCLHIKSLQVGSIGSFLAKALQPPDALAVENAIELLKTIGALNDVEELTPLGRHLCTLPVDPNIGKML
LIGAIFQCVNPALTIAAALAYRSPFVLPLNRKEEADEAKRYFAGDSCSDHIALLKAYEGYRDAKRGGNEKDFCWQNFLSP
VTLRMMEDMRNQFLDLLSDIGFVDKSKPNAYNQYSYDMEMISAVLCAGLYPNVVQCKRRGKRTAFYTKELGKVDIHPGSV
NARVNLFSLPYLVYSEKVKTTSVYIRDSTNISDYALLMFGGNLIPSKTGEGIEMLGGYLHFSASKNILELIQRLRGEVDK
LLNKKIEDPSLDITVEGKGVVSAVVELLRSQKH
>NP_850255.1 RNA helicase family protein [Arabidopsis thaliana]
MPPHGPNSQGGRRGGGHSSGRRGGRGGGGRGGGGGGRGEQRWWDPVWRAERLRQQQAEMEVLDENEWWNKIEQWKTGGEQ
EMLIKRNFSRGDQQTLSDMALQMGLYFHAYNKGKALVVSKVPLPDYRADLDERHGSTQKEIKMSTETERKLGSLLKTTQE
SGSSGASASAFNDQQDRTSTLGLKRPDSASKLPDSLEKEKFSFALKERQEKLKATESVKALKAFREKLPAFKMKEEFLNS
VSQNQVLVVSGETGCGKTTQLPQFILEEEISSLRGADCNIICTQPRRISAISVASRISAERGESIGESVGYQIRLESKRS
DQTRLLFCTTGVLLRRLIEDPNLTNVSHLLVDEIHERGMNEDFLLIILRDLLPRRPDLRLILMSATINADMFSTYFGNSP
TMHIPGFTFPVAELFLEDVLEKSRYNIKSSDSGNYQGSSRGRRRESESKKDDLTTLFEDIDINSHYKSYSSATRNSLEAW
SGAQIDVDLVEATIEHICRLEGGGAILVFLTGWDEISKLLEKINMNNFLGDSSKFLVLPLHGSMPTVNQREIFDRPPPNK
RKIVLATNIAESSITIDDVVYVVDCGKAKETSYDALNKVACLLPSWISKASAHQRRGRAGRVQAGVCYRLYPKVIYDAFP
QYQLPEIIRTPLQELCLHIKSLQVGSIGSFLAKALQPPDALAVENAIELLKTIGALNDVEELTPLGRHLCTLPVDPNIGK
MLLIGAIFQCVNPALTIAAALAYRSPFVLPLNRKEEADEAKRYFAGDSCSDHIALLKAYEGYRDAKRGGNEKDFCWQNFL
SPVTLRMMEDMRNQFLDLLSDIGFVDKSKPNAYNQYSYDMEMISAVLCAGLYPNVVQCKRRGKRTAFYTKELGKVDIHPG
SVNARVNLFSLPYLVYSEKVKTTSVYIRDSTNISDYALLMFGGNLIPSKTGEGIEMLGGYLHFSASKNILELIQRLRGEV
DKLLNKKIEDPSLDITVEGKGVVSAVVELLRSQKH
>VYS54589.1 unnamed protein product [Arabidopsis thaliana]
MQQSLSCFSTFRFLLPFSSKLSPLRPLFHTAAMPPHGPNSQGGRRGGGHSSGRRGGRGGGGRGGGGGGRGEQRWWDPVWR
AERLRQQQAEMEVLDENEWWNKIEQWKTGGEQEMLIKRNFSRGDQQTLSDMALQMGLYFHAYNKGKALVVSKVPLPDYRA
DLDERHGSTQKEIKMSTETERKLGSLLKTTQESGSSGASASAFNDQQDRTSTLGLKRPDSASKLPDSLEKEKFSFALKER
QEKLKATESVKALKAFREKLPAFKMKEEFLNSVSQNQVLVVSGETGCGKTTQLPQFILEEEISSLRGADCNIICTQPRRI
SAISVASRISAERGESIGESVGYQIRLESKRSDQTRLLFCTTGVLLRRLIEDPNLTNVSHLLVDEIHERGMNEDFLLIIL
RDLLPRRPDLRLILMSATINADMFSTYFGNSPTMHIPGFTFPVAELFLEDVLEKSRYNIKSSDSGNYQGSSRGRRRESES
KKDDLTTLFEDIDINSHYKSYSSATRNSLEAWSGAQIDVDLVEATIEHICRLEGGGAILVFLTGWDEISKLLEKINMNNF
LGDSSKFLVLPLHGSMPTVNQREIFDRPPPNKRKIVLATNIAESSITIDDVVYVVDCGKAKETSYDALNKVACLLPSWIS
KASAHQRRGRAGRVQAGVCYRLYPKVIYDAFPQYQLPEIIRTPLQELCLHIKSLQVGSIGSFLAKALQPPDALAVENAIE
LLKTIGALNDVEELTPLGRHLCTLPVDPNIGKMLLIGAIFQCVNPALTIAAALAYRSPFVLPLNRKEEADEAKRYFAGDS
CSDHIALLKAYEGYRDAKRGGNEKDFCWQNFLSPVTLRMMEDMRNQFLDLLSDIGFVDKSKPNAYNQYSYDMEMISAVLC
AGLYPNVVQCKRRGKRTAFYTKELGKVDIHPGSVNARVNLFSLPYLVYSEKVKTTSVYIRDSTNISDYALLMFGGNLIPS
KTGEGIEMLGGYLHFSASKNILELIQRLRGEVDKLLNKKIEDPSLDITVEGKGVVSAVVELLRSQKH
>NP_001323636.1 RNA helicase family protein [Arabidopsis thaliana]
MQQSLSCFSTLRFLLPFSSKLSPLRPLFHTAAMPPHGPNSQGGRRGGGHSSGRRGGRGGGGRGGGGGGRGEQRWWDPVWR
AERLRQQQAEMEVLDENEWWNKIEQWKTGGEQEMLIKRNFSRGDQQTLSDMALQMGLYFHAYNKGKALVVSKVPLPDYRA
DLDERHGSTQKEIKMSTETERKLGSLLKTTQESGSSGASASAFNDQQDRTSTLGLKRPDSASKLPDSLEKEKFSFALKER
QEKLKATESVKALKAFREKLPAFKMKEEFLNSVSQNQVLVVSGETGCGKTTQLPQFILEEEISSLRGADCNIICTQPRRI
SAISVASRISAERGESIGESVGYQIRLESKRSDQTRLLFCTTGVLLRRLIEDPNLTNVSHLLVDEIHERGMNEDFLLIIL
RDLLPRRPDLRLILMSATINADMFSTYFGNSPTMHIPGFTFPVAELFLEDVLEKSRYNIKSSDSGNYQGSSRGRRRESES
KKDDLTTLFEDIDINSHYKSYSSATRNSLEAWSGAQIDVDLVEATIEHICRLEGGGAILVFLTGWDEISKLLEKINMNNF
LGDSSKFLVLPLHGSMPTVNQREIFDRPPPNKRKIVLATNIAESSITIDDVVYVVDCGKAKETSYDALNKVACLLPSWIS
KASAHQRRGRAGRVQAGVCYRLYPKVIYDAFPQYQLPEIIRTPLQELCLHIKSLQVGSIGSFLAKALQPPDALAVENAIE
LLKTIGALNDVEELTPLGRHLCTLPVDPNIGKMLLIGAIFQCVNPALTIAAALAYRSPFVLPLNRKEEADEAKRYFAGDS
CSDHIALLKAYEGYRDAKRGGNEKDFCWQNFLSPVTLRMMEDMRNQFLDLLSDIGFVDKSKPNAYNQYSYDMEMISAVLC
AGLYPNVVQCKRRGKRTAFYTKELGKVDIHPGSVNARVNLFSLPYLVYSEKVKTTSVYIRDSTNISDYALLMFGGNLIPS
KTGEGIEMLGGYLHFSASKNILELIQRLRGEVDKLLNKKIEDPSLDITVEGKGVVSAVVELLRSQKH
>VYS48125.1 unnamed protein product [Arabidopsis thaliana]
MYYGRGDGRGNGRGGGSRDGRGGGSGDGRGIGGGYRGRGIIPAAFMGRGRGSGNHGQMSIDVLLAQEARKLMSALHPDRL
A
>OAP18838.1 hypothetical protein AXX17_AT1G37360 [Arabidopsis thaliana]
MYYGRGDGRGNGRGGGSRDGRGGGSGDGRGIGGGYRGRGIIPAAFMGRGRGSGNHGQMSIDALLAQEARKLMSALHPDRL
A
>AAM63072.1 nuclear RNA binding protein A-like protein [Arabidopsis thaliana]
MASLNPFDLLGDDAEDPSQLAVALSQKVEKAAAAVQPPKAAKFPTKPAPPSQAVRESRNAPQGGRGGTGGRGGFSRGRGN
GGYNRDNRNNDAPGNENGFSGGYRRPSEDADGASRGGSVGGYRVGGGLEGPRRGGVANGESGDVERPPRNYDRHSRTGHG
TGMKRNGGGRGNWGTTEDDIPPTSEEPTTEVEKSPVAEKQGGEDETPEAKKELTAEEKAQKEAEEAEAREMTLEEYEKIL
EEKKKALQATKVEERKVDTKVFESMQQLSNKKNTDEEIFIKLGSDKEKRKDATEKAKKSLSINEFLKPADGKRYNGRGGG
SRGRGGRGGRGEGGNQRYAKEAAAPAIGDTAQFPSLG
>NP_199532.1 Hyaluronan / mRNA binding family [Arabidopsis thaliana]
MASLNPFDLLGDDAEDPSQLAVALSQKVEKAAAAVQPPKAAKFPTKPAPPSQAVRESRNAPQGGRGGTGGRGGFSRGRGN
GGYNRDNRNNDAPGNENGFSGGYRRPSEDADGASRGGSVGGYRVGGGREGPRRGGVANGESGDVERPPRNYDRHSRTGHG
TGMKRNGGGRGNWGTTEDDIPPTSEEPTTEVEKSPVAEKQGGEDETPEAKKELTAEEKAQKEAEEAEAREMTLEEYEKIL
EEKKKALQATKVEERKVDTKVFESMQQLSNKKNTDEEIFIKLGSDKEKRKDATEKAKKSLSINEFLKPADGKRYNGRGGG
SRGRGGRGGRGEGGNQRYAKEAAAPAIGDTAQFPSLG
>CAD5322002.1 unnamed protein product [Arabidopsis thaliana]
MMEGIVATSYSPGDKFFIDPYKLLPLARFLPQPKGQSTGGRGGAGRGRGDSRGRGRGGSFSRGRGAPRGGRFPPRGGSRG
SFRGRGRF
>NP_566217.1 H/ACA ribonucleoprotein complex, subunit Gar1/Naf1 protein [Arabidopsis thaliana]
MRPPMRGGGGFRGRGGRDGGGGGRFGGGGGRFGGGGGRFGGGGGRFGGFRDEGPPSEVVEVATFVHACEGDAVTKLSQEK
IPHFNAPIYLENKTQIGKVDEIFGPINESLFSIKMMEGIVATSYSPGDKFFIDPYKLLPLARFLPQPKGQSTGGRGGAGR
GRGDSRGRGRGGSFSRGRGAPRGGRFPPRGGSRGSFRGRGRF
>AAM61071.1 putative GAR1 protein [Arabidopsis thaliana]
MRPPMRGGGGFRGRGGRDGGGGGRFGGGGGRFGGGGGRFGGGGGRFGGFRDEGPPSEVVDVATFVHACEGDAVTKLSQEK
IPHFNAPIYLENKTQIGKVDEIFGPINESLFSIKMMEGIVATSYSPGDKFFIDPYKLLPLARFLPQPKGQSTGGRGGAGR
GRGDSRGRGRGGSFSRGRGAPRGGRFPPRGGSRGSFRGRGRF
>AAF00626.1 putative GAR1 protein [Arabidopsis thaliana]
MRPPMRGGGGFRGRGGRDGGGGGRFGGGGGRFGGGGGRFGGGGGRFGGFRDEGPPSEVVEVATFVHACEGDAVTKLSQEK
IPHFNAPIYLENKTQIGKVDEIFGPINESLFSIKMMEGIVATSYSPGDKFFIDPYKLLPLARFLPQPKVVNCIKLHLTAC
LCSSRGQSTGGRGGAGRGRGDSRGRGRGGSFSRGRGAPRGGRFPPRGGSRGSFRGRGRF
>OAP05923.1 hypothetical protein AXX17_AT3G03330 [Arabidopsis thaliana]
MRPPMRGGGGFRGRGGRDGGGGGRFGGGGGRFGGGGGRFGGGGGRFGGFRDEGPPSEVVVYKYDAFDGFVCLLFRVSLFW
FTEVATFVHACEGDAVTKLSQEKIPHFNAPIYLENKTQIGKVDEIFGPINESLFSIKMMEGIVATSYSPGDKFFIDPYKL
LPLARFLPQPKGQSTGGRGGAGRGRGDSRGRGRGGSFSRGRGAPRGGRFPPRGGSRGSFRGRGRF
>CAA0403370.1 unnamed protein product [Arabidopsis thaliana]
MPELRSGARRLRQPSPQVTGQADNIELPPQPVTRRRGGGGRGRGNAKGAAPPRPAGGVGRGRGIRLIDLEAEPCEVRPAV
GEPAFNQVEAVAEKDIAMEGGSAEKVVGVEEDSSTAPVPERVQVGNSPVYKTERKLGKGGFGQVFVGRRVSGGSDRIGAD
AIEVALKFEHRNSKGCNFGPPYEWQVYNTLNGCYGVPAVHHKGRQGDFYILVMDMLGPSLWDVWNSSGQSMSPNMVACIA
VESISILEKLHMKGFVHGDVKPENFLLGQPGTADEKKLYLIDLGLASKWKDSHSGQHVEYDQRPDVFRGTIRYASVHAHL
GRTGSRRDDLESLAYTLIFLLKGRLPWQGYQGDNKSFLVCKKKMSTSPELMCCFCPPPFKLFLEAVTNMKFDEEPNYAKL
ISIFDSLIEQCALSRPIKIDGALKVGQKRGRMLLNLDEDEQPKKKIRIGSPACQWISVYNARRPMKQRYHYNVADSRLHQ
HVQKGNEDGLLISCVASAANLWALIMDAGTGFTSQVYELSTVFLHKDWIMEQWEKNYYISSIAGSDNGNSLVVMSKGTSY
TQQSYKVSDSFPFKWINKKWKEDFHVTSMTTAGNRWGVVMSRNSGYSDQVVELDFLYPSDGIHRRWESGYRITSMAANCR
SSSFILSVPNVNDG
>CAD5332025.1 unnamed protein product [Arabidopsis thaliana]
MPELRSGARRLRQPSPQVTGQADNIELPPQPVTRRRGGGGRGRGNAKGAAPPRPAGGVGRGRGIRLIDLEAEPCEVRPAV
GEPAFNQVEAVAEKDIAMEGGSAEKVVGVEEDSSTAPVPERVQVGNSPVYKTERKLGKGGFGQVFVGRRVSGGSDRIGAD
AIEVALKFEHRNSKGCNFGPPYEWQVYNTLNGCYGVPAVHHKGRQGDFYILVMDMLGPSLWDVWNSSGQSMSPNMVACIA
VESISILEKLHMKGFVHGDVKPENFLLGQPGTADEKKLYLIDLGLASKWKDSHSGQHVEYDQRPDVFRGTIRLPWQGYQG
DNKSFLVCKKKMSTSPELMCCFCPPPFKLFLEAVTNMKFDEEPNYAKLISIFDSLIEQCALSRPIKIDGALKVGQKRGRM
LLNLDEDEQPKKKIRIGSPACQWISVYNARRPMKQRYHYNVADSRLHQHVQKGNEDGLLISCVASAANLWALIMDAGTGF
TSQVYELSTVFLHKDWIMEQWEKNYYISSIAGSDNGNSLVVMSKGTSYTQQSYKVSDSFPFKWINKKWKEDFHVTSMTTA
GNRWGVVMSRNSGYSDQVVELDFLYPSDGIHRRWESGYRITSMAATADQAAFILSVPKRKMMDETQETLRTTAFPSTHVK
EKWAKNLYIASICFGRTVC
>NP_001332666.1 Protein kinase family protein [Arabidopsis thaliana]
MPELRSGARRLRQPSPQVTGQADNIELPPQPVTRRRGGGGRGRGNAKGAAPPRPAGGVGRGRGIRLIDLEAEPCEVRPAV
GEPAFNQVEAVAEKDIAMEGGSAEKVVGVEEDSSTAPVPERVQVGNSPVYKTERKLGKGGFGQVFVGRRVSGGSDRIGAD
AIEVALKFEHRNSKGCNFGPPYEWQVYNTLNGCYGVPAVHHKGRQGDFYILVMDMLGPSLWDVWNSSGQSMSPNMVACIA
VESISILEKLHMKGFVHGDVKPENFLLGQPGTADEKKLYLIDLGLASKWKDSHSGQHVEYDQRPDVFRGTIRYASVHAHL
GRTGSRRDDLESLAYTLIFLLKGRLPWQGYQGDNKSFLVCKKKMSTSPELMCCFCPPPFKLFLEAVTNMKFDEEPNYAKL
ISIFDSLIEQCALSRPIKIDGALKVGQKRGRMLLNLDEDEQPKKKIRIGSPACQWISVYNARRPMKQRYHYNVADSRLHQ
HVQKGNEDGLLISCVASAANLWALIMDAGTGFTSQVYELSTVFLHKDWIMEQWEKNYYISSIAGSDNGNSLVVMSKGTSY
TQQSYKVSDSFPFKWINKKWKEDFHVTSMTTAGNRWGVVMSRNSGYSDQVVELDFLYPSDGIHRRWESGYRITSMAATAD
QAAFILSVPKRKMMDETQETLRTTAFPSTHVKEKWAKNLYIASICFGRTVC
>AAD52612.1 splicing factor SR1D [Arabidopsis thaliana]
MSSRSSRTVYVGNLPGDIREREVEDLFSKYGPVVQIDLKVPPRPPGYAFVEFDDARDAEDAIHGRDGYDFDGHRLRVELA
HGGRRSSDDTRGSFNGGGRGGGRGRGDGRGDGGSRGPSRRSEFRVLVTGLPSSASWQDLKDHMRKGGDVCFSQVYRDARG
TTGVVDYTCYEDMKYALKKLDDTEFRNAFSNGYVRVREYDSRKDSRRAEAGAGAEVPRQSLHVGPLQNLHQDLLAPARSQ
GHRLQEGNDLIPFQNAPGNIT
>AAD52613.1 splicing factor SR1E [Arabidopsis thaliana]
MSSRSSRTVYVGNLPGDIREREVEDLFSKYGPVVQIDLKVPPRPPGYAFVEFDDARDAEDAIHGRDGYDFDGHRLRVELA
HGGRRSSDDTRGSFNGGGRGGGRGRGDGRGDGGSRGPSRRSEFRVLVTGLPSSASWQDLKDHMRKGGDVCFSQVYRDARG
TTGVVDYTCYEDMKYALKKLDDTEFRNAFSNGYVRVREYDSRKDSRSPSRGRSYSKSRSRSRGRSVSRSRSRSRSRSRSP
KAKSSRRSPAKSTSRSPGPRSKSRSPSPRR
>NP_001318908.1 RNA-binding (RRM/RBD/RNP motifs) family protein [Arabidopsis thaliana]
MSSRSSRTVYVGNLPGDIREREVEDLFSKYGPVVQIDLKVPPRPPGYAFVEFDDARDAEDAIHGRDGYDFDGHRLRVELA
HGGRRSSDDTRGSFNGGGRGGGRGRGDGGSRGPSRRSEFRVLVTGLPSSASWQDLKDHMRKGGDVCFSQVYRDARGTTGV
VDYTCYEDMKYALKKLDDTEFRNAFSNGYVRVREYDSRKDSRSPSRGRSYSKSRSRSRGRSVSRSRSRSRSRSRSPKAKS
SRRSPAKSTSRSPGPRSKSRSPSPRRYGFTYD
>AAD52611.1 splicing factor SR1C [Arabidopsis thaliana]
MSSRSSRTVYVGNLPGDIREREVEDLFSKYGPVVQIDLKVPPRPPGYAFVEFDDARDAEDAIHGRDGYDFDGHRLRVELA
HGGRRSSDDTRGSFNGGGRGGGRGRGDGRGDGGSRGPSRRSEFRVLVTGLPSSASWQDLKDHMRKGGDVCFSQVYRDARG
TTGVVDYTCYEDMKYALKKLDDTEFRNAFSNGYVRVREYDSRKDSRSPSRGRSYSKSRSRSRGRSVSRSRSRSRSRSRSP
KAKSSRRSPAKSTSRSPGPRSKSRSPSPRRYGFTYD
>NP_850934.1 RNA-binding (RRM/RBD/RNP motifs) family protein [Arabidopsis thaliana]
MSSRSSRTVYVGNLPGDIREREVEDLFSKYGPVVQIDLKVPPRPPGYAFVEFDDARDAEDAIHGRDGYDFDGHRLRVELA
HGGRRSSDDTRGSFNGGGRGGGRGRGDGGSRGPSRRSEFRVLVTGLPSSASWQDLKDHMRKGGDVCFSQVYRDARGTTGV
VDYTCYEDMKYALKKLDDTEFRNAFSNGYVRVREYDSRKDSRSPSRGRSYSKSRSRSRGRSVSRSRSRSRSRSRSPKAKS
SRRSPAKSTSRSPGPRSKSRSPSPRRWITVETLDHLDHNIISGFL
>AAD52610.1 splicing factor SR1B [Arabidopsis thaliana]
MSSRSSRTVYVGNLPGDIREREVEDLFSKYGPVVQIDLKVPPRPPGYAFVEFDDARDAEDAIHGRDGYDFDGHRLRVELA
HGGRRSSDDTRGSFNGGGRGGGRGRGDGRGDGGSRGPSRRSEFRVLVTGLPSSASWQDLKDHMRKGGDVCFSQVYRDARG
TTGVVDYTCYEDMKYALKKLDDTEFRNAFSNGYVRVREYDSRKDSRSPSRGRSYSKSRSRSRGRSVSRSRSRSRSRSRSP
KAKSSRRSPAKSTSRSPGPRSKSRSPSPRRWITVETLDHLDHNIISGFL
>AAA32856.1 ribonucleoprotein [Arabidopsis thaliana]
MSSRSSRTVYVGNLPGDIREREVEDLFSKYGPVVQIDLKVPPRPPGYAFVEFDDARDAEDAIHGRDGYDFDGHRLRVELA
HGGRRSSDDTRGSFNGGGRGGGRGRGDGGSRGPSRRSEFRVLVTWLASSASWQDLKDHIAKGGDVCFSQVYRDARGTTGV
VDYTCYEDMKYALKKLDDTEFRNAFSNGYVRVREYDSRKDSRSPSRGRSYSKSRSRSRGRSVSRSRSRSRSRSRSPKAKS
SRRSPAKSTSRSPGPRSKSRSPSPRRSRSRSRSPLPSVQKEGSKSPSKPSPAKSPIHTRSPSR
>NP_850933.1 RNA-binding (RRM/RBD/RNP motifs) family protein [Arabidopsis thaliana]
MSSRSSRTVYVGNLPGDIREREVEDLFSKYGPVVQIDLKVPPRPPGYAFVEFDDARDAEDAIHGRDGYDFDGHRLRVELA
HGGRRSSDDTRGSFNGGGRGGGRGRGDGGSRGPSRRSEFRVLVTGLPSSASWQDLKDHMRKGGDVCFSQVYRDARGTTGV
VDYTCYEDMKYALKKLDDTEFRNAFSNGYVRVREYDSRKDSRSPSRGRSYSKSRSRSRGRSVSRSRSRSRSRSRSPKAKS
SRRSPAKSTSRSPGPRSKSRSPSPRRSRSRSRSPLPSVQKEGSKSPSKPSPAKSPIHTRSPSR
>AAD52609.1 splicing factor SR1 [Arabidopsis thaliana]
MSSRSSRTVYVGNLPGDIREREVEDLFSKYGPVVQIDLKVPPRPPGYAFVEFDDARDAEDAIHGRDGYDFDGHRLRVELA
HGGRRSSDDTRGSFNGGGRGGGRGRGDGRGDGGSRGPSRRSEFRVLVTGLPSSASWQDLKDHMRKGGDVCFSQVYRDARG
TTGVVDYTCYEDMKYALKKLDDTEFRNAFSNGYVRVREYDSRKDSRSPSRGRSYSKSRSRSRGRSVSRSRSRSRSRSRSP
KAKSSRRSPAKSTSRSPGPRSKSRSPSPRRSRSRSRSPLPSVQKEGSKSPSKPSPAKSPIHTRSPSR
>AAD15404.1 putative DNA topoisomerase III beta [Arabidopsis thaliana]
MANLLRVLMVSELGSPINQFRFYFSHHYFFISYNSSFHQVAEKPSIALSIASVLSHGQMSTRRGSTEVHEFDGMFRGFKA
HYRVTSVIGHVFSVDFPEKYQNWATIDPQDLFDAPIIKKESNPKVNIFKSQAHICRHLSNEARGCSYMVLWLDCDREGEN
ICFEVIESTGFDMKDSKRKVYRARFSSVTEKDISKAMDNLVEPNRDEALAVDARQEIDLKILLNVYFRYGPCQTPTLGFC
VQRYMHINTFKPEKFWALRPYIRKDGYELQLEWERRRLFDLEAATVFQKLVVEGRTAKVMDVSEKQEVKGRPAGLNTVNL
LKCSRVWASDGYASCRAIVYSRFHQSGTDAGDHPPITPMRAATEVMVGGDAWRLYQYVCQHFLGTVSPNCKYIRTKVELS
IGGETFHCTGQRVTEKGFTAIMPWSAVDEKKLPSFLKGERIEVLRVELYEGNTAPPDYLTESELISLMEKHGIGTDASIA
VHINNIGERNYVQVQSGRKMVPTALGITLIRGYQCIDPDLCLPDIRSFIEQQITLVAKGQADHSHVVQHVIQQFRRKFSY
FVQQIEHMDALFEAQFSPLADSGRALSKCGKCLRYMKHITAVPPRLFCGTCEEVYYLPQKGTVKLYKELTCPLDNFELVI
YSVPGPEGKSFPLCPYCYNSPPFEGIDTLFGASKTPNAPAKTKTGAGMPCSLCPHPTCQHSVRNQGVCACPECEGTLVLD
PVSFPKWKLNCNLCSCIVLLPEGAHRITTTSNRCPECDSAIIEIDFNKKTTPLENGATLHQGCVLCDELLLSLVEVKHGR
SFVRRGGRGRGRGRGRGRGGRRGSKSVDPKMSFRDF
>NP_001031463.1 DNA topoisomerase, type IA, core [Arabidopsis thaliana]
MARCLQGEAVQRCMNLMACFEASKHIIELHLLSVMFSDFPEKYQNWATIDPQDLFDAPIIKKESNPKAHICRHLSNEARG
CSYMVLWLDCDREGENICFEVIESTGFDMKDSKRKVYRARFSSVTEKDISKAMDNLVEPNRDEALAVDARQEIDLKVGVA
FSRFQTSYFQGKYQNLDCRVISYGPCQTPTLGFCVQRYMHINTFKPEKFWALRPYIRKDGYELQLEWERRRLFDLEAATV
FQKLVVEGRTAKVMDVSEKQEVKGRPAGLNTVNLLKVASSALGFGPQTAMHLAERLYTQGFISYPRTESTAYPSSFDFTD
TLRAQVSNPVWGGYVQRLLSDGFHMPKSGTDAGDHPPITPMRAATEVMVGGDAWRLYQYVCQHFLGTVSPNCKYIRTKVE
LSIGGETFHCTGQRVTEKGFTAIMPWSAVDEKKLPSFLKGERIEVLRVELYEGNTAPPDYLTESELISLMEKHGIGTDAS
IAVHINNIGERNYVQVQSGRKMVPTALGITLIRGYQCIDPDLCLPDIRSFIEQQITLVAKGQADHSHVVQHVIQQFRRKF
SYFVQQIEHMDALFEAQFSPLADSGRALSKCGKCLRYMKHITAVPPRLFCGTCEEVYYLPQKGTVKLYKELTCPLDNFEL
VIYSVPGPEGKSFPLCPYCYNSPPFEGIDTLFGASKTPNAPAKTKTGAGMPCSLCPHPTCQHSVRNQGVCACPECEGTLV
LDPVSFPKWKLNCNLCSCIVLLPEGAHRITTTSNRCPECDSAIIEIDFNKKTTPLENGATLHQGCVLCDELLLSLVEVKH
GRSFVRRGGRGRGRGRGRGRGGRRGSKSVDPKMSFRDF
>BAD95240.1 putative DNA topoisomerase III beta [Arabidopsis thaliana]
MANLLRVLMVAEKPSIALSIASVLSHGQMSTRGGSTEVHEFDGMFRGFKAHYRVTSVIGHVFSVDFPEKYQNWATIDPQD
LFGAPIIKKESNPKAHICRHLSNEARGCSYMVLWLDCDREGENICFEVIESTGFDMKDSKRKVYRARFSSVTEKDISKAM
DNLVEPNRDEALAVDARQEIDLKVGVAFSRFQTSYFQGKYQNLDCRVISYGPCQTPTLGFCVQRYMHINTFKPEKFWALR
PCIRKDGYELQLEWERRRLFDLEAATVFQKLVVEGRTAKVMDVSEKQEVKGRPAGLNTVNLLKVASSALGFGPQTAMHLA
ERLYTQGFISYPRTESTAYPSSFDFTDTLRAQVSNPVWGGYVQRLLSDGFHMPKSGTDAGDHPPITPMRAATEVMVGGVA
WRLYQYVCQHFLGTVSPNCKYIRTKVELSIGGETFHCTGQRVTEKGFTAIMPWSAVDEKKLPSFLKGERIEVLRVELYEG
NTAPPDYLTESELISLMEKHGIGTDASIAVHINNIGERNYVQVQSGRKMVPTALGITLIRGYQCIDPDLCLPDIRSFIEQ
QITLVAKGQADHSHVVQHVIQQFRRKFSYFVQQIEHMDALFEAQFSPLADSGRALSKCGKCLRYMKHITAVPPRLFCGTC
EEVYYLPQKGTVKLYKELICPLDNFELVIYSVPGPEGKSFPLCPYCYNSPPFEGIDTLFGASKTPNAPAKTKTGAGMPCS
LCPHPTCQHSVRNQGVCACPECEGTLVLDPVSFPKWKLNCNLCSCIVLLPEGAHRITTTSNRCPECDSAIIEIDFNKKTT
PLENGATLHQGCVLCDELLLSLVEVKHGRSFVRRGGRGRGRGRGRGRGGRRGSKSVDPKMSFRDF
>CAA0374019.1 unnamed protein product [Arabidopsis thaliana]
MANLLRVLMVAEKPSIALSIASVLSHGQMSTRRGSTEVHEFDGMFRGFKAHYRVTSVIGHVFSVDFPEKYQNWATIDPQD
LFDAPIIKKESNPKAHICRHLSNEARGCSYMVLWLDCDREGENICFEVIESTGFDMKDSKRKVYRARFSSVTEKDISKAM
DNLVEPNRDEALAVDARQEIDLKVGVAFSRFQTSYFQGKYQNLDCRVISYGPCQTPTLGFCVQRYMHINTFKPEKFWALR
PYIRKDGYELQLEWERRRLFDLEAATVFQKLVVEGRTAKVMDVSEKQEVKGRPAGLNTVNLLKVASSALGFGPQTAMHLA
ERLYTQGFISYPRTESTAYPSSFDFTDTLRAQVSNPVWGGYVQRLLSDGFHMPKSGTDAGDHPPVTPMRAATEVMVGGDA
WRLYQYVCQHFLGTVSPNCKYIRTKVELSIGGETFHCTGQRVTEKGFTAIMPWSAVDEKKLPSFLKGERIEVLRVELYEG
NTAPPDYLTESELISLMEKHGIGTDASIAVHINNIGERNYVQVQSGRKMVPTALGITLIRGYQCIDPDLCLPDIRSFIEQ
QITLVAKGQADHSHVVQHVIQQFRRKFSYFVQQIEHMDALFEAQFSPLADSGRALSKCGKCLRYMKHITAVPPRLFCGTC
EEVYYLPQKGTVKLYKELTCPLDNFELVIYSVPGPEGKSFPLCPYCYNSPPFEGIDTLFGASKTPNAPAKTKTGAGMPCS
LCPHPTCQHSVRNQGVCACPECEGTLVLDPVSFPKWKLNCNLCSCIVLLPEGAHRITTTSNRCPKCDSAIIEIDFNKKTT
PLENGATLHQGCVLCDELLLSLVEVKHGRSFVRRGGRGRGRGRGRGRGGRRGSKSVDPKMSFRDF
>NP_180760.2 DNA topoisomerase, type IA, core [Arabidopsis thaliana]
MANLLRVLMVAEKPSIALSIASVLSHGQMSTRRGSTEVHEFDGMFRGFKAHYRVTSVIGHVFSVDFPEKYQNWATIDPQD
LFDAPIIKKESNPKAHICRHLSNEARGCSYMVLWLDCDREGENICFEVIESTGFDMKDSKRKVYRARFSSVTEKDISKAM
DNLVEPNRDEALAVDARQEIDLKVGVAFSRFQTSYFQGKYQNLDCRVISYGPCQTPTLGFCVQRYMHINTFKPEKFWALR
PYIRKDGYELQLEWERRRLFDLEAATVFQKLVVEGRTAKVMDVSEKQEVKGRPAGLNTVNLLKVASSALGFGPQTAMHLA
ERLYTQGFISYPRTESTAYPSSFDFTDTLRAQVSNPVWGGYVQRLLSDGFHMPKSGTDAGDHPPITPMRAATEVMVGGDA
WRLYQYVCQHFLGTVSPNCKYIRTKVELSIGGETFHCTGQRVTEKGFTAIMPWSAVDEKKLPSFLKGERIEVLRVELYEG
NTAPPDYLTESELISLMEKHGIGTDASIAVHINNIGERNYVQVQSGRKMVPTALGITLIRGYQCIDPDLCLPDIRSFIEQ
QITLVAKGQADHSHVVQHVIQQFRRKFSYFVQQIEHMDALFEAQFSPLADSGRALSKCGKCLRYMKHITAVPPRLFCGTC
EEVYYLPQKGTVKLYKELTCPLDNFELVIYSVPGPEGKSFPLCPYCYNSPPFEGIDTLFGASKTPNAPAKTKTGAGMPCS
LCPHPTCQHSVRNQGVCACPECEGTLVLDPVSFPKWKLNCNLCSCIVLLPEGAHRITTTSNRCPECDSAIIEIDFNKKTT
PLENGATLHQGCVLCDELLLSLVEVKHGRSFVRRGGRGRGRGRGRGRGGRRGSKSVDPKMSFRDF
>VYS54168.1 unnamed protein product [Arabidopsis thaliana]
MANLLRVLMVAEKPSIALSIASVLSHGQMSTRRGSTEVHEFDGMFRGFKAHYRVTSVIGHVFSVDFPEKYQNWATIDPQD
LFDAPIIKKESNPKAHICRHLSNEARGCSYMVLWLDCDREGENICFEVIESTGFDMKDSKRKVYRARFSSVTEKDISKAM
DNLVEPNRDEALAVDARQEIDLKVGVAFSRFQTSYFQGKYQNLDCRVISYGPCQTPTLGFCVQRYMHINTFKPEKFWALR
PYIRKDGYELQLEWERRRLFDLEAATVFQKLVVEGRTAKVMDVSEKQEVKGRPAGLNTVNLLKVASSALGFGPQTAMHLA
ERLYTQGFISYPRTESTAYPSSFDFTDTLRAQVSNPVWGGYVQRLLSDGFHMPKSGTDAGDHPPITPMRVATEVMVGGDA
WRLYQYVCQHFLGTVSPNCKYIRTKVELSIGGETFHCTGQRVTEKGFTAIMPWSAVDEKKLPSFLKGERIEVLRVELYEG
NTAPPDYLTESELISLMEKHGIGTDASIAVHINNIGERNYVQVQSGRKMVPTALGITLIRGYQCIDPDLCLPDIRSFIEQ
QITLVAKGQADHSHVVQHVIQQFRRKFSYFVQQIEQMDALFEAQFSPLADSGRALSKCGKCLRYMKHITAVPPRLFCGTC
EEVYYLPQKGTVKLYKELTCPLDNFELVIYSVPGPEGKSFPLCPYCYNSPPFEGIDTLFGASKTPNAPAKTKTGAGMPCS
LCPHPTCQHSVRNQGVCACPECEGTLVLDPVSFPKWKLNCNLCSCIVLLPEGAHRITTTSNRCPECDSAIIEIDFNKKTT
PLENGATLHQGCVLCDELLLSLVEVKHGRSFVRRGGRGRGRGRGRGRGGRRGSKSVDPKMSFRDF
>BAD93912.1 hypothetical protein, partial [Arabidopsis thaliana]
GCYDGPQGRGRGRGRGRGGRGRGGGRGGDGGFNNRSDGPPVQAAA
>OAO93715.1 DIP2 [Arabidopsis thaliana]
MRLEILGGNNSSEAPLSGRVNVNVTGLNGRLKRTVVIQQGGGGRGRVRGGRGGRGPAPTVSRRLPIHNQQGGGMRGGRGG
FRARGRGNGGRGRGGGRGNGKKPVEKSAADLDKDLESYHADAMNTS
>VYS68525.1 unnamed protein product [Arabidopsis thaliana]
MSGALNMTLDEIVKRGKTARSGGRGISRGRGRGRGGGGRGAGPARRGPLAPVRRVRSLPWQSGLFEDGLRAAGASGVEVG
TRLHVTNLDQGVTNEDIRELFSEIGEVERYAIHYDKNGRPSGTAEVVYPRRSDAFQALKKYNNVLLDGRPMRLEILGGNN
SSEAPLSGRVNVNVTGLNGRLKRTVVIQQGGGGRGRVRGGRGGRGPAPTVSRRLPIHNQQGGGMRGGRGGFRARGRGNGG
RGRGGGRGNGKKPVEKSAADLDKDLESYHADAMNTS
>NP_001078676.1 ALWAYS EARLY 4 [Arabidopsis thaliana]
MSGALNMTLDEIVKRGKTARSGGRGISRGRGRGRGGGGRGAGPARRGPLAVNARPSSFTINKPVRRVRSLPWQSGLFEDG
LRAAGASGVEVGTRLHVTNLDQGVTNEDIRELFSEIGEVERYAIHYDKNGRPSGTAEVVYPRRSDAFQALKKYNNVLLDG
RPMRLEILGGNNSSEAPLSGRVNVNVTGLNGRLKRTVVIQVRGGRGGRGPAPTVSRRLPIHNQQGGGMRGGRGGFRARGR
GNGGRGRGGGRGNGKKPVEKSAADLDKDLESYHADAMNTS
>NP_198588.2 ALWAYS EARLY 4 [Arabidopsis thaliana]
MSGALNMTLDEIVKRGKTARSGGRGISRGRGRGRGGGGRGAGPARRGPLAVNARPSSFTINKPVRRVRSLPWQSGLFEDG
LRAAGASGVEVGTRLHVTNLDQGVTNEDIRELFSEIGEVERYAIHYDKNGRPSGTAEVVYPRRSDAFQALKKYNNVLLDG
RPMRLEILGGNNSSEAPLSGRVNVNVTGLNGRLKRTVVIQQGGGGRGRVRGGRGGRGPAPTVSRRLPIHNQQGGGMRGGR
GGFRARGRGNGGRGRGGGRGNGKKPVEKSAADLDKDLESYHADAMNTS
>CAA0405966.1 unnamed protein product [Arabidopsis thaliana]
MFDLRTIDFPRFRLSLVTVFHKTIEVKMSGALNMTLDEIVKRGKTARSGGRGISRGRGRGRGGGGRGAGPARRGPLAVNA
RPSSFTINKPVRRVRSLPWQSGLFEDGLRAAGASGVEVGTRLHVTNLDQGVTNEDIRELFSEIGEVERYAIHYDKNGRPS
GTAEVVYPRRSDAFQALKKYNNVLLDGRPMRLEILGGNNSSEAPLSGRVNVNVTGLNGRLKRTVVIQQGGGGRGRVRGGR
GGRGPAPTVSRRLPIHNQQGGGMRGGRGGFRARGRGNGGRGRGGGRGNGKKPVEKSAADLDKDLESYHADAMNTS
>BAB08317.1 unnamed protein product [Arabidopsis thaliana]
MSGALNMTLDEIVKRGKTARSGGRGISRGRGRGRGGGGRGAGPARRVSNPQKMCGVVVNIVTYPPNPYTVLTVSCMKLLM
NVLLHLEFLQHAMSVGFSFIIIALPVRRVRSLPWQSGLFEDGLRAAGASGVEVGTRLHVTNLDQGVTNEDIRELFSEIGE
VERYAIHYDKNGRPSGTAEVVYPRRSDAFQALKKYNNVLLDGRPMRLEILGGNNSSEAPLSGRVNVNVTGLNGRLKRTVV
IQQGGGGRGRVRGGRGGRGPAPTVSRRLPIHNQQGGGMRGGRGGFRARGRGNGGRGRGGGRGNGKKPVEKSAADLDKDLE
SYHADAMNTS
>OAP19584.1 hypothetical protein AXX17_AT1G70450 [Arabidopsis thaliana]
MDKYQRVVKPKADTPIDANEIRITSQGRARNYITYAMTLLQDKGSTEVVFKAMGRAINKTVTIVELIKRRIPDLHQNTSI
GSTDITDTWEPTEEGLLPLETTRHVSMITITLSKIELNTSSVGYQCPIPIELVKPMGDIDYEGREGSPGGRGRGRGRGRG
RGRGRGGRGNAYVNVEHEDGGWEREQSYGRGRGRGRGHSSRGRGRGGYNGPPNEYDAPQDGGYGYDAPHEHRGYDDRGGY
DAPPQGRGGYDGPQGRGGYDGPQGRRGYDGPPQGRGGYDGPSQGRGGYDGPSQGRGGYDGPSQGRGGYDGPQGRGRGRGR
GRGGRGRGGGRGGDGGFNNRSDGPPVQAAA
>NP_001319386.1 Alba DNA/RNA-binding protein [Arabidopsis thaliana]
MDKYQRVVKPKADTPIDANEIRITSQGRARNYITYAMTLLQDKGSTEVVFKAMGRAINKTVTIVELIKRRIPDLHQNTSI
GSTDITDTWEPTEEGLLPLETTRHVSMITITLSKIELNTSSVGYQCPIPIELVKPMGDIDYEGREGSPGGRGRGRGRGRG
RGRGRGGRGNAYVNVEHEDGGWEREQSYGRGRGRGRGRSSRGRGRGGYNGPPNEYDAPQDGGYGYDAPHEHRGYDDRGGY
DAPPQGRGGYDGPQGRGGYDGPQGRRGYDGPPQGRGGYDGPSQGRGGYDGPSQGRGGYDGPSQGRGGYDGPQGRGRGRGR
GRGGRGRGGGRGGDGGFNNRSDGPPVQAAA
>AAF79819.1 T4O12.22 [Arabidopsis thaliana]
MDKYQRVVKPKADTPIDANEIRITSQGRARNYITYAMTLLQVFNESEMCQFTIHCLVFVACWEIWFRDKGSTEVVFKAMG
RAINKTVTIVELIKVFFWRFALSNSRSVVQMGRRIPDLHQNTSIGSTDITDTWEPTEEGLLPYQCPIPIELVKPMGDIDY
EGREGSPGGRGRGRGRGRGRGRGRGGRGNAYVNVEHEDGGWEREQSYGRGRGRGRGRSSRGRGRGGYNGPPNEYDAPQDG
GYGYDAPHEHRGYDDRGGYDAPPQGRGGYDGPQGRGGYDGPQGRRGYDGPPQGRGGYDGPSQGRGGYDGPSQGRGGYDGP
SQGRGGYDGPQGRGRGRGRGRGGRGRGGGRGGDGGFNNRSDGPPVQAAA
>NP_683354.1 glycine-rich protein [Arabidopsis thaliana]
MSSAITNHRPYHGSIMSPSSQAPSYSSTPMGNETNTNVGATEFPEFSTQMALGVMSGVHETIPNEEDLTCNHSRSSKWTT
DQNLVLLSRWIKYEQIVSLVETKKDNVKRMQQSGWSKDGVLAKAHELYSNAGNTGSGSSGSKRTHESDVRDANSVGSSAR
PIGSDIAKKKTKKKDLSSSDNYFTKRFEATKKEDGRGNGRGGGSRDGRGGGSGDGRGIGGGYRGRGIIPAAFMGRGRGSG
NHGQMSIDALLAQEARKLMSALHPDRLA
>VYS68352.1 unnamed protein product [Arabidopsis thaliana]
MNTKTFIVWFLLVAAVVVAVAAETSVDDKKQGEKQVEIPTVEGKNDAKDSLNKGDVGVEATVEKEEENNYEIDQHGGGGG
AELETVEIDSASDEDVQNYRGGHGGGWKGGGGQGGGWKGGGGQGGGWKGGGGQGGGWKGGGGQGGGWKGGGGQGGGWKGG
GGQGGGWKGGGGRGGGGGGGAELENEEINGASEEIQWQGGGGGHGGGWQGGGGGHGGGWQGGGGGHGGGWQGGGGRGGGW
KGGGGHGGGWQGGGGRGGGWKGGGGGGGWRGGGGGGGWRGGGGGGG
>OAO92845.1 hypothetical protein AXX17_AT5G32850 [Arabidopsis thaliana]
MNTKTFIVWFLLVAAVVVAVAAETSVDDKKQGEKQVEIPTVEGKNDAKDSLNKGDVGVEATVEKEEENNYEIDQHGGGGG
AELETVEIDSASDEDVQNYRGGHGGGWKGGGGQGGGWKGGGGQGGGWKGGGGQGGGWKGGGGQGGGWKGGGGQGGGWKGG
GGQGGGWKGGGGRGGGGGGGAELENEEINGASEEIQWQGGGGGHGGGWQGGGGGHGGGWQGGGGGHGGGWQGGGGRGGGW
KGGGGHGGGWQGGGGRGGGWKGGGGGRGWRGGGGGGGWRGGGGGGG
>NP_001154749.1 Glycine-rich protein family [Arabidopsis thaliana]
MVVKMNTKTFIVWFLLVAAVVVAVAAETSVDDKKQGEKQVEIPTVEGKNDAKDSLNKGDVGVEATVEKEEENNYEIDQHG
GGWKGGGGHGGGWKGGGGHGGGWKGGGGHGGGWKGGGGHGGGWKGGGGGRGGGGGGGAELETVEIDSASDEDVQNYRGGH
GGGWKEGGGQGGGWKGGGGQGGGWKGGGGQGGGWKGGGGQGGGWKGGGGQGGGWKGGGGQGGGWKGGGGRGGGGGGGAEL
ENEEINGASEEIQWQGGGGGHGGGWQGGGGGHGGGWQGGGGGHGGGWQGGGGRGGGWKGGGGHGGGWQGGGGRGGGWKGG
GGGGGWRGGGGGGGWRGGGGGGG
>VYS47692.1 unnamed protein product [Arabidopsis thaliana]
MERGGYRGGRGDGRGRGSRGGRGGGEQGRGRGSERGGGNRGQGRGEQQDFRSQSQRGPPPGHGGRGTTQFQQPRPQVAPQ
PSQAPASYAGSVGGVDGRGAWGRKPQVPSDSASPSTTTTVVVSEPVRVAEVMNLKPSVQVATSDRKEPMKRPDRGGVVAV
RRVNLYVNHYKVNFNPESVIRHYDVEIKGEIPTKKVSRFELAMVRDKVFTDNPDEFPLAMTAYDGQKNIFSAAELPTGSY
KVEFPKTEEMRGRSYTFSIKQVNALKLGDLKEYMTGRSSFNPRDVLQGMDVVMKEHPSKCMITVGKSFFTRETEPDEDFR
FGVIAAKGYRHTLKPTAQGLSLCLDYSVLAFRKAMSVIEYLKLYFNWSDMRQFRRRDVEEELIGLKVTVNHRKNKQKLTI
VGLSMQNTKDIKFDLIEQEGNEPPRKTSIVEYFRIKYGRDIVHKDIPCLDLGKNGRQNFVPMEFCDLVEGQIYPKENLDK
DSALWLKKLSLVNPQQRQRNIDKMIKARNGPSGGEIIGNFGLKVDTNMTLVEGRVLKAPSLKLAERGRAVREEPNPRQNN
QWNLMKKGVTRGSIVKHWAVLDFTASERFNKMPNDFVDNLIDRCWRLGMKMEAPIVYKTSRMETLSNGNALEELLRSVID
EASRKHGGARPTLVLCAMSRKDDGYKTLKWIAETKLGLVTQCFLTGPATKGGDQYRANLALKMNAKVGGSNVELMDTFSF
FKKEDEVMFIGADVNHPAARDKMSPSIVAVVGTLNWPEANRYAARVIAQPHRKEEIQGFGDACLELVKAHVHATGKRPNK
IVIFRDGVSDAQFDMVLNVELLDVKLTFEKNGYNPKITVIVAQKRHQTRLFPATNNDGSDKGNVPSGTVVDTKVIHPYEY
DFYLCSHHGGIGTSKPTHYYTLWDELGFTSDQVQKLIFEMCFTFTRCTKPVSLVPPVYYADMVAFRGRMYHEASSREKNF
KQPRGASTSAASLASSLSSLTIEDKAIFKLHAELENVMFFV
>OAP13840.1 hypothetical protein AXX17_AT1G21190 [Arabidopsis thaliana]
MGRAINKSVTIVELIKRRIPGLHQITSIGSTDITDTWEPTEEGLQTIETTRHVSMITITLSKEPLNTSSVGYQCPIPIEM
VKPLAEIDYEGQDGSPRGRGGRRGRGGRGRGRGRGGRGNGPANVEYDDGGRGRGGRGNGYVNNEYDDGGRGRGGRGSGYG
NVNNEYNDGGMEQDRSYGRGRGRGRGGGRGGRGRGGYNGPPPPYYEAQQDGGDYGYTNVAPPADHGYDGPPPQGRGRGRG
RGGRGRGGGRGGFNRSNGAPIQAAA
>AAN60302.1 unknown, partial [Arabidopsis thaliana]
MDKYQRVEKPKADTPIAENEIRITSMGRARNYITYAMALLQENXSNEVIFKAMGRAINKSVTIVELIKKRIPGLXPITSI
GSTDITDTWEPTEEGLQTIETXKHVSIXTITLSKEPXNTSSVGYQCPIPIEMVKPLAEXDYEGQDGSPRGRGGRRGRGGR
GRGRGRGGRGNGPANVEYDDGGRGRGGRGNGYVNNEYDDGGRGRGGRGSGYGNVNNEYNDGGMEQDRSYGRGRGRGRGGG
RGGRGRGGYNGPPLQQDGGDYGYTNVAPPADH
>CAA0405626.1 unnamed protein product [Arabidopsis thaliana]
MNTKTFIVWFLLVAAVVVAVAAETSVDDKKEGEKQVEIPTVEGKNDAKDSLNKGDVGVEATVEKEEENNYEIDHGGGGGA
ELETVEIDSASDEDVQNYRGGHGGGWKGGGGQGGGWKGGGGQGGGWKGGGGQGGGWKGGGGQGGGWKGGGGQGGGWKGGG
GQGGGWKGGGGRGGGGGGGAELENEEINGASEEIQWQGGGGGHGGGWQGGGGGHGGGWQGGGGGHGGGWQGGGGGRGGGW
KGGGGRGGGWQGGGGHGGGWQRGGGRGGGWKGGGGGGGWRGGGGGGGWRGGGGGGG
>CAA0224497.1 unnamed protein product [Arabidopsis thaliana]
MDKYQRVEKPKADTPIAENEIRITSMGRARNYITYAMALLQENKSNEVIFKAMGRAINKSVTIVELIKRRIPGLHQITSI
GSTDITDTWEPTEEGLQTIETTRHVSMITITLSKEPLNTSSVGYQCPIPIEMVKPLAEIDYEGQDGSPRGRGGRRGRGGR
GRGRGRGGRGNGPANVEYDDGGRGRGGRGNGYVNNEYDDGGRGRGGRGSGYGNVNNEYNDGGMEQDRSYGRGRGRGRGGG
RGGRGRGGYNGPPLQQDGGDYGYTNVAPPADHGYDGPPPQGRGRGRGRGGRGRGGGRGGFNRSNGAPIQAAA
>NP_564108.1 Alba DNA/RNA-binding protein [Arabidopsis thaliana]
MDKYQRVEKPKADTPIAENEIRITSMGRARNYITYAMALLQENKSNEVIFKAMGRAINKSVTIVELIKRRIPGLHQITSI
GSTDITDTWEPTEEGLQTIETTRHVSMITITLSKEQLNTSSVGYQCPIPIEMVKPLAEIDYEGQDGSPRGRGGRRGRGGR
GRGRGRGGRGNGPANVEYDDGGRGRGGRGNGYVNNEYDDGGRGRGGRGSGYVNNEYNDGGMEQDRSYGRGRGRGRGGGRG
GRGRGGYNGPPPPYYEAQQDGGDYGYNNVAPPADHGYDGPPPQGRGRGRGRGGRGRGGGRGGFNRSNGAPIQAAA
>VYS46658.1 unnamed protein product [Arabidopsis thaliana]
MDKYQRVEKPKADTPIAENEIRITSMGRARNYITYAMALLQENKSNEVIFKAMGRAINKSVTIVELIKRRIPGLHQITSI
GSTDITDTWEPTEEGLQTIETTRHVSMITITLSKEPLNTSSVGYQCPIPIEMVKPLAEIDYEGQDGSPRGRGGRRGRGGR
GRGRGRGGRGNGPANVEYDDGGRGRGGRGNGYVNNEYDDGGRGRGGRGSGYGNVNNEYNDGGMEQDRSYGRGRGRGRGGG
RGGRGRGGYNGPPPPYYEAQQDGGDYGYTNVAPPADHGYDGPPPQGRGRGRGRGGRGRGGGRGGFNRSNGAPIQAAA
>NP_174029.1 glycine-rich protein [Arabidopsis thaliana]
MAATASSEASEGPVMGLINKRLRALRKKYNRITQMEESISQGKTLNKEQEEVLRSKPAVVILIDELEKIRAPLSAAVTEE
ISLATQLNRASSDQTTASEQKEVTDIPQEVSGGDDGAKLEDLVNFLYFGSLFDVKSQNEFTSIMLTRTHERSCCLSYDYV
TDDATDLLGDRDLDSISQLWSLMVSRPVDSSLSHKNALERCVEHAKLWLANSEQPIESNCNTSYAALREKLKKIMASDYF
TTTPEMKAPVDVAAAAGNYTSYQVPVDVEASGHYQQKEEDASNSKEVESVVNDQSQQDEHQKVELVTEGEVVHGQQEQGY
TQVGGAENAKRDYVPRGSYQNQRGRRGARRGGGGYQNGRGGRGGGGGYQNGRYESYDQSGGNGYQRNYYNNRGRGRGGGG
GGGNGHSYNNYQDPNVAVAS
>CAA0245804.1 unnamed protein product [Arabidopsis thaliana]
MAATASSEASEGPVMGLINKRLRALRKKYNRITQMEESISQGKTLNKEQEEVLRSKPAVVILIDELEKIRAPLSAAVTDE
ISLATQLNRASSDQTTASEQKEVTDIPQEVSGGDDGAKLEDLVNFLYFGSLFDVKSQNEFTSIMLTRTHERSCCLSYDYV
TDDATDLLGDRDLDSISQLWSLMVSRPVDSSLSHKNALERCVEHAKLWLANSEQPIESNCNTSYAALREKLKKIMASDYF
TTTPEMKAPVDVAAAAGNYTSYQVPVDVEASGHYQQKEEDASNSKEVESVVNDQSQQDEHQKVELVTEGEVVHGQQEQGY
TQVGGAENAKRDYVPRGSYQNQRGRRGARRGGGGYQNGRGGRGGGGGYQNGRYESYDQSGGNGYQRNYYNNRGRGRGGGG
GGGNGHSYNNYQDPNVAVAS
>NP_001331369.1 Nuclear transport factor 2 (NTF2) family protein with RNA binding (RRM-RBD-RNP motifs) domain-containing protein [Arabidopsis thaliana]
MAQQEASPSPGAEVVGRAFVEQYYHILHQSPGLVHRFYQDSSFLTRPDVTGAVTTVTTMQAINDKILSLKYEDYTAEIET
ADAQESHERGVIVLVTGRLTGNDNVRKKFSQSFFLAPQDKGYFVLNDVFRFLEEKEVTAQARSVPINGTTRDVQAPIEPE
RVVVSHEPEVEPEPVASIEEEDLDNVAEVYDPSDKDEGVVVDVEPIEPPTQISHNEILSVPQGDAPKHSYASILKQMKSS
PAPTTHVARNKPRPAPVNQKLTAPPAEPAARPEASAHENVPNSSHVDVEDDGHSIYVRNLPFDSTPTQLEEVFKNFGAIK
HEGIQVRSNKQGFCFGFVEFETSSGKQSALEASPVTIGDRQAVVEEKKTNSRGGGNNGGSRGRYFSGRGSFRNESFKGGR
GGGGRGGYGRGGGEFSGRPKSSNPRNGGEGYQRVPQNGGGGRGGRGEGGRGGARGGGSS
>AAM62628.1 ras-GTPase-activating protein SH3-domain binding protein-like [Arabidopsis thaliana]
MAQQEASPSPGAEVVGRAFVEQYYHILHQSPGLVHRFYQDSSFLTRPDVTGAVTTVTTMQAINDKILSLKYEDYTAEIET
ADAQESHERGVIVPVTGRLTGNDNVRKKFSQSFFLAPQDKGYFVLNDVFRFLEEKEVTAQARSVPINGTTRDVQAPIEPE
RVVVSHEPEVEPEPVASIEEEDLDNVAEVYDPSDKDEGVVVDVEPIEPPTQISHNEILSVPQGDAPKHSYASILKQMKSS
PAPTTHVARNKPRPAPVNQKLTAPPAEPAARPEASAHENVPNSSHVDVEDDGHSIYVRNLPFDSTPTQLEEVFKNFGAIK
HEGIQVRSNKQGFCFGFVEFETSSGKQSALEASPVTIGDRQAVVEEKKTNSRGGGNNGGSRGRYFSGRGSFRNESFKGGR
GGGGRGGYGRGGGEFSGRPKSSNPRNGGEGYQRVPQNGGGGRGGRGEGGRGGARGGGSS
>NP_001331368.1 Nuclear transport factor 2 (NTF2) family protein with RNA binding (RRM-RBD-RNP motifs) domain-containing protein [Arabidopsis thaliana]
MAQQEASPSPGAEVVGRAFVEQYYHILHQSPGLVHRFYQDSSFLTRPDVTGAVTTVTTMQAINDKILSLKYEDYTAEIET
ADAQESHERGVIVLVTGRLTGNDNVRKKFSQSFFLAPQDKGYFVLNDVFRFLEEKEVTAQARSVPINGTTRDVQAPIEPE
RVVVSHEPEVEPEPVASIEEEDLDNVAEVYDPSDKDEGVVVDVEPIEPPTQISHNEILSVPQGDAPKHSYASILKQMKSS
PAPTTHVARNKPRPAPVNQKLTAPPAEPAARPEASAHENVPNSSHVDVEDDGHSIYVRNLPFDSTPTQLEEVFKNFGAIK
HEGIQVRSNKQQGFCFGFVEFETSSGKQSALEASPVTIGDRQAVVEEKKTNSRGGGNNGGSRGRYFSGRGSFRNESFKGG
RGGGGRGGYGRGGGEFSGRPKSSNPRNGGEGYQRVPQNGGGGRGGRGEGGRGGARGGGSS
>CAA0387129.1 unnamed protein product [Arabidopsis thaliana]
MNLTIPSDTSKQTSITLSNGVLLVVIQKQRNIALSKLRGLAFVTPKTKEKSDGSLLPPEMMAAIRAAILKPQDYYSHLKT
ALFHSTPILQRKHQSNSKARSKRFGRKKAKQDWRRNVNAFAQHLFGIWSDGFDYSGKHTSWFEKQYSRVSKRNRNGKRHI
PQHLDKRCFDFSEVDEGYEIEYFLKTALGGSRGFSWSNTREGGTRSGRYSNNFRKSWGSRYRLDEEEEEEEYEYSSTGVS
DTEPNQESHRQTLGLSSSGPLNLEDVKIAYRACALKWHPDRHHTSTKKLMKSCSSTKMMTVKSVTASLILILLITYVAAK
GGGIRGGRWFGGRVPSHGGSGHRNSGLYFSFDKMMKSYSSPKMMVMLKFLTAGLILTLSITSVAGLAAKGGGGGSRGGGR
GRGGGVYAFGRHSNHHLHHHHHHHHNSTATNGEFFHGVVGVSASSELGGLVLLADLIETPCSYDFTRPNPKLQRRKVVDF
SGGD
>VYS60744.1 unnamed protein product [Arabidopsis thaliana]
MNLTIPSDTSKQTSITLSNGVLLVVIQKQRNIALSKLRGLAFVTPKTKEKSDGLELGFLLCFAFVAFDLCLKCWFGNTPV
RSLLPPEMMAAIRAAILKPQDYYSHLKTALFHSTPILQRKHQSNSKARSKRFGRKKAKQDWRRNVNAFAQHLFGIWSDGF
DYSGKHTSWFEKQYSRVSKRNRNGKRHIPQHLDKRCFDFSEVDEGYEIEYFLKTALGGSRGFSWSNTREGGTRSGRYSNN
FRKSWGSRYRLDEEEEEEEEYEYSSTGVSDTEPNQESHRQTLGLSSSGPLNLEDVKIAYRACALKWHPDRHHTSTKKLMK
SCSSTKMMTVKSVTASLILILLITYVAAKGGGIRGGRWFGGRVPSHGGSGHRNSGLYFSFDKMMKSYSSPKMMVMLKFLT
AGLILTLSITSVAGLAAKGGGGGSRGGGRGRGGGVYAFGRHSNHHLHHHHHHHHHHHNSTATNGEFFHGVVGVSASSELG
GLVLLADLIETPCSYDFTRPNPKLQVLD
>OAO90219.1 hypothetical protein AXX17_AT5G60450 [Arabidopsis thaliana]
MPGLPDITKCLSSVMDIPGCIAEISQSIFTRKFVGTVPSLLSLSFSVCRCLSRPLLCFVASAADLSLSFSLPQITMAQQE
ASPSPGAEVVGRAFVEQYYHILHQSPGLVHRFYQDSSFLTRPDVTGAVTTVTTMQAINDKILSLKYEDYTAEIETADAQE
SHERGVIVLVTGRLTGNDNVRKKFSQSFFLAPQDKGYFVLNDVFRFLEEKEVTAQARSVPINGTTRDVQAPIEPERVVVS
HEPEVEPEPVASIEEEDLDNVAEVYDPSDKDEGVVVDVEPIEPPTQISHNEILSVPQGDAPKHSYASILKQMKSSPAPTT
HVARNKPRPAPVNQKLTAPPAEPAARPEASAHENVPNSSHVDVEDDGHSIYVRNLPFDSTPTQLEEVFKNFGAIKHEGIQ
VRSNKQGFCFGFVEFETSSGKQSALEASPVTIGDRQAVVEEKKTNSRGGGNNGGSRGRYFSGRGSFRNESFKGGRGGGGR
GGYGRGGGEFSGRPKSSNPRNGGESYQRVPQNGGGGRGGRGEGGRGGARGGGSS
>OAO90218.1 hypothetical protein AXX17_AT5G60450 [Arabidopsis thaliana]
MPGLPDITKCLSSVMDIPGCIAEISQSIFTRKFVGTVPSLLSLSFSVCRCLSRPLLCFVASAADLSLSFSLPQITMAQQE
ASPSPGAEVVGRAFVEQYYHILHQSPGLVHRFYQDSSFLTRPDVTGAVTTVTTMQAINDKILSLKYEDYTAEIETADAQE
SHERGVIVLVTGRLTGNDNVRKKFSQSFFLAPQDKGYFVLNDVFRFLEEKEVTAQARSVPINGTTRDVQAPIEPERVVVS
HEPEVEPEPVASIEEEDLDNVAEVYDPSDKDEGVVVDVEPIEPPTQISHNEILSVPQGDAPKHSYASILKQMKSSPAPTT
HVARNKPRPAPVNQKLTAPPAEPAARPEASAHENVPNSSHVDVEDDGHSIYVRNLPFDSTPTQLEEVFKNFGAIKHEGIQ
VRSNKQQGFCFGFVEFETSSGKQSALEASPVTIGDRQAVVEEKKTNSRGGGNNGGSRGRYFSGRGSFRNESFKGGRGGGG
RGGYGRGGGEFSGRPKSSNPRNGGESYQRVPQNGGGGRGGRGEGGRGGARGGGSS
>AAF79893.1 Contains similarity to pigpen protein from Mus musculus gb|AF224264 and contains protein of unknown function DUF78 PF|01918 domain. ESTs gb|N38077, gb|BE037702, gb|AV442191, gb|AV441368, gb|Z17998, gb|AV527266, gb|AV520794, gb|AI997847, gb|AV543000 come from this gene [Arabidopsis thaliana]
MIRTALVFVVFFVGTVVQAQLIPPARRDGFLYPPGRKIDRDTILIEAYIDPVCPDCRDAWEPLKLAIDHYGSRVALVLHL
IPLPFHDNAFVASRALHIVDTLNANATFNLLEGIFKHQTLFYNSQTQLMSRPAVVEELIKLGTVTLGNSYHSPLKSGFSN
SKSDLATRVSFKYSVSRGVSATPTFYVNGFELPGAGSPKDYEGWRDTIDPLGFGRSNQNLRNKMDKYQRVEKPKADTPIA
ENEIRITSMGRARNYITYAMALLQENKSNEVIFKAMGRAINKSVTIVELIKRRIPGLHQITSIGSTDITDTWEPTEEGLQ
TIETTRHVSMITITLSKEQLNTSSVGYQCPIPIEMVKPLAEIDYEGQDGSPRGRGGRRGRGGRGRGRGRGGRGNGPANVE
YDDGGRGRGGRGNGYVNNEYDDGGRGRGGRGSGYVNNEYNDGGMEQDRSYGRGRGRGRGGGRGGRGRGGYNGPPPPYYEA
QQDGGDYGYNNVAPPADHGYDGPPPQGRGRGRGRGGRGRGGGRGGFNRSNGAPIQAAA
>CAB67630.1 putative protein [Arabidopsis thaliana]
MMMMKSVTACLILTLLIMSVAAKGGGGGGHGGGGHGRGGHGRGGGGIFFFGGGSHHRNSASVDGSNMGLTVTCLVSSLLF
MLELGFLLCFAFVAFDLCLKCWFGNIPVRSLRPPEMMAAIRAAILKPQDYYSHLKTALFHSTPILQRKHQSVSLSLLCFL
FCKFSIDAWIVPLFELCWINITLFSEFDLVDKSRFDLTSSSDRIQKLEAKGLEERRQSKICVVIYGVMGLITLVSTPHGL
RNSTLGFPKGIGMCNCFYNEGRFIDCVATNASDIVYVKENEVDEGYQIEYFLKTALGGSRGFSWSNTREGGTRSGRYSNN
FRKSWGSRYRLDEEEEEEEEEYEYSSTGVSDTEPNQESHRQTLGLSSSGPLNLEDVKIAYRACALKWHPDRHHTSTKKLI
KSCSSTKMMTVKSVTSSLILILLITYVAAKGGGIRGGRWFGGRVPSHGGSGHRNSGLYFSFDKMMKSYSSPKMMVMLKFL
TAGLILTLSITSVAGLAAKGGGGGSRGGGRGRGGGVYAFGRHSNHHLHHHHHHHHHHHHNSTATNVLILLLSLLGFFIFV
CIVIFVYRRWLSKEPEPLRT
>OAO96665.1 hypothetical protein AXX17_AT4G19810 [Arabidopsis thaliana]
MDVGGSTLCEQMESATVTESSQDVNAATWSTSTQRSSGKRPVIPTPKMIEWQWSSVGGRRSGGRRGRGRRGRGGRGREGG
SASGSGNLI
>CAA0405482.1 unnamed protein product [Arabidopsis thaliana]
MNLNGGGSGSGGSGSGGSGSGGSGSGGSGSGGSGSGGSGSGGRANGRGNGGRGSGRGGGHGDGRGDGRGIGGGGRGKERI
PAAFMGRGRGRGRGNHGQMSIDALQAQEARRLMPVLHS
>AAM62944.1 40S ribosomal protein S2 [Arabidopsis thaliana]
MAERGGERGVERGGERGDFGRGFGGRGGRGDRGGRGRGGRGGRRGGRASEEEKWVPVTKLGRHVAAGHIKQIEQIYLHSL
PVKEYQIIDMLIGPTLKDEVMKIMPVQKQTRAGQRTRFKAFVVVGDGNGHVGLGVKCSKEVATAIRGAIILAKLSVVPVR
RGYWGNKIGKPHTVPCKVTGKCGSVTVRMVPAPRGSGIVAARVPKKVLQFAGIDDVFTSSRGSTKTLGNFVKATFDCLQK
TYGFLTPEFWKETRFSRSPYQEHTDFLASKALSTSKPDPVVEDQA
>OAP09865.1 hypothetical protein AXX17_AT2G39130 [Arabidopsis thaliana]
MAERGGERGVERGGERGDFGRGFGGRGGRGDRGGRGRGGRGGRRGGRASEEEKWVPVTKLGRLVAAGHIKQIEQIYLHSL
PVKEYQIIDMLIGPTLKDEVMKIMPVQKQTRAGQRTRFKAFVVVGDGNGHVGLGVKCSKEVATAIRGAIILAKLSVVPVR
RGYWGNKIGKPHTVPCKVTGKCGSVTVRMVPAPRGSGIVAARVPKKVLQFAGIDDVFTSSRGSTKTLGNFVKATFDCLQK
TYGFLTPEFWRETRFSRSPYQEHTDFLASKALSTSKPDPVVEDQA
>NP_181715.1 Ribosomal protein S5 family protein [Arabidopsis thaliana]
MAERGGERGVERGGERGDFGRGFGGRGGRGDRGGRGRGGRGGRRGGRASEEEKWVPVTKLGRLVAAGHIKQIEQIYLHSL
PVKEYQIIDMLIGPTLKDEVMKIMPVQKQTRAGQRTRFKAFVVVGDGNGHVGLGVKCSKEVATAIRGAIILAKLSVVPVR
RGYWGNKIGKPHTVPCKVTGKCGSVTVRMVPAPRGSGIVAARVPKKVLQFAGIDDVFTSSRGSTKTLGNFVKATFDCLQK
TYGFLTPEFWKETRFSRSPYQEHTDFLASKALSTSKPDPVVEDQA
>OAO96664.1 hypothetical protein AXX17_AT4G19810 [Arabidopsis thaliana]
MDPIKLTTEAKVPAKRSKATSHYLPLHKRQFYHSRTGQPLSLEQVMSDRDSENDVDKNDDAAHLEESQMLNGSMDENEIV
AERFIKLWNSFVKQQRIVADAHIPWACEAFSRLHLQELRSNLSLDLCWRQFMIKQWDYGLLDRVTMNKCNTIIYHNISTT
NDDINNNNTRTDNMDVVDDDINRDKGNKETTETAPVATEATTHGEKDGMDVGGSTLCEQMESATVTESSQDVNAATWSTS
TQRSSGKRPVIPTPKMIEWQWSSVGGRRSGGRRGRGRRGRGGRGREGGSASGSGNLI
>CAA0395522.1 unnamed protein product [Arabidopsis thaliana]
MDPIKLTTEAKVPAKRSKATSHYLPLHKRQFYHSRTGQPLSLEQVMSDRDSENDVDKNDDAAHLEESQMLNGSMDENEIV
AERFIKLWNSFVKQQRIVADAHIPWACEAFSRLHLQELRSNLSLDLCWRQFMIKQWDYGLLDRVTMNKCNTIIYHNISTT
NDDINNNNTRTTDNMDVVDDDINRDKGNKETSETAPVATEATTHGEKDGMDVGGSTLCEQMESATVTESSQDVNAATWST
STQRSSGKRPVIPTPKMIEWQWSSVGGRRSGGRRGRGRRGRGGRGREGGSASGSGNLI
>VYS62960.1 unnamed protein product [Arabidopsis thaliana]
MDPIKLTTEAKVPAKRSKATSHYLPLHKRQFYHSRTGQPLSLEQVMSDRDSENDVDKNDDAAHLEESQMLNGSMDENEIV
AERFIKLWNSFVKQQRIVADAHIPWACEAFSRLHLQELRSNLSLDLCWRQFMIKQWDYGLLDRVTMNKCNTIIYHNISTT
NDDINNNNTRTDNMDVVDDDINRDKGNTETTETAPVATEATTHGEQDGIDVGEQGNNGSTLCEQMESATVTESSQDATWS
TSTQRSSGKRPVIPTPKMIEWQWSSVGGRRSGGRRGRGRRGRGGRGREGGSASGSGNLI
>NP_193414.2 VEFS-Box of polycomb protein [Arabidopsis thaliana]
MDPIKLTTEAKVPAKRSKATSHYLPLHKRQFYHSRTGQPLSLEQVMSDRDSENDVDKNDDAAHLEESQMLNGSMDENEIV
AERFIKLWNSFVKQQRIVADAHIPWACEAFSRLHLQELRSNLSLDLCWRQFMIKQWDYGLLDRVTMNKCNTIIYHNISTT
NDDINNNNTRTTDNMDVVDDDINRDKGNTETTETAPVATEATTHGEQDGIDVGEQGNNGSTLCEQMESATVTESSQDATW
STSTQRSFGKRPIVPTPKMIEWQWSSVGGRRSGGRRGRGRRGRGGRGREGGSASGSGNLI
>AAK76701.1 putative fibrillarin 2 protein AtFib2 [Arabidopsis thaliana]
MRPPLTGSGGGFSGGRGRGGYSGGRGDGGFSGGRGGGGRGGGRGFSDRGGRGRGRGPPRGGARGGRGPAGRGGMKGGSKV
IVEPHRHAGVFIAKGKEDALVTKNLVPGEAVYNEKRISVQNEDGTKTEYRVWNPFRSKLAAAILGGVDNIWIKPGAKVLY
LGAASGTTVSHVSDLVGPEGSVYAVEFSHRSGRDLVNMAKKRTNVIPIIEDARHPAKYRMLVGMVDVIFSDVAQPDQARI
LALNASYFLKSGGHFVISIKANCIDSTVPAEAVFQTEVKKLQQEQFKPAEQVTLEPFERDHACVVGGYRMPKKPKAATAA
>NP_567724.1 fibrillarin 2 [Arabidopsis thaliana]
MRPPLTGSGGGFSGGRGRGGYSGGRGDGGFSGGRGGGGRGGGRGFSDRGGRGRGRGPPRGGARGGRGPAGRGGMKGGSKV
IVEPHRHAGVFIAKGKEDALVTKNLVPGEAVYNEKRISVQNEDGTKTEYRVWNPFRSKLAAAILGGVDNIWIKPGAKVLY
LGAASGTTVSHVSDLVGPEGCVYAVEFSHRSGRDLVNMAKKRTNVIPIIEDARHPAKYRMLVGMVDVIFSDVAQPDQARI
LALNASYFLKSGGHFVISIKANCIDSTVPAEAVFQTEVKKLQQEQFKPAEQVTLEPFERDHACVVGGYRMPKKPKAATAA
>AAF80645.1 Contains similarity to a hypothetical protein F28O16.19 gi|6143899 from Arabidopsis thaliana gb|AC010718 [Arabidopsis thaliana]
MSSSDDLDEDELLQMALKEQSQRDVTYQKPPSANSRKPVTNLVQQPRRQKRAAAPPSKGGAKASRKPSMDEDDESEVELL
SISSGDEDEGNDRGRGGGGDGGGGRGRGGSGKERGRARKEDDRAWDGVEPDCWKRVNEAELARKVRDMRESRTAPSVTQN
LDRKVSGADKKVVLTSLQSFPRGMECIDPLKLGIIDNKTLRLITESSESLSKAEKVDNALREKLVYTSDHFDPKLFISRI
HQETSAADLESGALALKSDLKGRNLQRKQLVKDNFDCFVSCKTTIDDIESKLKRIEDDPDGSGTTHLFNCMKSVTSRANR
AFEPLFERQAQAEKIRSVQGMLQRFRTLFNLPSIIRSSISKGEYDLAVREYKKAKSIALPSHVNLLKRVLEEVEKVMQEF
KGTLYRSMEDPKIDFTSLENTVRLLLELEPESDPVWHYLNVQNHRIHGMLEKCTFDHEARMEILRNQVHERALSDAKWRQ
IQQNGVQLVSSPVKAAILLRDKQDSGLKSDDTSSMEDNQVQVDQPLEESARREKDALRGRYIKILTAVIVYHLPTFWKTA
LSVFTGKFAKSSQVNDTSASKAEEKAEEARYSSHSLEEIAGMIRNTISVYEAKVQSTFHDFDESYILHPYMSDTIKEVSK
ACQAFEAKESAPHSAGI
>NP_173541.1 Exocyst complex component SEC5 [Arabidopsis thaliana]
MSSSDDLDEDELLQMALKEQSQRDVTYQKPPSANSRKPVTNLVQQPRRQKRAAAPPSKGGAKASRKPSMDEDDESEVELL
SISSGDEDEGNDRGRGGGGDGGGGRGRGGSGKERGRARKEDDRAWDGVEPDCWKRVNEAELARKVRDMRESRTAPSVTQN
LDRKVSGADKKVVLTSLQSFPRGMECIDPLKLGIIDNKTLRLITESSESLSKAEKVDNALREKLVYTSDHFDPKLFISRI
HQETSAADLESGALALKSDLKGRNLQRKQLVKDNFDCFVSCKTTIDDIESKLKRIEDDPDGSGTTHLFNCMKSVTSRANR
AFEPLFERQAQAEKIRSVQGMLQRFRTLFNLPSIIRSSISKGEYDLAVREYKKAKSIALPSHVNLLKRVLEEVEKVMQEF
KGTLYRSMEDPKIDFTSLENTVRLLLELEPESDPVWHYLNVQNHRIHGMLEKCTFDHEARMEILRNQVHERALSDAKWRQ
IQQNGVQLSDDTSSMEDNQVQVDQPLEESARREKDALRGRYIKILTAVIVYHLPTFWKTALSVFTGKFAKSSQVNDTSAS
KAEEKAEEARYSSHSLEEIAGMIRNTISVYEAKVQSTFHDFDESYILHPYMSDTIKEVSKACQAFEAKESAPHSAVMALR
KVKVEITKIYIQRLCSWMRASTEEISKEETWIPVSILERNRSPYSISYLPLAFRSIIVSGMEQINMMILSLKGEAARSED
MFAHIEEILISVRLAFLNCFLDFAAHLEQIGADLSQRTTKRESWQNGYSNDHQEEQSINAPESVVDPHRQLLMILSNIGY
CKDELASELYNKYKYTWLQSRRNDEDISDLQDLMMSFSGLGEKVLEHYTFAKANLIRTAATNYLLDSGIQWGAAPPVKGI
RDAAVELLHTLVAVHAEVFAGAKPLLDKILGTLVEGLIDTFLSLLDENRSDDLSSIDANGFCQLMLELEYFETILKPYLT
VDATESLKSLQGAVLEKAIESISETVENNPGGHQRKPTRGSEDAISDDKQSSVSPDDLLALAQQCTSGMLQLELEKTRLN
SACFIETIPLDPVPPVAKAAYSRTSTDSPSRNYRESQPMGSPVQARPRRR
>CAA0227899.1 unnamed protein product [Arabidopsis thaliana]
MSSSDDLDEDELLQMALKEQSQRDVTYQKPPSANSRKPVTNLVQQPRRQKRAAAPPSKGGAKASRKPSMDEDDESEVELL
SISSGDEDEGNDRGRGGGGDGGGGRGRGGSGKERGRARKEDDRAWDGVEPDCWKRVNEAELARKVRDMRESRTAPSVTQN
LDRKVSGADKKVVLTSLQSFPRGMECIDPLKLGIIDNKTLRLITESSESLSKAEKVDNALREKLVYTSDHFDPKLFISRI
HQETSAADLESGALALKSDLKGRNLQRKQLVKDNFDCFVSCKTTIDDIESKLKRIEDDPDGSGTTHLFNCMKSVTSRANR
AFEPLFERQAQAEKIRSVQGMLQRFRTLFNLPSIIRSSISKGEYDLAVREYKKAKSIALPSHVNLLKRVLEEVEKVMQEF
KGTLYRSMEDPKIDFTSLENTVRLLLELEPESDPVWHYLNVQNHRIHGMLEKCTFDHEARMEILRNQVHERALSDAKWRQ
IQQNGVQLSDDTSSMEDNQVQVDQPLEESARREKDALRGRYIKILTAVIVYHLPTFWKTALSVFTGKFAKSSQVNDTSAS
KAEEKAEEARYSSHSLEEIAGMIRNTISVYEAKVQSTFHDFDESYILHPYMSDTIKEVSKACQAFEAKESAPHSAVMALR
KVKVEITKIYIQRLCSWMRASTEEISKEETWIPVSILERNRSPYSISYLPLAFRSIIVSGMEQINMMILSLKGEAARSED
MFAHIEEILISVRLAFLNCFLDFAAHLEQIGADLSQRTTKRESWQNGYSNDHQEEQSINAPESVVDPHRQLLMILSNIGY
CKDELASELYNKYKYTWLQSRGNDEDISDLQDLMMSFSGLGEKVLEHYTFAKANLIRTAATNYLLDSGIQWGAAPPVKGI
RDAAVELLHTLVAVHAEVFAGAKPLLDKILGTLVEGLIDTFLSLLDENRSDDLSSIDANGFCQLMLELEYFETILKPYLT
VDATESLKSLQGAVLEKAIESISETVENNPGGHQRKPTRGSEDAISDDKQSSVSPDDLLALAQQCTSGMLQLELEKTRLN
SACFIETIPLDPVPPVAKAAYSRTSTDSPSRNYRESQPMGSPVQARPRRR
>NP_001322652.1 Exocyst complex component SEC5 [Arabidopsis thaliana]
MSSSDDLDEDELLQMALKEQSQRDVTYQKPPSANSRKPVTNLVQQPRRQKRAAAPPSKGGAKASRKPSMDEDDESEVELL
SISSGDEDEGNDRGRGGGGDGGGGRGRGGSGKERGRARKEDDRAWDGVEPDCWKRVNEAELARKVRDMRESRTAPSVTQN
LDRKVSGADKKVVLTSLQSFPRGMECIDPLKLGIIDNKTLRLITESSESLSKAEKVDNALREKLVYTSDHFDPKLFISRI
HQETSAADLESGALALKSDLKGRNLQRKQLVKDNFDCFVSCKTTIDDIESKLKRIEDDPDGSGTTHLFNCMKSVTSRANR
AFEPLFERQAQAEKIRSVQGMLQRFRTLFNLPSIIRSSISKGEYDLAVREYKKAKSIALPSHVNLLKRVLEEVEKVMQEF
KGTLYRSMEDPKIDFTSLENTVRLLLELEPESDPVWHYLNVQNHRIHGMLEKCTFDHEARMEILRNQVHERALSDAKWRQ
IQQNGVQLVSSPVKAAILLRDKQDSDNQVQVDQPLEESARREKDALRGRYIKILTAVIVYHLPTFWKTALSVFTGKFAKS
SQVNDTSASKAEEKAEEARYSSHSLEEIAGMIRNTISVYEAKVQSTFHDFDESYILHPYMSDTIKEVSKACQAFEAKESA
PHSAVMALRKVKVEITKIYIQRLCSWMRASTEEISKEETWIPVSILERNRSPYSISYLPLAFRSIIVSGMEQINMMILSL
KGEAARSEDMFAHIEEILISVRLAFLNCFLDFAAHLEQIGADLSQRTTKRESWQNGYSNDHQEEQSINAPESVVDPHRQL
LMILSNIGYCKDELASELYNKYKYTWLQSRRNDEDISDLQDLMMSFSGLGEKVLEHYTFAKANLIRTAATNYLLDSGIQW
GAAPPVKGIRDAAVELLHTLVAVHAEVFAGAKPLLDKILGTLVEGLIDTFLSLLDENRSDDLSSIDANGFCQLMLELEYF
ETILKPYLTVDATESLKSLQGAVLEKAIESISETVENNPGGHQRKPTRGSEDAISDDKQSSVSPDDLLALAQQCTSGMLQ
LELEKTRLNSACFIETIPLDPVPPVAKAAYSRTSTDSPSRNYRESQPMGSPVQARPRRR
>CAA0388216.1 unnamed protein product [Arabidopsis thaliana]
MAEAGPEGRTRTRCPFASTTCSTLVAQTSLLCVDDGGGGGGGGVDGGVDRGCCRHCCGGRRHDYGRDCCHCDHCHGHGYG
HGHREHGHDRGHGHGRGHGHGHGHRRHGRDHRHGRDRGHHRGHGHHHHRGHRRGRGRGRGHGHGRGRGGHVQEAGERWEQ
EVG
