# Supplementary material for: Searching for G-Quadruplex-Binding Proteins in Plants: New Insight into Possible G-Quadruplex Regulation
Source: BioTech (Basel). 2021 Sep 22;10(4):20. doi: 10.3390/biotech10040020 (PMC9245464; doi:10.3390/biotech10040020)
Supplement: Supplementary file 1 [file biotech-10-00020-s001.zip › SUPPL_FINAL/File S7.txt]

Proteins containing NIQI motif in green plants (BLASTp searching)

>XP_024965254.1 uncharacterized protein LOC112505604 [Cynara cardunculus var. scolymus]
MGASKSTGRGENKEETNTSAXGPNLGAPAVAIGSAAVAAWGVSRMLSDNRLEPPLPLPNSGGRGRGRGRGGGGGGGGGRG
RGGGRGGGGGTTSSSAPPCLFKFKLKTDGACHPNYEYVGGNDDVLRGPSGYAGILQDSYGNWVRGFRGFIGWSDCLTAEI
HGILKGLELLDKLRYKESILESDSQAAVQWITREDDVGPGKSRVVGDCWELIKKSRHLVSKNRITIRQCPRDANKIADKL
ARVAIKKGDPYMEFTGVSRELNJQF
>ONK65585.1 uncharacterized protein A4U43_C07F38600 [Asparagus officinalis]
MDRYQRVERPRPESAINENEIRITTQGLIRNYISYASSLLMDKNVNEIVLKAMGQAISKTVAIAEFIKKRNPGLYQDISI
SSTSITDVWEPIEEGLVPLETTRHVSMISITLSPHDLNKNSPGYQAPMVLHQPKKQYRPQQQPQYQQRQQQQPRQAHNNE
VAEEESYGRGRGRGRGGGRGGGGGRGRGRSWGNRGGYGGYGGYGGGGYGRYENNQGYDQGYGYNQGYTQGYGNNQGYQEN
DGYWNYNRGRGRGRGGQNYHGAGYERGRGSGGRGXXXXTVAAGEGRAVAEGGIRPSESAGGGVGTAIVLS
>XP_020272794.1 keratin, type II cytoskeletal 1-like [Asparagus officinalis]
MDRYQRVERPRPESAINENEIRITTQGLIRNYISYASSLLMDKNVNEIVLKAMGQAISKTVAIAEFIKKRNPGLYQDISI
SSTSITDVWEPIEEGLVPLETTRHVSMISITLSPHDLNKNSPGYQAPMVLHQPKKQYRPQQQPQYQQRQQQQPRQAHNNE
VAEEESYGRGRGRGRGGGRGGGGGRGRGRSWGNRGGYGGYGGYGGGGYGRYENNQGYDQGYGYNQGYTQGYGNNQGYQEN
DGYWNYNRGRGRGRGGQNYHGAGYERGRGSGGRGEIEVIKGLVSQLSKCEVSSIVLLGLSV
>KAG2446147.1 hypothetical protein HXX76_000744 [Chlamydomonas incerta]
MGVKGLWNLLEPVGRRINIEAIANKRLAIDASIWLFQFMKAMRDDKGDMMRNAHLLGFFRRICRLLFHRVRPVFVFDGAT
PALKRHTNIARRRRREAQQGVLRKTAEKLLIAQLKKQALQAAKAQQQGARGAGAGAGAGAAAAPAGSAAGAAVAGRGGRG
VAAANPPGAPQRPRAALSEDASAMDAEPSGSGAGPSGSGSGGAGPSGSGGAGPSGCGGAGPSGSGGAGPSGSGSGAGPSG
SGFRPQPAAVTEVIDVEDEGAMRRLATGKTPMTREQEAAWLARKAAQEMPPQRPRPPRSPAAEALAEADEALARELDAQL
NSSRNAAGAAAGAAAGAAAGAAAGAAAGAAGGAAGAAGSAAGAASAGARGAAGATRPAAAAGAVRPAAGRAGARPAAVAA
AAAPSTGAYGSAEDWEQLEGGAAAGGGADGGLSAADAAAIAAALAEDDPDQEMAVEDIDPTAGMRFDPYSNGYVMDSDAS
RRRPTTAAAAATARHTAATGTASASQLRSANGTMSNAYDNAQQEDDDEDEEDEDDDELIASMIALPADLSAVDPAVLSTL
PTSLQLELLDKMRDAAAAANREKFQVAARVRPESFCEVQMSTYLKASAFRQQLEAFKQNLGGGGGAAGGGENGEDLQVRR
IMGEEGREYFLAREHEEDGAGGRGRGRGRGGGSGGGGPQGRGRGRGGGKHDQLAVAAAARAATRNMGMPPRLSAPIPLAA
FKGLAAVTNTKLPHAASAPAAAAAAAGSDAAAGGAVDAGSAGGAGGGGDEAAELLAGVVAKGATLELRLSDDEAGGSSGS
AKGMFGSSSSGSDAERDGGAGGARAAWGAAASTVGPGGPPGGAAAAATAAGATAPGATGATAAASATAATASSAPAALLD
EVEWEDVDVAKEAAAPSVAAATVAGTNARPRDWRERMQSRQKLWSSSHGFRMGRKLGDWGSAEATAVRQQQQGVRGRGRR
RQQQQQQRRRRKKAAGEAAGGRTSSSGGAEGEGEEEAEEGEEQEGSEWEEGEEDEEVEEVEDEDALLQEAIRQSLLDSAA
GGAATQPPRQQPGAQAPTQGRQQQPEKHQQQQQAVQISLAEDAEEEEDGFEWEDVDMVADVGTPTAAVAGAGRPAASAAA
AAAATAATASAVTAATAARQPPSAQLPTPATAVALAPLAPRRGPLALAPAGAAAPSHTPRGATGASAGASAATAAAAPAT
AADGDGDRDSLSDGDVIWEAADADLDALEAAMAAPRPVAATANATASATASATASAAAGAAATGRTATAAAAAPMVAAAA
ADGAGVWEDDDFEWEDAPVIAGAAAMRGARQGSPAPLTAEAGGGGGGGGSGGRLGLLGLSRLGAKARTAAAGASGTNGTA
SASPEPRARTSVAASPAELAAAMAAAHRRGGAGGANDDGADAEGAAAAAGVVSSASTAHARLISQINSSSKEVLDARTAG
GAATKLGLAAAGALPAAGASVAGQAAAAAPVGAGDAPAADGKHNPELKHDLNKSNAGQGMASYEFADDDADEMDFAFDFV
EEPIMAPPPAPAAAQQAPPPAQSPAQPSASAAGAAAAATSTPPAATTDSATASPSAQASPPLASPQSPAPAVPPQPQHQP
LDTQRKQGGAGGGGGSGGGGAATRTAAAAAAAAAARALPFYDDEDAGEQAAADGGGGADDEDADWFDEDIEFVPERDRRP
PQPQPQEQPAAAAPAGGSPAAVAAQPQRQGQGQGQGQQRPVGLMRSADPLQPLIDRPPEAPQGTFFFTSPPAVATAPAAP
APGLGGAGAAGGGAPVAAAAGGQGGYGTGAYDYDPEAAAAAGAGSGSGPDIDAMLEAVEVEEAQLRGAQARASRNLEAPT
SEMYAECQELLQMFGLPFIVAPTEAEAQCAYLEQAGLVDGVVTDDNDVFLFGGRHVYRHIFENKKYVEEYVMDDVERELG
LGRQRLVEMALLLGSDYTEGCAGIGIVNALEVVRAFPGREGLARWRAWVEAPDAGLVAAARHLAGEEAGDGDLLPDDTPA
QQQFKRQHRGVRRNWQLPASFPSAPVLEAYLAPRLDPNKNKFGFGRPDLQLLRQFCSDKFGWGADKVDELLLPVLREFDN
RQAQLRMEQFLSFSTRFAKIKSKRLQHAVAGMTGQAPAEELVLGAGVKVTPRKQKSGAAAVAAAAAEVAAAAASPDAADG
TSGEGTSDASPGDNAAGGSRGRGRGRGSGGGRGRGRGRGGSGSVAAGGAGTRRRRRSGGEAEDGAGEDDAAGGEAAAPAK
QAQSSPTPLVEAAGPAAATDVAGAGAAGGAAAATGKPPAAKRRKTGAKAAKGAAAAAADAAGDGNNE
>OAY83511.1 THO complex subunit 4A [Ananas comosus]
MSLDDLIQKNKKTYGGAASSRGRGGGAGGGVAGAGACAGPARRFPNRSGNRPAPYSVGKAPDSAWQHDMYSGQMAAVAAA
AAAAAAYPAPGVAASAIETGTKLYISNLDYGVSNEDIKELFSEVGDLKRYSINYDRSGRSKGTAEVVFSRRADAIAAVKR
YNNVLLDGKPMKIEIIGTNIETPAILPFPFGGTFGNPNGAPKSGPGRGGPSGWVRGGGGGGSGSRGRGRGRGRGGGSSGG
GGGGRGRGNPISSADLDAELDKYHAEAMQLN
>XP_020191912.1 translation initiation factor IF-2-like [Aegilops tauschii subsp. strangulata]
MPPTSLCHHGYRTIFTVSLRPPTRDLEVGREDTGLEGNRTAADRREQPPPPRGADWTWQQGLAGLPPARPDPNGSGQSLQ
PRCSTPAAGATTTAAMAPSSHHQGATPSRTGPQARPSPDGARKGPDLGRAGAAGQPPTVPPLSQRPRRRVEGTRGPRDAA
AEPHRCQPSSSTAVGEEGARLSLPARGKGTSPAAGATRTRPRPQPAAAKGEEGGGGPRRGGEGRGRSAASGGRQERRGRG
RGRGRGGGPGGAREVAGSGGRGRGRPPVAGRNPSAGRG
>CAB4097197.1 unnamed protein product [Lactuca saligna]
MAYQGGNLKSTSINGVKMYTVAGQHKSLATWLAPKKIRALRKDKNYLERVDLIQDLRFETATTRIKATPDGEFLIASGIY
PPQIKVYELRELSLKFERHLISEIINFQVLSDDYSKLAFLCADRSICLHAKYGSHYSLRIPRMGRDIIYDNWSCDLICAA
SSPDLYRINLEQGRFLSSLTTQSPALNVVSRSKYHGLVAGGGEDGAVECFDMRTRSSIARLNAVTPVNDGDQEVTAIEFD
GDGGYHMAVGSSGGKVMIYDLRSSSPIRVKDHMYGSPILNIKWHQTLNSEKPKLITTDKHIVRIWDPETGEGMTSIEPTG
GEINDMCVFDESGLMLLALDTSQIPSYFLPALGPAPKWCSYMENLTEEMEEDAETTIYDDYKFLTQDDLAKLNLTNLIGT
NLLRAYMHGYFIDFRLYKKAHAAANPVVYEEYLEKRKKEKDEEERSTRITIKKKLPKVNRVLAKRLLEDEELEAIKKDTT
DVAIDVNTTKKASKKRKGLTSDVLQDERFTSLFKNEDFEVDENSLEYRALHPLATPVQPSLVKEHFEPFNEEDEFDSDEE
DSQPSDDDETKNGKKTRAPRLYEVKDERHAEAFGNRRSLAKEDALPLEERVKALANRNQGSSALNKIKSGPGGSREISFI
SRSKGKYKEDEFDDHDDHDDDGFNHREKRRGVHSLGLKSDRGGFQGRGRGGRGRGGGGRGRGGGGGRGRGRGGGGGGGGG
RGRGRGRR
>KAG2434571.1 hypothetical protein HYH02_012237 [Chlamydomonas schloesseri]
MIARMAYGQLSAHFLTGARLLLVAAGSSALLDGPLLSQLVCSGPLELLLLKLKPAAAAGAAGAAGADDLKAQEEEEAAAE
VASAAAAAGATRPGRAAAGGEGAEGGGEDAGQQKPTQPPSLSFRGWYVVHTLGRPPGGGGGGGGDSGAGGAEAAGGGAWL
EGLERFAARLVGLQAPGRGEELQLLLLVVVVVVVLVLLVMVPAAAVATGRVPDGVLLAVRAAVLQVARQLRIVDLEWLCE
QPRALPALSPFWRTFSQWAAEPRRPPPPRPPPPPPLPPPHLLPPMGAALAAVAPHDGPPGVPGALLLHQLQQLQQLHALQ
ALQQHHQHQLQLHQLANGNGQPLRLPGGLPGLPPPVPPHHLGALDPAAAAAAAAAAAAAGLHPAALHPAVAAAGGLPPGL
IAGLLPAGLPPHPHLGGPPHPHLVPPAVAAALAAAAAGGGNAAAAAAAAAAGAAAGAAAAAANGGPAALPAGAGAGGGGG
GGGPPLPPGAPPGPGPGPPQGLPTGGSLLLNMVGRARAAAAAAGAGRGAAPPPGLLGALGPFGPLGALPPPPPPPGDLPP
DGPLSLPGPLAAALASRQRRRERDRQAAGEDGGEEEDEDGDGDEEEEVEEEASPARRTKGSQQQQQQQPKRRRVLGAGAG
TSTAAPSAPGPGAAPPRGSGGTAAAAAAAAAAAARVSYGPTGPTGPGCLYLCDATAQLGLLEPELGRAADAWLRRAHAAD
DLAALEGPLAPALWRAACMQPQQPQQQPGSGSGSGPGPGRRARPQWVYAIAYCPFGAFYGDGKPGRGTRVRVVAARAAAT
TTPSEASGGQQQQQQDDDDDDPLITGGAAAAEAAAAKRARQQQQPVAAAAEVEVEVEELEPWTWFTSHTGPTITTQRWPK
KVEVALQRSHCAVFTPGGARPTHGFMGLCWLRFSDWLVAVQRALRQARGLPPERPAAELLLRGGHPPPSRLPLGEGEGAG
AGGEASGGEEEEEEEAGGAGGRRKAEEPQGREEEEEGEQEEGTRAGRQQAAGGRRDLEMRDATEEEGVQQQQQAGLQGLQ
GLTGLRPPPAHALKQQQQQQQQQQQQQQQQQQQQQQHTQNAVLWGLAHKLGLIRPPPGTPGGAAGAAGAAAEPPGPSLAM
LAAAGVEGLGWPNGGPLSAFAAGAAAAGGGAGPRPLGQLQQSPQPPPPQPSMGVLAEIRRRFKQPPVQPEAEAAAAAPGA
PEPAALAQLRAVDPAAAELVAPVLAAKGAEIVRTGPNAPTLWCFRLGGGGGGGGEGGEVVRYGLAVVPTGRSYVDVMPNR
IGGTPVRILAALQGKDNKGKGGGGGGGEDGGGGGAAQRSQSSYHYCGELVPRTWFRETSAGRARTIRWQTKVEVALQPQQ
QGPQGQGQPQGQGQPQGQGEEAGEGGGQEGGGQEGGGGGMRLLRPEDRLFAGALDVRHHGGISWVPYYTWRGDALDGGSD
GEDGGGAGGGTTTGGGATTGGGAEEDASTAAASAGAGAGGLDGAAAAGGAVGVSRQAQAQLEAAQSPGAAAGAAGAITAG
GGGGVGSNRPPPVCTRVWRPHSGVGQGAAVSSAPDAVSQLRLLDPAAAELVAAELARQRDRVVSGPNAPRLWCYRFPDLV
GYAVAFCPSGASYTAGRQGRDSLVRLVHVITPASAAATAAAAAPPPPAGDGGEEGEEAAGPGVGVGGTVGAGAAAEEGGG
GGGGGVKKEAGAGGGAGGGSKQDQGSRGGGGGEKGGEKRGRGNAAGGGGGGGGGGGGGGGGGASRRALPVPLLAAGQVRV
EVVEPWVWFKTTAGRYARSYKWQHKVEVAMLPGEGQRPPGARLGAPLRPKGHIVDGLRWARYVDWRASLMPQGPQGPSPT
PGVLPPPGATAAAAAAAAGAARATAAAAAAGGGPSPGPGPSQSVPPGAAGAAAARKPGTGPGPEPGAGAGAGAGPNKWYS
SFPNPAAREAVQAVRLILVESARRPDALLPPTDGTMFGAELEARLTAAARSAMAAAGGPGTPPEGLTEAEAAADQLKVMS
YMLLEAAGRSLGANVESVVKPDPRFAEWLTGAGPQGQQQQQGQAGQGQAGGSAAPGAGKDKDGGGGGQAADMADGGRGAA
AAAAGTATAAAAATAAAAAASPAPAGGGAAAAGGRGAAGGGGGAAAAASAFAAVRQYGLLDPAAADLVAAALPGRTRRVS
GPHAPTLWCFRLNHGSLTRYGLAYCPGSTAYDDAVPNRRGGTAVRILYVPPPGSAAAAKDGGAQAAGGGGGAAAAADDGD
DGGGDGDGEEAEEDGGGEGAGAGAATGAEQQQQQQEGQAGAAADGDADAGAAAAAKRRRSSKGGGGGGGESPAAGQQQGK
GAAAPGVEDVVPRAWFEATAGPSTPSRRWQVKVEVALPQAVPLSQLGPPLPPGTRVVERSGGLRWVKYQDWRAAFDAAPA
GPKSDSGAGGGGGGAVAAVPAAGIKVEQQPDSSPTGTGGGGGGGPSRRGRKRRASGAAAAATDDEGDDEEEEEDEEEDDE
EEEKEEEVDGAEVLPTPKRRGRPPGRRPKAARTEAAGSGGGGGGGGRRKSAGSSAAAAAGDDGASGSVGSDASSSDDDDD
DHDEEAEDEDGDEDEDDEDDDEDASVSPGSGRGRGRGRGAGGGGRGGRGRGRGRGRGRWGSRSLASPGDGGGGGGGGGDG
DGPPVDRAYEAAAAKLADVVWEQLVAKLLQAVDPGGGGGGGGGGVVGGGGVGDVDALLARCLDTAPVVVRLRCARNRPEY
RYGVALCPPGARHGDGGPGRETGVRILFLTPRGVAAGAAGAAGAAAPPSVPPLGLAADPGGEGGEAAAGAGGGGGGGGGD
STAEAPPSAVQAASAVALAAAAGRPLPREADMSDGEHEGEDGEGGGGGAGGGGPGGPSFPVLTPNVFNQRAGQGASGSYP
WRFWVHVLVRDPPPPPQQQQQQQQQQQQRPAAWQPYGDWVASLRKAAAAAAASDPRRFAGVPVPVPSRELQPQP
>GAQ80746.1 UvrD/REP type putative DNA helicase [Klebsormidium nitens]
MRPADSEVDSQRSGKSNPGKRKRNDWSAASQGTKPITSFFGGPARNNGAPGPESSSAAGKVSAGAGTGTSENAGAEASGQ
ESEQLLGGKSRAASPHGKVKEESGRGSGAKAISKVGRGPKLLPGQMRLSVAHRLPFVPPRRIAGGAPESATNADLHWNLQ
RPPPAPKEAGPPATEGAQGATIPTAEQDGDAAQAGAKSVRRESKEKEEGGGGKRVKCATTYQAVGGFATGHVQTVRTSFD
LSDHFEQADDAEGSSFMAANVRRGLENLSGRTGGMPLVEEEPVEAGQAPPRRTDAAEAGPSNWQALGAQSRSDGPAEING
GRVGEQAGGVSGMVQGGNMGEGVPREPRPAPPVLSEEQRRAATSAFNTPLMIIAGAGTGKTQTMAVRVVEMIRQGIPPGN
ILALSFTNKAAAELEERIGRIYWGSRAQDKPPVDLSKLTVSTFHSLGLRWVRIFHRALGFEKMPAVYEKRQKEFTVAQCL
EQYKRDEDRKKACGYLKMRGDAPWQRIFDKWRETSPDSYRQCEDAVRKKLEENRRKRKKKQDTEAKQKQKVARTDEGGSG
RGRGRGRGGRGRGGAGGRGRGAGPQEERPESSDRGGACEQGAEPNGSVDVEESDVTMWENELADAVFHEIWLWELRKNVK
HKEGTEKSAWEARWKGVPKAKYIVKDIERAKTYGHTAHEYPQGVAAWSDVFHMYEKKMREANAVDFDDMLRLLALLLDGR
TCRAAKRRFQAQFKYVLVDECQDTNSVQSKIVQSFYESMPESSITVVGDDDQSIYGFRGANSMAFTLFMDHYFGVERSLL
QENYRSTANILKVGGAVIRDNVQRVVHKTLRPTKAQGDPVLVVQAGTEEDEAAWVANKIAETMAEEGNTRRFRDFALLLR
NFRFGKQGSVSTVFQQALQRRRIPYKLTGGQSIYERKEILDVMAYLELILDGDNDAAFERVCNKPPRGMNPAKDKSQTMT
VIRAVKGQLENRGERASLMASTNEALRRGDLDGASAGKARRFADVIEELRDFATWHSVVETTREVLRRTGYAEYARKERE
NERKRKRKQAGRRGEREESFDSDDEDALEGGKDADPDTEAVLSDEEDADEAMETEGGKETAGEQRDRPGEGEAKPKEEAD
ETGRAEAENGEGGTEKAEEEAGHGEEAAEAEEKKELGEVLFGFVREAEHFGRQWSAGVPPDVAEAIPSLYTLCQMKICEY
TQAGYYDCQDVRAGVAEGMADDIFATQRLGLSVLRDFGSAIALQKEENAAAEGERDAVTISTIHRAKGLEWPVVFVPRWN
EGFFPTQFREQALPLPPGAPQPPGKDELGHIEEERRLAHVACTRAKDQLFISYIRILAKFKTPEELEKSSFPLPEDPAVC
HEIVLEESEEEAAARDRVNATRPNFVGFRFAGGFV
>KAG2484473.1 hypothetical protein HYH03_016707 [Edaphochlamys debaryana]
MAYGSAEDYSAEIWEDAAEDDFDVVCLDDDEQQQASKHGIAFTIEEAGPTRPARRTITKRERETAAALHRCHALCLAARA
LVLDAAAERPEVQATVLSLVPPDAALRNVGHPEPQLSIHGMRPLLTWMRGAFAVLPPDLAAGVAAGGPGAGQGGARRGRG
WSPADDVERQLLAAASAGAGTVETLVALFVAAVRAAGGSARVARLLDALPLAPWRARPVVLRTTAAPPGSGSGGGGGGGG
GGGVGGGGRKGRGPVVDLEAGDVLPGAGGGGGGGGGGRGRGGRGRGGGGRTLDEALGERGAGRAGAGDAKPTAKRRKGAA
GAAAAAATGATAAAANGDGAAAAVGAAGGGGMSSKPSNKGEDEFERQLQMALLATAAAAAADNKHGPDPNAAAAAATAAG
DGPKAAKRPRASGGGGGGGGGGGGGGGGGGGGGGGKGGGKGGGKGGAAEGAAAAAAVPGAALSVRAELVVSCWAEVYCGD
AARGRWVAVDVANGYVDRPELIDTATHRPSPLAYVLSAERGRLTDVTPRYAASMLAAGRVRDGAWWGRTAAAITVGAGGG
GGEGAGGGEGGGAGGSGAGGSDGAGEAKAAAGKGAAKEDAIVLSDSDDAAEAEAPPAVGKGGGAAAGPAGPSPGPGQAQG
GGGAAAAPATAAAAAAPPPTATKRAAAARGPKLVDARLSHQRGDPARSAPPDPPSATPAATAAAAATAAAAAAAAATGGG
DLRSAREAAELARRGAAQLAGLPTSLEGFKAHPLYILKRHINKYEALRPGTAPLGLHRGEPYFPRAALSALHTVERWRRE
GRQVRDAELPSPAKVVPKRAAPGTGAGRGRGRGGGGGGRGGRGRGRGGKAAEVENEEEESMLFELTPAVDAGPTVNLYGH
WQTDPWVPPAAENGVVPKNERGNVEVPPLAPSLPTGTVHLTLGPGAGQLARELGFDYAPALVGFEFTGGRSVPKIDGVVV
CTEIADVLAAAYGQRQAAREAAAAKRRMRMAAAAWRRLLDAMRVRAALEREYNAGAGAAAAGPAAAAGAGGAAAAAGAGA
GGQGEGEAWREEPKTGGAAAAAALAAAAAEVRAAAAAGAGGGGAGGGRPRSAVEAARRAAAAAAKGGAGGPSARRGAAAA
AGPGPGPAQEAAAAEPGPRRDTRADVEEEEF
>ALL55223.1 NER endonuclease [Chlamydomonas reinhardtii]
MGVKGLWNLLEPVGRRINIEAIANKRLAIDASIWLFQFMKAMRDDKGDMMRNAHLLGFFRRICRLLFHRVRPVFVFDGAT
PALKRHTNIARRRRREAQQGVLRKTAEKLLIAQMKKQALQAAKAQQQGARGAGAGAAAAAGAGAAAGAGAAAGPAVGSAA
PTESASGAAAGGRGGRGTARAQPPVPPRPPTASLQAASAAGAGPSRPGPGPSGSGGAGPSGSGGAGPSGSGGAGPSGSGF
RAGPSGSGSGSQAPAAAAEVIDVDDEGAMRRLATGKRPMTREEEAAWLARKAAQEMPPPLPRPPRGPAAEALAAADEALA
RELDLQLNSRTAAAAVPAAGAAAAGPSGAGGAGAASGTRAVGSAAGAAGGAAGGAGGAAGAAGRGAAAGVRLAAGRAAGR
PAVAAAAGVAAAAAAVAGTGAYGSAEDWEDVAGGALGEGGDGMSEADAAAIAAALAEDERAGDDEMNVEDIDPTAAMRFD
PYFNAYVLDADASRRPTAAATTAAATSSILEAQRRSARPDGDGDDDLGDDDEEDDDDAELLASMIALPDDPSAVDPAVLS
TLPTSLQLELLDKMRDAAAAANREKFQVAARVRPESFCEVQMSTYLKASAFRQQLEAYKQNLGGAGGSGGANGDNVQVRR
IMGEEGREYFLARDNEEDGGAGAGGRGRGSGSGSGGARGRGRGRGAGAGGKHDQLAIAAAARAAARNVGMPPTLTASIPL
AAFKGLAAVTNTKLPHAASAPAAVAAGGRGAGGAAGGAAGAGRAGATAGGGGGAGGGEGAGELLAGAGVVAKGATLELRL
SDGEGGGSSDSAKGMFGSSSSGSDAERDAGGAAGARAPWGLASSVLAADGLSSGAGATVTAATAAAAGPPASSGATAAAT
ASATAATASSAPAALLDDVEWEDVDVAKEAAAPSVAAAAVAGTVARPRDWRERMQSRQKLWSSSHGFRMGRKLADWGAAA
AAAGQQQGLTARGRGRRRKQAQQQRKRKEAAAGGTGSGSGGRRTSSSGAEGEGEGAEEEEDGEELDAEVVELGDEEEEDE
DALLQEAIRQSLLDSAPAGGGGGGGSGGAATLPAGAQPRAQGQQPHLQQRSQPSQRQPSSTQENGSEQEDDGFEWEDVSE
AVQVVELGTSKQAAVTAGKRPAESTAATAATASAATAATAARQSPGTQIPTPATAAALVSHTGAVGGGAAATAALLAPRR
GPLALAPAGAAAAVADALGRPRTSATRTAPAVGAAAAAIPSATTATATATTTATATATVTAAATAAVGDGDGDSVSDGDV
IWEAADADLDALEAAMTAPRPAATASATAATAATAAAAATARVGAAASATAAGRTSAAAAAPAAAQAAAQVPAGPSLAGD
DDDFEWEDAPVVWEAAAAVGAVRLGSPAPAAAAAGGAGGGSSRLGLLGLSRLGAQAHTAAAAAVSGAAAAGVASGGGVGA
GAAPASPEPRVKASVAASRAELLAAMAAAQRRAGGGGGGSGGGGGSGSGDGGDGADDVDDVDDAVGAGVSAAAARSLIAA
INSSSKELLDAPAGGSAGGVAASGSVLLAAPSRAALQAGSSGVLGPAAAAAAAAAAAPAPVVVSAAAPVVNSRPELAQTN
SGADKQQFAAYELADEDAEDEMDFAFDFVEEPIVDQPPASPPPAQLQRAPQLTAQSPATPPELHTAPSAADAAATAAAAT
SSPPSSPQHQQQPQGAAAFPTGVRALPPPPLAAPQQPTAAAQPQPRLNPSLPASAAVTAATAVTAAVAHPATNAATAAAA
AAAAAAAADDDPSLLDDEDAGEQAAADGGGGSVDGWDDEDADWFDEDIEFVPERDKRPPPSPPPQQRQLQQPAVAAAAVA
GGGAPAVAAPQPRQQQHQPQQQPLMRSADPLQPLVDRPPEAPQGTFFFTSPPVVATAPATAAPAPPQAAAGGVAGRQGGT
GAYGYESEAEAAAAEAGAGAGGAAGVAGAGPDIDELLEAVEVEEAQLRGAQARASRNLEAPTTEMYQECQELLQMFGLPF
IVAPTEAEAQCAYLEQAGLVDGVVTDDNDVFLFGGRHVYRHIFENKKYVEEYNMADVERELGLGRERLVELALLLGSDYT
EGCAGIGIVNALEVVQAFPGREGLARFRTWVEAPDAGLVAAARHLAGEEAGDGDLLPDDTPAQQRFKRQHRGVRKNWQVP
ASFPSAPVLEAYLAPRLDPNKNKFGFGRPDLQLLRQFCSDKFGWGGDKVDELLLPVLREFDNRQAQLRMEQFLSFSTRFA
KIKSKRLQHAVAGMTGHAPAEELVLGDGIKVTPKKHKSGAAAVAAAAAEVAAASASPNSGANVGSGQGTPAASPGDTDRS
GGRGRGRGRGRGGGGGGRGRGRGRGRRGGTAAASGGGTRRRRRSSGDAEEEDGAEGEDAGGDGGGEAAGEDTGAAAAAGG
AASSPGQSPPTQSEAAGQNAAAAVAVGKPPPAKRRRTGTKVAKQATTAAAASAADAAGGDRND
>GEV06275.1 hypothetical protein [Tanacetum cinerariifolium]
MSWKSSRDHCATHNVLEEFTCISCVVVLPRIPAGTDDEKLHCDIMLFNCWTYVDVQNDLTMLCKGSEDGLQFDIYPDTFK
YSLSYQKQEVVLSGKFVTKMDLEMVRIPIKVNVLAWKISMDRLPTRVNLHRRGVHVSLISCPICCEALENLDHLLFCCDL
AKDIARSICNWWGLVWNPVDSYRSWLSWFNLVQLQSSSKQVLEGVFYTSWRKLIVPDHPCFIHPDVAPHDVESRPDVVLG
LGFDPITNDYKNQACFVDGALHWVVKYSGKQDHFIMTFHLSSHVFGTIALPESMRNTRQITVINGSLAVISRYDDKYHIF
LCRQYMYVGHDRPGIVKGHLVGKPFLGRKRKERVKTGKVQTLKAEFETLSMKDTEIIDDFAMKVNNIVSNIRALGKKVEE
AYVVKKLLRAVPSKFLQIASTIEQFADLDTMTIEEVIGRLKAHEERVRGKSEIGEGKLLLTHQEWLERSKKGDDEQKNSQ
RNTRSSASNNRGRGRGRGRGNGSGNRGGRGRGGGNQQRDGYRGFDKNHDKSKVQCYNCQQYGHYAAECRNPRRERNQEAN
LTQENNDGEPVLLLPTFDEDDRVQEVFLNVTPRLKLATDVGGDTSLWQLAEGGDQIIMHGSFLWVHDVKGKLPMKVRRSP
NRLYKIQLEEVKSRCLLRKSDEEVKLWHTRMHHVNYAALKLMSDKEMVQGLPKITKQNGLCEWCLTGKQAQKSFPTHSNF
MSTMILELVHGDLCGPISPPTPAGNMYFLLLVDLCCKMRKGEPETLTFALSFLKLSWRNVSLAALFLVVSSSLFDLRKRV
KKLDKKRRSKSSGLKRLRKDVTLVDVDTAVEMDVDTYRRMEKDVTAIKEVNVAEPTVFDDEDVTMTMAQTLIKMKAEKAR
ILDEQMAKRLQDDETEQAAARENRRKKT
>XP_022023662.1 glycine-rich RNA-binding, abscisic acid-inducible protein-like [Helianthus annuus]
MTVEDERNITSALYGSYRPIRPTLVCEFAFFLAFINEEDEEDSQNSFPSRRFFFIFDSTMFWLNLNYIFGESSDTNTSTF
IPGSSVIDMVDVVGRGRGRGRGRGGGSGGGGGGGGGRGGGGSGGRGRDGGVERERGGGGGGCAGLGAGGSGRGCRRGHGS
GGPDVDSLLDNPYLAF
>OMO76317.1 Embryo sac development arrest [Corchorus capsularis]
MAFHGGKMKSVSINGVKMYTISSHQRSVATWLSPKKQRSLRKDKNYMERLELIQDLRFETATSKIKITPDGEFLIASGIY
PPQVKVYELRQFSMKFERHLDSEIIDFQVLADDYSKLAFLCADRSINLHAKYGKHYSLRIPRMGRDMAYDCWSCDLLCAA
SSPDIYRINLEQGRFLSSLNTQSPALNVVSRSKLHGLVACGGEDGAVECFDMRMRSSIGRINAVSPAADGDEEVTAIEFD
SNGGFLMGVGSSAGKVLIYDLRSSSPIRVKDHMYGSPILDIKWHSTMNFERPKLITTDSHIVKIWDPATGEAMTSIEPTA
GAINDICVFNDSGLLVLALDSSQIPSYFIPALGPVPKWCSSLESLTEELEEGGQTSIYDNYKFLTKEDLEKLNLTNLIGT
NLLRAYMHGFFIDYRLYKKAKALADPFAYETYIEQRKQEKLEAERRNRITIKRKLPKVKVNQHLAERILENEEAENEKID
TDGNETKKTSKKKKGALSTEIFKDDRFAQMFENKDFEIDDQSQEYLALHPMAAKKQPSLVEEHFEPVMENEDQSASDSDV
SEASEGSPVNHKSKRQKSQGPRMYEVKDKHHAEAFWNNVSLAKEDSLPMGERVKALQDDQRVSGLPSDVKLGPGGSRQIS
FITKSSAKYEEDDGDKMPRREKRGVQSLGLKPDRSMFGGRGRGRGRGGGRGRGGGGGRGRGGGRRGRR
>KAG2440529.1 hypothetical protein HYH02_010407 [Chlamydomonas schloesseri]
MGVKGLWNLLEPVGRRINIEAIANKRLAIDASIWLFQFMKAMRDDKGDMMRNAHLLGFFRRICRLLFHRVRPVFVFDGAT
PALKRHTNIARRRRREAQQGVLRKTAEKLLIAQMKKQALQAAKAQQQGGRSGGGAAAATATAPAATAAAGPAAAIGPAAG
DAAKGRGGGGRAGASARPPVPPPRPAAPPPLAEDAGPSGSGGAGPSGSSGAGPSGSGGAGPSGSGSQRLSSSAAAAAVEV
IDVEDAGAMRRLATGKTPMTQEEELAWLARKAAREMPPPPPRPPPRGPAAEALAAADEALARELDAQMNRSGGSSGSGGT
GSSSLRKAPAAAGAAAGATLGAAAGAAAGVAGSVAGTAAGPAAGGAARRRAAAGHAAAPSTGAYGSAEDWEEVEGGTLLG
AAGAGAGGGGDGGGMSEADAAAIAAALAEDELLAGGGGGAGAGEEEEEEEEEEMDVEDFDPTAGMRFDPYSNGYVLDTDA
SRRRPTAAAALAGGSGAAGAAPRAVAAAAATNANAAAAANANAEEDEDEEEEEDAELLASMIALPDDPSAVDPAVLSTLP
TSLQLELLDKMRDAAAAANREKFQVAARVRPESFCEVQMSTYLKASAFRQQLEAYKQNLGGGGGGGGGANGEDVQVRRIM
GEEGREYFLARDAEEAEAGAGAGGGGGRGRGGSSNGSSGARGRGRGRGGGSGGRHDQLAVAAAARAAARNVGMPPKLTAP
IPLAAFKGLAAVTNTKLPHAGSAPATAAAGGGGGRNDGAGGAAAAADALAGVVAKGATLELRLSEDEGGSSGSAKGLFGS
SSSGSDAERASGGRGRGGGAGARAPWAAAAAVLGTATATGVAATAAASSAAPAGAAAATAATASSAPAALLDDVEWEDVD
VAKEAAAPSVAAATVAQTNARPRDWRERMQSRQKLWSSSHGFRMGRKLADWGSAEAATAQQQGLHTRGRRRTKTQGQRQR
RKRGQRSSGAEGEGEKGEDEGEGEDEDEGSDDSVEEVLSGEGGEEDEDALLQEAIRQSLLDSAPARGGGGGGGGGRGGVG
GGGAAASAANGGAAAAASAANPHPPPKQQPQQTPQPQQQQQPISISLAEEDDDGFEWEDVDTEVPGSATAAVSAPAPAAP
AGKLAASAATTSATASAATAATAARPTPAGAQLQPAMLATAAAALVPHAGATAAAAPLAPRRGPLALAPSGAADARARST
SPALTARRPHPTAAQPTVVAAAAAGAGGASATASGATAATAADADRRDSHSDGDVSWEEEVADDDDDLDGREAAMAAPRR
PAATAATAAAVAVAVATVGATAGAPAEGKEGMAATPAGAGAGLSEDDELEWEDAALATTEAVAAAAGAPARQAFPAPAAG
AAAGGGARLGLLGLSRLGAKATSAAAAAAAASPEPQARISAGSSPAALAAAERRRSAMSGSGGGGGRSSDLDEEDDVVGD
VGAAAAARSLIAAINSSSKALLDAPAAGSNGAGGGGGGTAVAAAASGAGWIAVPQAGEAAAAAAAAAAAAGAAAAAEAAA
GEAAAAAAAATPAVGADNPRALDSPTKHHDQEPKGDDEDAMDFAFDFVEEPILEHSPPPPKPAAGAAAGGSAGPTPPCQH
HGSQGFAGAAQTSPPPQNGLSPPAAAQNQQQRPSPQQPHGSAESPSGGGGGGGGGGAAAAATASAAATTTAAAAATAAAA
RAEPAFYDDEDAGEQAAADGGFDDEDADWFDEDIEFVPERDRRPAAQQQQQQQQQQQQQQQQQQPAAAGPQQLQRQAQPP
PPQPPPPPQLLMRSADPLQPLIDRPPEAPEGTFFFTSPAAVATAPPAAARHGHGSGPGAGAGVVGGGAAAVGGGGDGAAE
GHGTGAYGTDTGGYGPEGPGGTDAGPGVDIDEMLEAVEVEEAQLRGVQARASRNLEAPTTEMYQECQELLQMFGLPFIVA
PTEAEAQCAYLEQAGLVDGVVTDDNDVFLFGGRHVYRHIFENKKYVEEYSMADVERELGLTRERLVEMALLLGSDYTEGC
AGVGIVNALEVVQAFPGREGLSRFRAWVEAPDAGLVAAARHLAGEEAGDGEHATCCPTTRPAQQRFKRQHRGVRKNWQLP
GSFPSAPVLEAYLAPRLDPNKNKFGFGRPDLQLLRQFCSDKFGWGGDKVDQLLLPVLHEFDNRQAQLRMEQFLSFSTRFA
KIKSKRLQHAVAGMTGQAPAEELVLGAGIKVTPKRKKSGAAAVAAAAAAVAEAAAESGSPGTPGTPGTPGAGADASGGTG
GSGHGTPAGAEAATGAASSGDVAAVGAGGAGRGRGRGRGGGAGGGRGRGQGRGRGRGGSGAAVGAGACRRRCSSGEAEGG
AEGDDATGETGVGEEPAAGAAGWPTEGAQSAEQHAPASAEPAEAAGRAGAADAAAGEPPPAKRPRTVSKAAKQAAGAE
>PON62034.1 Exonuclease/helicase-like [Trema orientale]
MERGGGGGGGGGGGGGGYRGRGRGRGSDGYGGGGGGGGRGRGRGGGYGGEGRGGGGGGGGRGRGRGRGYGGGDWYQQNQQ
QRSHYSDQQRYQSQIEQSWRPAGGGGVQSGGDRDRAEPVPARIVSGERSSGASGHGGEGGGRGAGGSWTRVREPEPVPSA
TPVPQPDPVTASPDDIVSGMQTMTISSQSSRSSGYKDQIFPVKRPDKGGSSSIRSVRLRVNHFLVNYNPGSVIMHYDVDV
RPEIPPTHGRPGKIPKADLSMIREKLFSDNPSKFPLSATAYDGEKNIFSAVPLPTGKFKVELSKGEDTKVRCYFFTIKLV
NELKPGKLNDYIRGHLPSVPRDILQAMDLVMKENPTRKMIPFGRNFYPKEPHPEDDLGGGIYAFRGFQNSLKLTSQGLAS
CLDYSVLAFRKRMPVLDFLRSHIYGFNVNDFRRHRNKVEAALKGLKVYVTHRKTKQKFVVRGLARENARDSKFVVVDPDG
KIPDKEIRLVKYFEEKYGKAIVHDNIPCLDLGKMDKRNDVPIEFCEIVEGQRYNKENLDFDAAKQLKQWSLPPPYVRERM
IQDMVRSRDGPCGGDIAQNFGIDVHINMSTVTGRVIAPPELKLGAPNGKVTTITVDKEKCQWNLLGKSVVQGKPVERWVV
LDFSQQSSNHRDIKLDPNSFIPKLMSRCEKLGVRMAHPLSYIPTSMDKFSSVDKLRELLEGVSQRAIKDGRGHLQLLICV
MSKRDHGYKYLKWISETKIGVVTQCCLSSHANKASDQYLANLALKINAKLGGSNVELSNRLPISAGSGHVMFIGADVNHP
GAWNVTSPSIAAVVATMNWPAANRYAARVRAQHHRCERILDFGDMCLELIESYARLNKVRPEKIIIFRDGVSEGQFDMVL
NEELFDLRRALGTINYSPTVTLIVAQKRHQTRLFPGSRNDGGSTGNVPPGTVVDTTIVHPFEFDFYLCSHYGSLGTSKPT
HYHVLYDEHRFTSDQLQKLIYDMCFTMARCTKPVSLVPPVYYADLVAYRGRLYHEAVIEGASPPSATSSSSLLASSSSSS
SVASMDERFFKVHGDLENEMFFV
>RVW58154.1 Protein argonaute 2 [Vitis vinifera]
MLLVRVRENSFFTFLPSPKSPTTPNSSSYWVNRTFWSFTETSQKSMLTLHAVDAYPASTRYSLDVIDYSFAEMEGRGGRG
RGRGRGDGGGGGSGWRGRGRGRGWGQPTQPWRPSNPVQQPSSNPVGQPVQRWVPNPVQQPQPPTIAPATAAPVGQPVQLW
VPNPVQQPQRPTFVPATAATVELPTSSHHDKEAGDKRIPMRRPDKGGTNAVRSVSLRVNHFPVKFKSNRLIMHYDVDIKP
EAPPKGRAVKISKATLYMIREKLCVDHPSQFPTSKIAYDGEKNIFSAVELPTGKFKVEISGGEEMKVCSFIVTINLVKQL
ELQKLSDYLSGVLSFVPRDILQGMDVVMKENPARHMISSGRSFYQFKDSGKDELGYGIIASRGFQHSLKPTAQGLSLCLD
YSVVPFFNPISVLEFLKEHVRGFSLREFKRYRSKVEATLKGLKVRVTHRNTGQKFIIAGLTSQDTQNLSFLAEDPERKVL
SKKVMLVDYFYEKYGKDIVHKDIPCLDVGKNNRNNYVPMEFCTLVEGQRYTKEILDKDAAQGLKREQLPTPVVRESKICA
MVQANDGPCGGGIIDSFGIDVNKNMTALAGRVIGPPELKLGDPSEGKVNKLTVDKDKCQWNLVGKLVVKGIPVDHWAVVD
FTAYEQYNRLNTGQFISGFIRRCGKLGIQMRNPLFCETANMYAFREFPVLQELLDKVYKKARCQLQILVCVMARRDAGYG
YLKWFSETRLGMVTQCCLSSPANKASDQYLANLALKLNAKLGGSNVELIERLPRFEGEGHVMFIGADVNHPGSQNTTSPS
IAAVVATVNWPAANRYAARIRPQAHRMEKIQNFGAMCLELVEAYVQANKVKPEKIVVFRDGVSEGQFDMVLNEELLDLKR
AIQGGNYCPTITLIVARKRHLTRLFPKVNDRSFNGNVPPGTVVDTTVVHLSEFDFYLCSHYGTLGTSKPTHYHVLHDEHR
FSSDQIQKLIYNLCFTFARCTKPVSLVPPVYYADLAAYRGRLYYDAIVAEVGASAATSSSVASPSSSSAGAWLNDRLYRL
HGALENMMFFI
>XP_019078268.1 PREDICTED: protein argonaute 2 isoform X1 [Vitis vinifera]
MEGRGGRGRGRGRGDGGGGGSGWRGRGRGRGWGQPTQPWRPSNPVQQPSSNPVGQPVQRWVPNPVQQPQPPTIAPATAAP
VGQPVQLWVPNPVQQPQRPTFVPATAATVELPTSSHHDKGYPRVNLHELSMAEAGDKRIPMRRPDKGGTNAVRSVSLRVN
HFPVKFKSNRLIMHYDVDIKPEAPPKGRAVKISKATLYMIREKLCVDHPSQFPTSKIAYDGEKNIFSAVELPTGKFKVEI
SGGEEMKVCSFIVTINLVKQLELQKLSDYLSGVLSFVPRDILQGMDVVMKENPARHMISSGRSFYQFKDSGKDELGYGII
ASRGFQHSLKPTAQGLSLCLDYSVVPFFNPISVLEFLKEHVRGFSLREFKRYRSKVEATLKGLKVRVTHRNTGQKFIIAG
LTSQDTQNLSFLAEDPERKVLSKKVMLVDYFYEKYGKDIVHKDIPCLDVGKNNRNNYVPMEFCTLVEGQRYTKEILDKDA
AQGLKREQLPTPVVRESKICAMVQANDGPCGGGIIDSFGIDVNKNMTALAGRVIGPPELKLGDPSEGKVNKLTVDKDKCQ
WNLVGKLVVKGIPVDHWAVVDFTAYEQYNRLNTGQFISGFIRRCGKLGIQMRNPLFCETANMYAFREFPVLQELLDKVYK
KARCQLQILVCVMARRDAGYGYLKWFSETRLGMVTQCCLSSPANKASDQYLANLALKLNAKLGGSNVELIERLPRFEGEG
HVMFIGADVNHPGSQNTTSPSIAAVVATVNWPAANRYAARIRPQAHRMEKIQNFGAMCLELVEAYVQANKVKPEKIVVFR
DGVSEGQFDMVLNEELLDLKRAIQGGNYCPTITLIVARKRHLTRLFPKVNDRSFNGNVPPGTVVDTTVVHLSEFDFYLCS
HYGTLGTSKPTHYHVLHDEHRFSSDQIQKLIYNLCFTFARCTKPVSLVPPVYYADLAAYRGRLYYDAIVAEVGASAATSS
SVASPSSSSAGAWLNDRLYRLHGALENMMFFI
>CBI29065.3 unnamed protein product, partial [Vitis vinifera]
MEGRGGRGRGRGRGDGGGGGSGWRGRGRGRGWGQPTQPWRPSNPVQQPSSNPVGQPVQRWVPNPVQQPQPPTIAPATAAP
VGQPVQLWVPNPVQQPQRPTFVPATAATVELPTSSHHDKEAGDKRIPMRRPDKGGTNAVRSVSLRVNHFPVKFKSNRLIM
HYDVDIKPEAPPKGRAVKISKATLYMIREKLCVDHPSQFPTSKIAYDGEKNIFSAVELPTGKFKVEISGGEEMKVCSFIV
TINLVKQLELQKLSDYLSGVLSFVPRDILQGMDVVMKENPARHMISSGRSFYQFKDSGKDELGYGIIASRGFQHSLKPTA
QGLSLCLDYSVVPFFNPISVLEFLKEHVRGFSLREFKRYRSKVEATLKGLKVRVTHRNTGQKFIIAGLTSQDTQNLSFLA
EDPERKVLSKKVMLVDYFYEKYGKDIVHKDIPCLDVGKNNRNNYVPMEFCTLVEGQRYTKEILDKDAAQGLKREQLPTPV
VRESKICAMVQANDGPCGGGIIDSFGIDVNKNMTALAGRVIGPPELKLGDPSEGKVNKLTVDKDKCQWNLVGKLVVKGIP
VDHWAVVDFTAYEQYNRLNTGQFISGFIRRCGKLGIQMRNPLFCETANMYAFREFPVLQELLDKVYKKARCQLQILVCVM
ARRDAGYGYLKWFSETRLGMVTQCCLSSPANKASDQYLANLALKLNAKLGGSNVELIERLPRFEGEGHVMFIGADVNHPG
SQNTTSPSIAAVVATVNWPAANRYAARIRPQAHRMEKIQNFGAMCLELVEAYVQANKVKPEKIVVFRDGVSEGQFDMVLN
EELLDLKRAIQGGNYCPTITLIVARKRHLTRLFPKVNDRSFNGNVPPGTVVDTTVVHLSEFDFYLCSHYGTLGTSKPTHY
HVLHDEHRFSSDQIQKLIYNLCFTFARCTKPVSLVPPVYYADLAAYRGRLYYDAIVAEVGASAATSSSVASPSSSSAGAW
LNDRLYRLHGALENMIGKRFLIT
>XP_003633060.1 PREDICTED: protein argonaute 2 isoform X2 [Vitis vinifera]
MEGRGGRGRGRGRGDGGGGGSGWRGRGRGRGWGQPTQPWRPSNPVQQPSSNPVGQPVQRWVPNPVQQPQPPTIAPATAAP
VGQPVQLWVPNPVQQPQRPTFVPATAATVELPTSSHHDKEAGDKRIPMRRPDKGGTNAVRSVSLRVNHFPVKFKSNRLIM
HYDVDIKPEAPPKGRAVKISKATLYMIREKLCVDHPSQFPTSKIAYDGEKNIFSAVELPTGKFKVEISGGEEMKVCSFIV
TINLVKQLELQKLSDYLSGVLSFVPRDILQGMDVVMKENPARHMISSGRSFYQFKDSGKDELGYGIIASRGFQHSLKPTA
QGLSLCLDYSVVPFFNPISVLEFLKEHVRGFSLREFKRYRSKVEATLKGLKVRVTHRNTGQKFIIAGLTSQDTQNLSFLA
EDPERKVLSKKVMLVDYFYEKYGKDIVHKDIPCLDVGKNNRNNYVPMEFCTLVEGQRYTKEILDKDAAQGLKREQLPTPV
VRESKICAMVQANDGPCGGGIIDSFGIDVNKNMTALAGRVIGPPELKLGDPSEGKVNKLTVDKDKCQWNLVGKLVVKGIP
VDHWAVVDFTAYEQYNRLNTGQFISGFIRRCGKLGIQMRNPLFCETANMYAFREFPVLQELLDKVYKKARCQLQILVCVM
ARRDAGYGYLKWFSETRLGMVTQCCLSSPANKASDQYLANLALKLNAKLGGSNVELIERLPRFEGEGHVMFIGADVNHPG
SQNTTSPSIAAVVATVNWPAANRYAARIRPQAHRMEKIQNFGAMCLELVEAYVQANKVKPEKIVVFRDGVSEGQFDMVLN
EELLDLKRAIQGGNYCPTITLIVARKRHLTRLFPKVNDRSFNGNVPPGTVVDTTVVHLSEFDFYLCSHYGTLGTSKPTHY
HVLHDEHRFSSDQIQKLIYNLCFTFARCTKPVSLVPPVYYADLAAYRGRLYYDAIVAEVGASAATSSSVASPSSSSAGAW
LNDRLYRLHGALENMMFFI
>XP_019078269.1 PREDICTED: protein argonaute 2 isoform X3 [Vitis vinifera]
MEGRGGRGRGRGRGDGGGGGSGWRGRGRGRGWGQPTQPWRPSNPVQQPSSNPVGQPVQRWVPNPVQQPQPPTIAPATAAP
VGQPVQLWVPNPVQQPQRPTFVPATAATVELPTSSHHDKAGDKRIPMRRPDKGGTNAVRSVSLRVNHFPVKFKSNRLIMH
YDVDIKPEAPPKGRAVKISKATLYMIREKLCVDHPSQFPTSKIAYDGEKNIFSAVELPTGKFKVEISGGEEMKVCSFIVT
INLVKQLELQKLSDYLSGVLSFVPRDILQGMDVVMKENPARHMISSGRSFYQFKDSGKDELGYGIIASRGFQHSLKPTAQ
GLSLCLDYSVVPFFNPISVLEFLKEHVRGFSLREFKRYRSKVEATLKGLKVRVTHRNTGQKFIIAGLTSQDTQNLSFLAE
DPERKVLSKKVMLVDYFYEKYGKDIVHKDIPCLDVGKNNRNNYVPMEFCTLVEGQRYTKEILDKDAAQGLKREQLPTPVV
RESKICAMVQANDGPCGGGIIDSFGIDVNKNMTALAGRVIGPPELKLGDPSEGKVNKLTVDKDKCQWNLVGKLVVKGIPV
DHWAVVDFTAYEQYNRLNTGQFISGFIRRCGKLGIQMRNPLFCETANMYAFREFPVLQELLDKVYKKARCQLQILVCVMA
RRDAGYGYLKWFSETRLGMVTQCCLSSPANKASDQYLANLALKLNAKLGGSNVELIERLPRFEGEGHVMFIGADVNHPGS
QNTTSPSIAAVVATVNWPAANRYAARIRPQAHRMEKIQNFGAMCLELVEAYVQANKVKPEKIVVFRDGVSEGQFDMVLNE
ELLDLKRAIQGGNYCPTITLIVARKRHLTRLFPKVNDRSFNGNVPPGTVVDTTVVHLSEFDFYLCSHYGTLGTSKPTHYH
VLHDEHRFSSDQIQKLIYNLCFTFARCTKPVSLVPPVYYADLAAYRGRLYYDAIVAEVGASAATSSSVASPSSSSAGAWL
NDRLYRLHGALENMMFFI
>XP_034698127.1 protein argonaute 2-like isoform X1 [Vitis riparia]
MEGRGGRGRGRGRGDGGGGGSGWRGRGRGRGWGQPTQPWRPSNPVGQPVQRWVPNPVQQPQPPTIAPATAAPVGQPVQLW
VPNPVQQPQRPTFVPATAATVELPTSSHHDKEAGDKRIPMRRPDKGGTNAVRSVSLRVNHFPVKFKSNRLIMHYDVDIKP
EAPPKGRAVKISKATLYMIREKLCVDHPSQFPTSKIAYDGEKNIFSAVELPTGKFKVEISGGEEMKVCLFIVTINLVKQL
ELQKLSDYLSGVLSFVPRDILQGMDVVMKENPARHMISSGRSFYQFKDSGKDELGYGIIASRGFQHSLKPTAQGLSLCLD
YSVVPFFNPISVLEFLKEHVRGFSLREFKRYRSKVEATLKGLKVRVTHRNTGQKFIIAGLTSQDTRNLSFLAEDPERKVL
PKKVILVDYFYEKYGKDIVHKDIPCLDVGKNNRNNYVPMEFCTLVEGQRYTKEILDKDAAQGLKREQLPTPVVRESKICA
MVQANDGPCGGGIIDSFGIDVNKNMTALAGRVIGPPELKLGDPSEGKVNKLTVDKDKCQWNLVGKLVVKGIPVDHWAVVD
FTAYEQYNRLNTGQFISGFIRRCGKLGIQMRNPLFCETANMHAFREFPVLRELLDKVYKKARCQLQILVCVMARRDAGYG
YLKWFSETRLGMVTQCCLSGPANKVSDQYLANLALKLNAKLGGSNVELIERLPRFEGEGHVMFIGADVNHPGSQNTTSPS
IAAVVATVNWPAANRYAARIRPQAHRMEKIQNFGAMCLELVEAYVQANKVKPEKIVVFRDGVSEGQFDMVLNEELLDLKR
AIQGGNYCPTITLIVARKRHLTRLFPKVNDRSFNGNVPPGTVVDTTVVHLSEFDFYLCSHYGTLGTSKPTHYHVLHDEHR
FSSDQIQKLIYNLCFTFARCTKPVSLVPPVYYADLAAYRGRLYYDAIVAEVGASAATSSSVASPSSSSAGAWPNDGLYRL
HGALENMMFFI
>XP_034698128.1 protein argonaute 2-like isoform X2 [Vitis riparia]
MEGRGGRGRGRGRGDGGGGGSGWRGRGRGRGWGQPTQPWRPSNPVGQPVQRWVPNPVQQPQPPTIAPATAAPVGQPVQLW
VPNPVQQPQRPTFVPATAATVELPTSSHHDKAGDKRIPMRRPDKGGTNAVRSVSLRVNHFPVKFKSNRLIMHYDVDIKPE
APPKGRAVKISKATLYMIREKLCVDHPSQFPTSKIAYDGEKNIFSAVELPTGKFKVEISGGEEMKVCLFIVTINLVKQLE
LQKLSDYLSGVLSFVPRDILQGMDVVMKENPARHMISSGRSFYQFKDSGKDELGYGIIASRGFQHSLKPTAQGLSLCLDY
SVVPFFNPISVLEFLKEHVRGFSLREFKRYRSKVEATLKGLKVRVTHRNTGQKFIIAGLTSQDTRNLSFLAEDPERKVLP
KKVILVDYFYEKYGKDIVHKDIPCLDVGKNNRNNYVPMEFCTLVEGQRYTKEILDKDAAQGLKREQLPTPVVRESKICAM
VQANDGPCGGGIIDSFGIDVNKNMTALAGRVIGPPELKLGDPSEGKVNKLTVDKDKCQWNLVGKLVVKGIPVDHWAVVDF
TAYEQYNRLNTGQFISGFIRRCGKLGIQMRNPLFCETANMHAFREFPVLRELLDKVYKKARCQLQILVCVMARRDAGYGY
LKWFSETRLGMVTQCCLSGPANKVSDQYLANLALKLNAKLGGSNVELIERLPRFEGEGHVMFIGADVNHPGSQNTTSPSI
AAVVATVNWPAANRYAARIRPQAHRMEKIQNFGAMCLELVEAYVQANKVKPEKIVVFRDGVSEGQFDMVLNEELLDLKRA
IQGGNYCPTITLIVARKRHLTRLFPKVNDRSFNGNVPPGTVVDTTVVHLSEFDFYLCSHYGTLGTSKPTHYHVLHDEHRF
SSDQIQKLIYNLCFTFARCTKPVSLVPPVYYADLAAYRGRLYYDAIVAEVGASAATSSSVASPSSSSAGAWPNDGLYRLH
GALENMMFFI
>KAF8057112.1 XPO1 [Scenedesmus sp. PABB004]
MATGGAPAHALLNWSAPVDVDLLESTVGLFYGAGTAEQRVAAEAVLKAFQDHPDAWTRVDSILEQAKTQQTKFFALQILE
GVIKFKWAALPAEQREGIKNYVSNLIIKSSTNEALYRAESTFINKLNLILVQILKQDWPHKWSSFIPDIVAASKTNETLC
ENSMTILKLLSEEVFDFSRGELTQAKTRELKATLNNEFRSIHELCMFVLSNTRKTELLRATLTALAAYLSWVPPGYIFES
SLVPALLGLFPQAPFRNVALQCLTEVGSLQMPPEFDTHFGTFYRMFSAALVSILPPGTNLAAAYEGGTDEQQAFVQNLAL
FYTGFFKHHIQFLEGEASDHEVLRLGLDNLIAISYVEDTEVFKTCLDYWNVFVADIYTSQCQGALMAAGMPGAAGGDGGF
SFGSPPGAAGGAAANGGPPGACGRKALYSGVLSKLRALMINRMAKPEEVIVVEDENGNIVRETMKDNDVLVQYRTMRETL
IYLSHLDYEDTEYQMLDKLRGQMGGSWTWNGLNTLCWAIGSISGSMHEEQENRFLVTVIRDLLNLCEITRGKDNKAVIAS
NIMYVVGQYPKFLRAHWKFLKTVVNKLFEFMHETHPGVQDMACDTFLKISNKCKRKFVVLQLQEQQPFVAELLDHLPATI
QDLQPHQIHSFFESVGLMIGAESDPVKRDEYLSRLMAPPNNIWGAILAQAGAAPEVLKQQEVIKSLTNVLQTNVSVCTSL
GHPYLSQMVNMADSMLQVYRLYSESVSAAIATGGPHAARSSFVKYLRSVKKAVLRLTEVFVDKCEDEALLATKFVPALMD
PLLGDYAASVPDAREPEVLSLFAAVVKKLKGAMEPEVPKVLAAVFEPTLGMITANFEDFPEHRLRFFALLHAITNHCFAC
LFAMSPPQLKLLIDSIVWAFRHTERNVAETGLLLLDDMLKSFAGGEYATPFHQAYYTQLLREVFAVLTDTFHTPGFKLHC
KILLHLFGLVRPGVSTITAPLWDVAAKGPSAYPSNAAFVQEYVCGLLTGSFPNMTPVQVQAAVAGMLGIEDKRAFKHHMR
DFLVQTKAFGNAETGQLYAEETAAKIAEAAARLQAIPGMVPPNQAAAAPARRRQRSRGSPRSPHSRAAMARTRRRKKRSH
VVEGADPAKKGEPQTFVFRRGKHWGMLAELESDVRRMMLPHTAAALRESRRNSLKDFVSVAGPLGVTHFVILTATDKASY
LRLAKAPRGPTVTLRIRSYSLMADVAAAQARPRVPPNAFKSAPLLVLNNFGGGAKQLALAGSMLQGMFPSLNVHAVNLAT
CQRVVLLSADPATGVISLRHFTISTAPSGVKKSLKALVTRQALPDLGGLQDVSELITRSGYGSESEGEDAEASRVVLGAA
APGRAGRALVGRQSRVRLHEVGPRLELEIVKVEEGLCGGAVLYHAHERRTKAQNKAQQAAKDEAARLRAQRRREQEDNVR
RKEAEKRRKAEAAEAKRQAARTPDEAAAEAAKQWWRAQQRDGGAPGSDGEGEEEDDDVAYYRAEVGAEPGEEEKIGLSRA
PPRGRGRGRGGGRGGGRGRGGGRGRGGPRESDEFGGGGGGGGGGGGGGGGGGGGGPAREERRDGGGGRGRGSKRPAGGAS
GGGGGERGSKKGRHK
>GBF99140.1 DNA helicase [Raphidocelis subcapitata]
MQGPGTGPAAAGAPPAAGAGPMLRTPDAAAPAPPAPRAAAAQPPPLMVLAVADTGCIDLGGGAKLRIPPRYDDLARTGLV
PRLEDVFIEEALLRAGLAAPSLQLLLDAARRRAAACAAHRAAPKRVLRVARQPGLPAPQLRRAGPDGTTVAGGGDEEGGA
DGAGPAEWAVRLDAAADLPPSLGPPLPAQRAAHERLVSSLPAAGGKRRRPLFGATAASAAAAAATGGGGGSGGASGAGGP
REAKRQALEAAASAGGGAGEPGAGGGGDGAGAAAAAAAGRPPLPPGEKARRKAAAERALLERLAAGDPELRARLEDQALR
RIWGEMARREVPRASRLMSSRRSGQMGGGRILAAEALRALQARAARWGRDRPAGPGGMRRLARDAQVFWRKAAKEAADDN
RQLARAAAEAARRDEEEREQRRQQQRLNFLLTQTELYSHFVAGRGADGGAAAGDGAAGAASARGDEGAAAPAAPASAAPP
PPPPRGALPLADDAEESAALAAAAAARAAAAAGATRAAAAAFDAAGGRVEPSTMPSGSAVSAFQAPGSPYYVFLLSTRAG
GLGINLTGADTVVFYESDWNPTMDAQAMDRAHRLGQERPVTVYRLVCRGTVEARILARAAQKKTVQRLVMAAGDAEGALA
AAAEEGAGGDEVGAEDMAAWLMDEEDTAMAAAAAAAAAAAAAAAGRAGGGAGGARLRWVAEEGGEGEAGGGGGTAAGTAA
PSAAGTPAPTGGAAALPPAAPGSGGRGRGRGRGRGRGRGGGSPGRGGGGEGRGRGRGRKRKAEEVWE
>GBG82362.1 hypothetical protein CBR_g34646 [Chara braunii]
MTGKRFTRGSAAAAASGAMDGPITKIDEELAPSVLRQVEYYFSDSNLPRDKFLKEKVEEGGGVVSISLICTFSRMRGWLQ
IKSEDTPIPMATVLEVARVLERSTMLKITEDKTKVGRAEGLVEGDALTEKINARSLYAAPFPWNVTFDAVTEFFSKFAKV
NSVHLRRHSMSKDFRGSVFVEFATEEDAKRVKAMKLQFQGADLEMEGKASFFEKNPYVERSKSDRRDGGGMDEEERPADE
GGADAEEDNDADLLDYPKGVVVALILKRKGESAGDLPPPAAATDKPNGSAKPIEQEEEAEKRGGTEPSAEQAVTIKEDTK
EEPVVNGAGKEEGKGGEGQEVGEDLTKSTENNVGQATGEATSDGAAAAVTAMEEDHAAAGQSGGPMPMEESGKTEKEKEG
DAIADPVKKDGEGEVVCKDGTENMVPEESENGEKEPTKADDIPIAAEEDGCDGLKDAEGKEATEAQEGTTKKATEGDAEE
AASKTTEKEEEVVEKSEQEKSTDGAKPEQEKPKEETKEEDNKSMVEDAKDEEEKPEEEADHVMEEVKEGGAEGGGGGDRE
KARDEQEEGIKREDLRHLFEEYGVIMYVDFSIGEEKGYVRFESEGEGKAAVEAAQREEGGAFEMKNRKLYVRLLEGDEER
EYWAKVKQSQARYRESNKFGGRGRGRGRGRFGRRGGGGGGGGGGRGRGGYRGRGGRFSNDGKRSREYQDAGRGSKSARTS
>XP_010091353.1 glycine-rich protein 2 [Morus notabilis]
MAESKRSMGTVKWFSAQKGFGFIAPYDGGEDLFVHQTSIRSDGFRTLSEGQTVEFAIDHGDDGRTKAVDVASLARSGLSG
PGRGRGRGGGAGSGGRGRGGGGYRSYGGGFGGSRGGRSGGGGGGGYYGGVEYYGGVECYNCGRTGHLARDCYQGGGGGGV
YSGGGGAKFGGGGRGYGGGGSRGCYNCGEEGHLARDCPNDQN
>KAG2500053.1 hypothetical protein HYH03_002331 [Edaphochlamys debaryana]
MAGVEYYQAPPAEDEYMPAGDDYADDSDEDSDYGRGSKKRKGGAGRGRGRGRGGRGGAGGRGRGRQSAVATPAPPRPDPA
AAAAAAAAAAAAAQYAGLPFGAGVPGADGSLGMLTGGMGAPGMPGGVEQSGDGDTDDEDERTKTGRRRRKDVGKQRQAGR
AWTAEEEAAFLRAMEIHGRDWKRGSEMVGSRDHRAIASHAQKFFIKLCLAGKPLPAAVARSGPGYTLSGAMLDPYSAAAR
SYGFKPELLNRLTPEELHQALSGLDLDRLPIMYGGRMPDDQAPAPPPPRSGGGGGGDDRNRRGRGGSTGGRKRRKGGVSD
GDDDDGYPDPMAAAAQAALDPAQAMAAAMAAAAAAAAAGGGGGFTPQQLMAAMTAAAAQAQLAAGNPNLLAGLGAPNLGT
FSALLAGDPNAAAAGLQGLGGGLAASLQAGGGAALPLTAQLTAALNGGVAPPPLPLAPGAAPPPSNPLLAATAGTAPAIP
PAPGTAPPPSAPTPPPPIPPLTGLAPPPIAAAPQQTEYARNRPRRENAGQRSQMGLTTESTQLVKPLEFTGLPGSGAPLS
QPYTVDMSSWALLAMDFHAHLSSFEVIGLLGGTWLPDTRQLIVIEAYPCRRLEGSDAATSVELDPAAQVEVQAEMEAKGQ
RCVGWYHSHPVFEPSPSQKDMDNQRNYQALFRCATTHVEPFLGIIVGPYDTAMPQPSSMITTFVVQHLRGTMVPYSVRMQ
VHGYEVVPDADLMKKLGGMLDLFRDDPARVDFDELWRGYSYVGADGSVDSLPLTRLAKMRHSLTSYMRDADPQAVRGILD
SLCSELQTRWGVNLSAAMAAAGAGGGVPLPGAEAAVGAAGPADGGAAGGADGSMMGLLFESDPAAAAAAAAAAAAVAQQG
QEQMPPDGAAAGPGANPEGVQSAVDALALLTGGGASMMSLLSGDDGGAAAAAAAAAAAAAAQGQAPPGDPAALAAGPGPG
SAVNLIAQLTEAVQGAGAAGGGGMAELAAAAGGDLAGLLSQLQSQAAAGMFGDQAAAAAGAFDPAAVAAAAAGMYGNPLG
QLYPGQMPDLGGVKAEPGVGPDGGVGGADMTKVEDRQEQAAG
>KAG2486618.1 hypothetical protein HYH03_014675 [Edaphochlamys debaryana]
MTPAAASVRLTQVPTARCLSRPLRPPARLQPPVLHSGNGVTAAEPQPAASPAPVVAPAPSAPPPSASAPAPAHGSEAGPT
VRTSPFAGRGGRGRGRGGGRGGGGGRGRSNGAREGSGDGPVTEAEAAGNSRDPRVVAELRAMRKQVLQLTAALEEQRRRD
EELRAQLAAFLSTVAPGSPLSAAASPSPGPGPAAVGASPSASAPAPTAPPPPGPGPTAGPELGPALDADEMQQQLRALLM
SELDSLPGAQPGPGPSTAAAGDGATGAAGSGQGAKPLNGFATGAAVVDAFGAAAEKAFHDLMMLELGGLHPASSSTGGAA
APPAAPASAAPSAPAPGASAAGAVSYEQAMQDLLMAELGQGPDGASGGPVELSDEVLHKLLGLASGLGPAPGPPPPAATP
AAPASLAGAAAAPASASTSTAPTAAAAADAPPAADPEVPSEADAAEALRDIRQHMKSVLAEALQGPPPPSTAAPSAAAAA
AAAAADATAAVASVATAPAVGEEAKRWMEGFLEMDLERPQRAAADIAATAAAEAAAATPTPVAASVPVAVSTPQAASSSA
QPAEPAVAPGVAAEVAAAGTSAAGAVSYEQAMQDLLMAELGQGPDGASGGPVELSDEVLHKLLGLASGPGPAGPELVGPA
APQPATAVDGTSSAAAPASAAPATPASSASSEGRGPAPPKLSGVFPGAVGKGSVPRGDAPAERPGFIKPTILYHPGGAAP
KLVGFAAQGTRGTKACSPATPTSSPASYSPQAAHAPSPAPAAPLPAPAPAPAPAPPMEPLASARPTVADVSGSAASAVNV
EAAHSPAAPAAIVAAPVAAPSPAVAAAAGIIGDSSAAAHAEGTGPASGAIPAAAAAAAAASLETAVVSEAEMAALLSQIE
AMTAATAALAKQAVEAGIPVPAGLLQPIVAPLSSALASSPAAPVASTSTSVAADASRTRAAPSAAAPTGPPSSSGPGRGR
DRGEPVTRAVGQSYQGGRGVGRGRGPSQASPPPSAPDLTPEQLEALKVPPSFMFDGLPILATEPVAASVPKSLRRSSGAE
VPPLRAPPPRPRH
>KAF5952873.1 hypothetical protein HYC85_010817 [Camellia sinensis]
MAASSSITTFKFSSAILPIFDGENYDFWSTLMRTFFISEDLWDLVENSYESPQSQEEYSAWSEARKEKLKEHKMKDAKAL
YYIQQAITKTIAPRIMAATKSKEAWEILKNEFQGLENQLLEQSFQTKMNMSENKDGGNKKQNQGNQFQRGQSNSGHKRGR
GGKRHTQWPARGISQSESRCKFCKNTNHGSMDCHFQKCTRCKNPNHLEKDCWFRIKDEANFSEKNTQQEAQDTWYIDSRC
SNHMMGNKSSFVRLDEGEKSKVELGDGKIQNIEGKGTIAVQTKGAMEASTSSEVDFQIPANSRIPLSVPSGDEVESAISR
FTSTLQSDTGSEVGSLPLISSVDGLGKLQSVVGMTFQNAFELLGRAKPIQNLLKAVVTDVKMWNAFLNNKAVQEFLRQLE
TGANNVVTNLSSNQQTDNLSIQQWSSGANNIVRTPSINPQTHNDFFSQQQSSAQQESSMTNALAKILSTVIRFVEPILTA
FNFFRDYRGGGGGDGGGGGGDGRGRGRGRGRGGGGGGGGGGGGGGGRGRGHGRGRGGGRGGGGPQSEFYNCFLDDEEELT
KNYTEVVFVLAIVLKLSIVLMRFYGIRC
>KAG2433306.1 hypothetical protein HXX76_008372 [Chlamydomonas incerta]
MGAEAPAASKKAKRPKVDAKSLADDVRQFASTLGLASGAAGGNDDDAFADFAPNKAKKSIAADGGHPSKRQRLNEDGGDG
SAAPGRKQPPAQKKAAVKATDAKQSKDTKKQEQRGRKGPEGRRGGDDDEMDVDAHGGAQGRDGASADPLKSRDWNFGIGP
RPGESKGLKSLLGRGDSNIWHQALATLPPLQSEEPGGQSVDPDLYEQRRVAAEKLMESEAAAFEKELSKRNPTDSNWLQQ
VRRAGTSADKLAAATLLVQESVPGNIKALDTLVTLASKRGGGKELVRQALEALQELFTRFLLPDRKLRFLEQQPLAALGP
ASAPLGRDGERRLLLWWTEDCVKRRYAQFVAALEEHSKDNLEFLKEKSMRVMGELLAAKPECEAALLSGLVNKLGDPSRQ
VASKAVYLLMQLLGSHPVMKPVVVREVERFVFRPGLADKARYYAVVFLNQVPLSHRASEGGDVLAKKLIDLYFTLFKLVV
EGTIGAAAALRKQQEDKYAEEKQKFWRDQRKQETGGGRGGRGGRGGGWGGRGGRGGRGDKKSRPPPPPKFAMAEEIDARL
LSGLITGVRRAFPYVAPGDVEPLIESSASQLFRLVHTAPFTVAVQALLLLYQLMAARAAVSDRYYRALYAAMEREGPTTS
SRAPMFLSLLFKAMKEDVSVKRVSAFAKRLLQLAAAAPPNWACGALLLLSQVLAAQPALWASITHAEDIGGGSVESFKDK
AAPEDEDDDGIERFKDDDGTDEEEADEEEENGGEGIQLDMSGRKGAHALASTSGRGGAGAAGGGGSLAAKSAAAKSAAEA
AEAAAVWPQPGYYEMDKREPLYANADRSCWWELTALAAHAHPSVAAMARALLAGAPVLYDGDPLRDLGLAAFLDKFVSKK
AKPVARGASVMEPTTAPLVSAGAVPLPSKKAVAAGGAPAGATLAKLSSDAFAALAEAQVDSADLFFHKFLNLKGVQDRRA
KRVEAKQRKKGRADGEGGDGDDAELDILGDPLSDADEEEVDAFMARQEGMADEQLGLGGLAMDEDGEEAAGGYDYGDLAR
AMEAGEGLSDEEDGGARRGELEDEEEEGGGGGDDSGDGEEEEEEEEEEEEEEEEEEEEEDEAADLNVLELPSPSEDDEAD
GDDGDAASRKERQRAALAAVGLTQADIDGLSSEEDSDGDLGEADDDDEEEEEDAGMADGEDAEDLPTGSGSEDEDEEDED
EEGAEAGEGEEEEDEDSDGFMAAMMGGGDSDDDDMGGADDDDEDGLDLDDDEDAPELVPLGGKKGADKKGDKKGGGGKKE
KGGGGSLFASADDYEALIERAEKEERERRAKGGDEGGDEEEGGRGGRGRGRGRGRGRGGGRGRGRGGGGGDSGGRGDSGG
RGRGGGRGGGRGRGRSGSPGGRGRGRGGRGGRGGRGRF
>PNW83676.1 hypothetical protein CHLRE_05g238900v5 [Chlamydomonas reinhardtii]
MDAFALLTGGAHFDRRRYRKDIDAFNPKAVSSAAIQEEAMASARRQGAAGSEVGSKRRQAKANAKKRRRLNAAAAKAAAG
VSEEEDEPDIALFAREGDSDDEEVEEGDEEAEEEEDEEAEDEEDEDEDEKDAELEGELEEGEEEDEGLEGEDSDEMGEDE
EDEGEEVGEDEEDGEAAAAGRKARGVATAADVSNGAVAGAAGERDGGSELGPLVDDVIPVVHTNDPHEEANLIRKALRIK
ATGTDVPAPLKSFAELASRYKVGRRLLAALRAAGFTAPTPIQRQAIPALLEGRELLAVAPTGSGKTLAFLVPLLARLKSL
RAAAQASGQAEQWPNAVKALVVSPTHELAAQQARVLKLLLPGSGLRACLLCKATAAGTDFSKVDLLLANPLRLVTLVEAG
KVDLSQCRYVVLDEADKLFELGFMEQVDALLAAAQHPDVSRALFSATLPERVEDLARSVQQQPLRITVGMKNAATSSVNQ
KLHFVGREAGKLLALRQALADGGLKPPVLVFVGSKERAKALHRELLYDGVHVDSITAGQPQAARNAAIDNFRAGKTWVLI
ATDLIGRGMDFVGINTVINYDFPRTTADYVHRIGRTGRAGHTGEAITFFTEEDAPALRPIANQIRAAGGEVPDWMLALRR
DKRAAKRKHLSDRIGAAADFEAGEGFGGRGGRGGRGGRGGRGGRGGRGGRGGRGGRGGGGGRGGWDGEERGRGRGRGRGG
PGGAAGRGRGESPGGRGRGVGGAGGSRGGPGRGRGRGRGRGAGGGRGGAE
>XP_023735056.1 nucleolar protein 10 [Lactuca sativa]
MAYQGGNLKSTSINGVKMYTVAGQHKSLATWLAPKKIRALRKDKNYLERVDLIQDLRFETATTRIKATPDGEFLIASGIY
PPQIKVYELRELSLKFERHLISEIINFQVLSDDYSKLAFLCADRSICLHAKYGSHYSLRIPRMGRDIIYDNWSCDLICAA
SSPDLYRINLEQGRFLSSLTTQSPALNVVSRSKYHGLVAGGGEDGAVECFDMRTRSSIARLNAVTPVNDGDQEVTAIEFD
GDGGYHMAVGSSGGKVMIYDLRSSSPIRVKDHMYGSPILNIKWHQTLNSEKPKLITTDKHIVRIWDPETGEGMTSIEPTG
GEINDMCVFDESGLMLLALDTSQIPSYFLPALGPAPKWCSYMENLTEEMEEDAETTIYDDYKFLTQDDLEKLNLTNLIGT
NLLRAYMHGYFIDFRLYKKAHAAANPVVYEEYLEKRKKEKDEEERSTRITIKKKLPKVNRVLAKRLLEDEELEAIKKDTT
DVAVDVNVDVNTTKKASKKRKGLTSDVLQDERFTSLFKNEDFEVDENSLEYRALHPLATPVQPSLVKEHFEPFNEEDEFD
SDEEDSQPSDDDETKDGKKTRAPRLYEVKDERHAEAFGNRRSLAKEDALPLEERVKALANRNQGSNALNKIKSGPGGSRE
ISFISRSKGKYKEDEFDDDDDDDGFNHREKRRGVHSLGLKSDRGGFQGRGRGGRGRGGGGRGRGGGGGRGRGRGGGGGGG
GRGRGRGRR
>PIA33378.1 hypothetical protein AQUCO_04100065v1 [Aquilegia coerulea]
MENRGGTLKSTSINGVKMYSVSGSRSVATWLPPKKQRELRKDKDYQQRMELIQDLRFETATTKIKATPDGEFLIASGIYP
PQVKVYELRELSLKFERHLISEIIDFQVLSDDYSKLAFLCADRSVCLHAKYGSHYSLRIPRMGRDMAYDSWSCDLLCAAS
SPDLYRINLEQGRFLTSLSTKSPALNVVSRSKLHGLVACGGEDGAVECFDMRMKSSVGRINAVAPAGDIDQEVTALEFDE
DGGFLMAVGDSAGKVLIYDLRSSHPIREKDHMYGSPILDIKWHQTLNSGRPKLITTDSHIVRVWDPETGDGMTSIEPAAG
IINDICVFRESGLILLALDGSQIPSYFVPALGPAPKWCSYLENMTEELEEGAETSIYDDFKFLTIKDLERLNLQHLIGTN
LLRAYMHGFFIDYRLYKKAQSLADPFAYEAYIEQKKKEKMEAERASRITITKKLPKVNRELAAKIIESEAQEAEVKDDDA
TDNQKKSSKRKKGLSNLDLNDERFADLFRNKDFEVVESSQEYRSLHPMPKKQPDMVKEHFEPIMEEDEEQSDSDVSTASQ
SSDDYTNREKNNVKRPRLYEVKDERHADAFMNRVSTAAEDDLPLGERVAAASQDGHSSRISGKVKVGPGGSREISFVSRS
SAKYKEDWEEEREAKKRGIQSLGLKSDRSDFGGRGGRGRGGGGGRGRGRGRGRGGGGGRGRRGGGGGGGRGRGRR
>TYH47050.1 hypothetical protein ES332_D11G384300v1 [Gossypium tomentosum]
MAAHGGKMKSVSINGVKMYTISSHQRSVAAWLSPKKQRSLRKDKNYTERLELIQDLRFETATSKIKITPDGEYLIASGIY
PPQVKVYELRQFSMKFERHLDSEIIDFQILDEDYSKLAFLCADRSVNLHAKYGKHYSLRIPRMGRDIAYDCWSCDLLCAA
SSPDLYRINLEQGRFLSSLNTQSPALNVVSRSKFHGLVACGGEDGAVQCFDMRMKTSIGRINAVSPAGDAEEEVTAIGFD
ESGGFLMGVGSSAGKVLIYDLRSSSPIRVKDHMYGSPILDIKWHNTLNFDQPKLITTDTHIVKIWDPETGEGMTSIEPTA
GAINDICVFNNSGLMLLALDASQIPAYFIPALGPVPKWCSSLESLTEELEEGGQTSIYDNYKFLTKEDLEKLNLTNLIGT
NLLRAYMHGFFIDFRLYKKAKALADPFAYETYIEQRKQEKLEAERRNRITMKRKIPKVKVNQELAERIVENEEAENTKKD
IDDNESKKTSKKKKKGAFSTEIFKDERFAQMFENKEYEIDEQSQEYLALHPMASKKQPSMVEEHFEPVVENDDQSSSDSD
ASEAYQSSEDLGVNHKTKKSRGPRMYEVKDERHAEAFWNNISLAKEDSLPMGERVKALQDDQFSGLPNHVKLGPGGSRQI
SFITKSCAKYKEDDDDRMTRHEKRGVQSLGLKPDRSTFTGRGRGRGRGRGGGRGGGRGRGRRGRR
>XP_012434889.1 PREDICTED: nucleolar protein 10 [Gossypium raimondii]
MAAHGGKMKSVSINGVKMYTISSHQRSVAAWLSPKKQRSLRKDKNYTERLELIQDLRFETATSKIKITPDGEYLIASGIY
PPQVKVYELRQFSMKFERHLDSEIIDFQILDEDYSKLAFLCADRSVNLHAKYGKHYSLRIPRMGRDIAYDCWSCDLLCAA
SSPDLYRINLEQGRFLSSLNTQSPALNVVSRSKFHGLVACGGEDGAVQCFDMRMKTSIGRINAVSPAGDAEEEVTAIGFD
ESGGFLMGVGSSAGKVLIYDLRSSSPIRVKDHMYGSPILDIKWHNTLNFDQPKLITTDTHIVKIWDPETGEGMTSIEPTA
GAINDICVFNDSGLMLLALDASQIPAYFIPALGPVPKWCSSLESLTEELEEGGQTSIYDNYKFLTKEDLEKLNLTNLIGT
NLLRAYMHGFFIDFRLYKKAKALADPFAYETYIEQRKQEKLEAERRNRITMKRKIPKVKVNQELAERIVENEEAENTKKD
IDDNESKKTSKKKKKGAFSTEIFKDERFAQMFENKEYEIDEQSQEYLALHPMASKKQPSMVEEHFEPVVENDDQSSSDSD
ASEAYQSSEDLGVNHKTKKSRGPRMYEVKDERHAEAFWNNISLAKEDSLPMGERVKALQDDQFSGLPNHVKLGPGGSRQI
SFITKSCAKYKEDDDDRMTRHEKRGVQSLGLKPDRSTFTGRGRGRGRGRGGGRGGGRGRGRRGRR
>KAB2059857.1 hypothetical protein ES319_A11G336100v1 [Gossypium barbadense]
MAAHGGKMKSVSINGVKMYTISSHQRSVAAWLAPKKQRSLRKDKNYTERLELIQDLRFETATSKIKITPDGEYLIVSGIY
PPQVKVYELRQFSMKFERHLDSEIIDFQILDGDYSKLAFLCADRSVNLHAKYGKHHSLRIPRMGRNIAYDCWSCDLLCAA
SSPDLYRINLEQGRFLSSLNTQSPALNVVSRSKFHGLVACGGEDGAVQCFDMRMKTSIGRINAVSPAGDAEEEVTAIGFD
ESGGFLMGVGSSAGKVLIYDLRSSSPIRVKDHMYGSPILDIKWHNTPNFDQPKLITTDTHIVKIWDPETGEGMTSIEPTA
GAINDICVFNDSGLMLLALDASQIPAYFIPALGPVPKWCSSLESLTEELEEGGQTSIYDNYKFLTKEDLEKLNLTNLIGT
NLLRAYMHGFFIDFRLYKKAKALADPFAYETYIEQRKQEKLEAERRNRITMKRKIPKVKVNQELAVRIVENEEAENTKKD
IDDNESKKTSKKKKKGALSTEIFKDERFAQMFENKEYEIDEQSQEYLALHPMASKKQPSMVEEHFEPVVENDDQSSSDSD
ASEASQSSEDLGVNHKRKKSRGPRMYEVKDERHAEAFWNNVSLAKEDSLPMGERVKALQDDQFSGLPNDVKLGPGGSRQI
SFITKSSAKYKEDDEDRMTRHEKRGVQSLGLKLDRSTFTGRGRGRGRGGGRGGGRGRGRRGRR
>TYI58567.1 hypothetical protein E1A91_D11G368300v1 [Gossypium mustelinum]
MAAHGGKMKSVSINGVKMYTISSHQRSVAAWLSPKKQRSLRKDKNYTERLELIQDLRFETATSKIKITPDGEYLIASGIY
PPQVKVYELRQFSMKFERHLDSEIIDFQILDEDYSKLAFLCADRSVNLHAKYGKHYSLRIPRMGRDIAYDCWSCDLLCAA
SSPDLYRINLEQGRFLSSLNTQSPALNVVSRSKFHGLVACGGEDGAVQCFDMRMKTSIGRINAVSPAGDAEEEVTAIGFD
ESGGFLMGVGSSAGKVLIYDLRSSSPIRVKDHMYGSPILDIKWHNTLNFDQPKLITTDTHIVKIWDPETGEGMTSIEPTA
GAINDICVFNDSGLMLLALDASQIPAYFIPALGPVPKWCSSLESLTEELEEGGQTSIYDNYKFLTKEDLEKLNLTNLIGT
NLLRAYMHGFFIDFRLYKKAKALADPFAYETYIEQRKQEKLEAERRNRITMKRKIPKVKVNQELAERIVENEEAENTKKD
IDDNESKKTSKKKKKGAFSTEIFKDERFAQMFENKEYEIDEQSQEYLALHPMASKKQPSMVEEHFEPVVENDDQSSSDSD
ASEAYQSSEDLGVNHKTKKSRGPRMYEVKDERHAEAFWNNISLAKEDSLPMGERVKALQDDQFSGLPNHVKLGPGGSRQI
SFITKSCAKYKEDDDDRMTRHEKRGVQSLGLKPDRSTFTGRGRGRGRGGGRGGGRGRGRRGRR
>XP_016712189.1 PREDICTED: nucleolar protein 10-like [Gossypium hirsutum]
MAAHGGKMKSVSINGVKMYTISSHQRSVAAWLSPKKQRSLRKDKNYTERLELIQDLRFETATSKIKITPDGEYLIASGIY
PPQVKVYELRQFSMKFERHLDSEIIDFQILDEDYSKLAFLCADRSVNLHAKYGKHYSLRIPRMGRDIAYDCWSCDLLCAA
SSPDLYRINLEQGRFLSSLNTQSPALNVVSRSKFHGLVACGGEDGAVQCFDMRMKTSIGRINAVSPAGDAEEEVTAIGFD
ESVGFLMGVGSSAGKVLIYDLRSSSPIRVKDHMYGSPILDIKWHNTLNFDQPKLITTDTHIVKIWDPETGEGMTSIEPTA
GAINDICVFNDSGLMLLALHASQIPAYFIPALGPVPEWCSSLESLTEELEEGGQTSIYDNYKFLTKEDLEKLNLTNLIGT
NLLRAYMHGFFIDFRLYKKAKALADPFAYETYIEQRKQEKLEAERRNRITMKRKIPKVKVNQELAERIVENEEAENTKKD
IDDNESKKTSKKKKKGAFSTEIFKDERFAQMFENKEYEIDEQSQEYLALHPMASKKQPSMVEEHFEPVVENDDQSSSDSD
ASEAYQSSEDLGVNHKTKKSRGPRMYEVKDERHAEAFWNNISLAKEDSLPMGERVKALQDDQFSGLPNHVKLGPGGSRQI
SFITKSCAKYKEDDDDRMTRHEKRGVQSLGLKPDRSTFTGRGRGRGRGGGRGGGRGRGRRGRR
>XP_016731779.1 PREDICTED: nucleolar protein 10-like [Gossypium hirsutum]
MAAHGGKMKSVSINGVKMYTISSHQRSVAAWLAPKKQRSLRKDKNYTERLELIQDLRFETATSKIKITPDGEYLIVSGIY
PPQVKVYELRQFSMKFERHLDSEIIDFQILDGDYSKLAFLCADRSVNLHAKYGKHHSLRIPRMGRNIAYDCWSCDLLCAA
SSPDLYRINLEQGRFLSSLNTQSPALNVVSRSKFHGLVACGGEDGAVQCFDMRMKTSIGRINAVSPAGDAEEEVTAIGFD
ESGGFLMGVGSSAGKVLIYDLRSSSPIRVKDHMYGSPILDIKWHNTPNFDQPKLITTDTHIVKIWDPETGEGMTSIEPTA
GAINDICVFNDSGLMLLALDASQIPAYFIPALGPVPKWCSSLESLTEELEEGGQTSIYDNYKFLTKEDLEKLNLTNLIGT
NLLRAYMHGFFIDFRLYKKAKALADPFAYETYIEQRKQEKLEAERRNRITMKRKIPKVKVNQELAVRIVENEEAENTKKD
IDDNESKKTSKKKKKGALSTEIFKDERFAQMFENKEYEIDEQSQEYLALHPMASKKQPSMVEEHFEPVVENDDQSSSDSD
ASEASQSSEDLGVNHKRKKSRGPRMYEVKDERHAEAFWNNVSLAKEDSLPMGERVKALQDDQFSGLPNDVKLGPGGSRQI
SFITKSSAKYKEDDEDRMTRHEKRGVQSLGLKPDRSTFTGRGRGRGRGGGRGGGRGRGRRGRR
>KJB46234.1 hypothetical protein B456_007G353300 [Gossypium raimondii]
MLDYTERLELIQDLRFETATSKIKITPDGEYLIASGIYPPQVKVYELRQFSMKFERHLDSEIIDFQILDEDYSKLAFLCA
DRSVNLHAKYGKHYSLRIPRMGRDIAYDCWSCDLLCAASSPDLYRINLEQGRFLSSLNTQSPALNVVSRSKFHGLVACGG
EDGAVQCFDMRMKTSIGRINAVSPAGDAEEEVTAIGFDESGGFLMGVGSSAGKVLIYDLRSSSPIRVKDHMYGSPILDIK
WHNTLNFDQPKLITTDTHIVKIWDPETGEGMTSIEPTAGAINDICVFNDSGLMLLALDASQIPAYFIPALGPVPKWCSSL
ESLTEELEEGGQTSIYDNYKFLTKEDLEKLNLTNLIGTNLLRAYMHGFFIDFRLYKKAKALADPFAYETYIEQRKQEKLE
AERRNRITMKRKIPKVKVNQELAERIVENEEAENTKKDIDDNESKKTSKKKKKGAFSTEIFKDERFAQMFENKEYEIDEQ
SQEYLALHPMASKKQPSMVEEHFEPVVENDDQSSSDSDASEAYQSSEDLGVNHKTKKSRGPRMYEVKDERHAEAFWNNIS
LAKEDSLPMGERVKALQDDQFSGLPNHVKLGPGGSRQISFITKSCAKYKEDDDDRMTRHEKRGVQSLGLKPDRSTFTGRG
RGRGRGRGGGRGGGRGRGRRGRR
>PIA33377.1 hypothetical protein AQUCO_04100065v1 [Aquilegia coerulea]
MENRGGTLKSTSINGVKMYSVSGSRSVATWLPPKKQRELRKDKDYQQRMELIQDLRFETATTKIKATPDGEFLIASGIYP
PQVKVYELRELSLKFERHLISEIIDFQVLSDDYSKLAFLCADRSVCLHAKYGSHYSLRIPRMGRDMAYDSWSCDLLCAAS
SPDLYRINLEQGRFLTSLSTKSPALNVVSRSKLHGLVACGGEDGAVECFDMRMKSSVGRINAVAPAGDIDQEVTALEFDE
DGGFLMAVGDSAGKGDGMTSIEPAAGIINDICVFRESGLILLALDGSQIPSYFVPALGPAPKWCSYLENMTEELEEGAET
SIYDDFKFLTIKDLERLNLQHLIGTNLLRAYMHGFFIDYRLYKKAQSLADPFAYEAYIEQKKKEKMEAERASRITITKKL
PKVNRELAAKIIESEAQEAEVKDDDATDNQKKSSKRKKGLSNLDLNDERFADLFRNKDFEVVESSQEYRSLHPMPKKQPD
MVKEHFEPIMEEDEEQSDSDVSTASQSSDDYTNREKNNVKRPRLYEVKDERHADAFMNRVSTAAEDDLPLGERVAAASQD
GHSSRISGKVKVGPGGSREISFVSRSSAKYKEDWEEEREAKKRGIQSLGLKSDRSDFGGRGGRGRGGGGGRGRGRGRGRG
GGGGRGRRGGGGGGGRGRGRR
>GHP06499.1 hypothetical protein PPROV_000524400 [Pycnococcus provasolii]
MMLYMHHPNRSPKPESDVIPSRILVLWYPGKPVSPYPPLKALDVLLIQFSSSGFPSTRPAVAVASPRSVILSLSLRVHSM
MRVSGGRGHGSSLGQHPRRTGGGGRGGGGGGRGCGGAYGARGVSSSVATSQGPHHNTAPCQRLVVGVGFHPALLYPSRRD
RINNNVMIAASTSTSTSTSTTITTRAVSTSCAVASVSAVVPAIAPRAWTSIDENRSCTAQDRRNVTCAARGGRGRGGGRG
RGRGRGGGRGRGGGRGRGRGYRQLDLEPDDMINDSIRFPEVRLLDADKGQLGIVSSNTARDMAEEAGLDLVCVSPNADPP
VCQIMDYGKLKFQRAKGAKEQRKKQRESAVDLKELKLRPNIAEHDYQVRLRSAIKFLKAGDKVRIVCQFRGRELDFKENG
TRLFDRMLEELEEDSYKIDMAAKMVGNQMAMVLSPTFEKGSLKSDEGGGKPSKYKQKKAATEAGDDEEDEEEAAEDDEED
EEAAEEEEAAAEKEVNV
>XP_022982649.1 THO complex subunit 4D-like [Cucurbita maxima]
MATPLDMSLEDVIKKNNREKLRARGRARRGRGAGGSYNGGRAVVIGSVRRGPLGINARPSAFSISKPPRRMKNVQWQHDL
FEDSLRASGISGIEIGTKLYVSNLDYGVTKEDIRELFSEIGDLKRFAIHYDKNGRPSGSAEVVYTRRSDAFAALKRYNNV
LLDGKPMKIEMLGDNADTPVSARINVTGVNGRSRRTVVLTSESGRTGSSNAVNPFPGPSHRGGLRSGRGRGRGGWSRGLG
GGGGRGLGGGGGRGLGGRGRGRGRGSGSGSGSGRGRGQGRKKPVEKSSAELDKELENYHAEAMQT
>PSC75693.1 PHD-finger family homeodomain [Micractinium conductrix]
MATAPVLANIENEQMSKLREYIESLGGKLDGGWRCRTSIRDFGSRAGSVDAWFTAPHGETFRSKVAVARGLGLDPGTAPK
PKATRRQPTDPDRPRPPKPPRAPKGEKAAADGAAGPRSAAGPRSAGGAQPAAARAPAVPKVKRPRGWNNWTPSEKWQDDP
VVDADPGGCLVMGDLAELLLAMPEAEDVDCKYDGWLCLMSRNVRDPAVLMAMHMMVPQHPGIMSHYGNDAAVAHIALADA
EMRDRRERELAEAEQLVAAAVAEGVLMPPVPCKACQGGTCGRGYDGVAVVLQLAAPTEQQEGQDCEMADAGADAGGAAGA
AAAATPAAAEARVQLSLTAQRRREPLCRPCATALLSAAAAARMAAEAGEGGDTEDSSDEDFFHASIKAGSKVPRPPGEGG
EEEEEQRSGRGGRGRGRGRGRGRGRGGRGGRGRGRGSGKATPVPAEGSAASASSSSEGEEEAEAEEEEQGEKPAGGKTRA
AKAPRGKSAAKPSAAGDAEVAGSGSDDEEATGAASGGESGKEEEDGAAEEGAAEEGDGAAPGKQKGGKAGKGKAGGGKAG
KDKKPAAAVADEVDEEPPSPTGLTDANANMLLAILGKPRGRPAAAAKKSKKAAAVSAAVSAAASPGRSPAPAAQAEEDEE
MEEAEGAGTQGVPASQQCQPSPAAEQQQAQGAQQAVQQPRLQAEVEPPRQTAGHGTKLSERQGVTYVGSGPAPPPDAVMA
AFGVEPPAAMLAASAAPQPQPPAAPPAAALMAEGEAGGVTPGNADGLAPAAPKGLRPVAQSLRGKTVEEVERMLMDRLVK
YISELGQQLPFGWAVKASVRQGGASAGTIDAYYYSPGGKRFKSMVKVAEALGFVGAAPNPKSVIGRTGNGRAGGGGRAGA
SPLLGAVPADIAALFAATGGAPPLPMPLPMDLPPGFQLPPLPLPGGDGEGEEGGDGRRPRRAAKPTRRRFPGEEDSDEDY
FPSANAARRATRRSSGGDAGAAAAQAQAVVAAYAAAAAAQQQQQQGGDAAAAPPGAGGEGADAAAAAAGGAATLPGLAGG
VSLPGLHLPALNMPGFSLPALNLPGLNLPPLNIRTLGAATSLQPGSATTAGASPRSRTGTPGSAYLAGSPPGQRKKCGKC
RNCLHPSLKKGCLAIKQQKHEEEQRLVELQAQLQQLERQEQQLTAEAEQLGLDAAQVAAVAPLPMPSPPSEEGGMATDDE
EEEEEEEEYFVDALGVEAALSGARPTALLHQQRAQQTQQARQQQRAANPAPAAAEQEAANADEAMPSYWWQTAAPAQPAA
HVEPAAPALAALVPAAPAPAVEAVAAVAVPAALTAVDAMAAAVPQPAPAPAFEAVAVLLPPQPAAAAAAAQPPTVPQPPA
GPPAVPAAAQQQAPRLDQPQQPQPPQPPPTEQPESRKRPRQEDAEEELAPKRLATDAPAAAAAAGGAAGGGSDDEAGQDK
DEGKRGGGGPPSDGVPCRDGGPPGNDDTGGAGGAPGASGRQPKQQRGGSGSQPAGGAGGSRSTGASKGAQDNGGSAAGGA
AGGAATGPAGGAAGGAGGGKGGGGGGGKGGGGADDKQGGGKKRRRSEPAVPGRKRPRKPSKGGPAQQPQQSQQRKKAAPQ
PQPPPPPTSPEEAKKAAEEYKKAAAEALKKKKEAAEKRRKRREENQEQRNNYDRMLARLRAQLSKLRHAQALVEAYAADG
WRGASREKVKPVAEIKRAKDQITKCKEAIRECVRYCDDAEGDVPIPAELFDEDGELDTDHMFCSKCRGNESDEENDIILC
DGMCNRAYHVKCLVPPVKIEDLPEDEGWLCPACDRKMDMLDLINDEFGTEYEDDTPWQQILEPGTLPRSPQQAGGPVGPG
SPRAATVDLNRLDALLQGADLPSEDEEDEDYEASTSGSEASDGKGGAGGRRRGAGAASDGAAAGSGAAAGGGQEEEKEEG
SEEEEEEEEEGGSESGAESDESLASEDLDGEIEDIELSEGAAAAAAAAAGAADSRRRGGSAGPASSARYAMNDDEEEVVI
LQHKRRRVAVDYRKLAAEMFGGVEDPEEEEGGEGEEDGVWSPRLQAAKRGGKGRRRRQGSDSDEGASDDSGAEESGAQEE
SGAEGSGGEEADADPSGGAEAAGDGDAEGEEEQQQQQPQKEDDPPRDDLAAAAPDAPPQQQ
>GBG90749.1 hypothetical protein CBR_g51256 [Chara braunii]
MEERRGLKRCESSAEAGPAIGIDLGTYSCCVGVWRNGKVEIIPNENGHRVTPSFVSFTDTGRLIGDEAVNQAGIHPKNTI
FDLKRLIGRRFDDPCVQEEQRFWPFDLFAGQWGDLQIGVKNKMLDKKFAPEEIAAMLLARMKEISEGYLGCEVRDAVISV
PAHFTDSQREATKDAGSLAGLRVLRLLNEPTAAAIAYSLHKSSSSTAMAAGAQKKKKIMVVDMGAGTLDVSILQIDGRTF
RVDACAGDSHLGGVDFDNRLVLRIVDRYRRKLGTDISDDPRSLWRLRNACIVAKHTLSNQDLAWIELNSIFGDGDRKTPW
SRAAFEDMNRDLLDRFSKLVRRAMMDAEVGKEEIDDVILVGGSTRIPILQEMVQGCFSGKRQPWVGLYHDEAVAYGAAVQ
AAILSGALHEDLTVEDVIPYSLGTKGRDGKKMCIVFPRHTRIPATIQASYQTADPGQKEMELKVYEGEARLCELNHLLGT
FYLEGLDKLIENGEAEGGGGGGGRGGGGGGEGRGRGRGGGGGGGGGGGRGRGRGGKKKVVVFARGRGRGRGRGRGRGRGR
GVKGLGRGGRIGIGIGRWAGAILKKRTMAEKQTLGVRVKVEAEEAEEAEEEEEEEEEEEEEEEETEEGGDGEEGIENGEE
EEMIGRGRGRGGIGKAKGGGVGNGNGNGSVIDSERGESRLVNVRFHVDDDGILHVSARLSVWGDGPLRRRRKNGPVIPVR
PDKSRPTQDEFEKMLLDAALLKKADAELRERYRARHRLEVEARAVRRRLAEIDQEERSSVEQEMKQVFDLLKEYENLSSV
DHYENRRKTLLSLAALPSS
>GBF90574.1 P-loop containing nucleoside triphosphate hydrolase [Raphidocelis subcapitata]
MRGVGGPVACPLRVPRTSRPAVSMRSAVEEPQLSATDQERFDKIAQALVAKLADFPDDGDIAPDADGDFSDDRLLEFGAD
AEAAAAFAARRAAAASTSAAAAAAAFVPRKNRPKRQLPTSALPKVAIVGRPNVGKSAMFNRLAGSTVSVVYDYPGVTRDR
IYTRAFWGDKEFVLIDTGGLMSDAARLPGEQQEAAMRSIGAEGLPEAIERQAAAGVAEADCIILLVDGQSGLHPGDREIL
DWLRQNHPDKPVVLAVNKCESTVKADMQAAEFWELGLEPHAVSAISGTGTGDMMEALARALPPPARVETEEIGDAPLAIA
IVGRPNVGKSSLLNAIVGEERTIVCDMSGTTRDAVDTPVTLPCGTRVTLIDTAGIRKRARVAGSKDGAESISVDRAVRAI
GRAEVVALVVDATEGVTQQDFRLSELIAREGRAAIIVLNKWDKVDSEKVSQASEDALAQLRAISFAPVVCTTASRGKRVE
EVVAALLAAGEQHRRRVPTATLNLVVREAVAWKAPPTLRGSGRQGRVYYATQASARPPTFVVFVNDPRLFPDDYRRYMEG
ALRKSIGFTGTSLRLLWRGKGGSSDTTRIGNGSGGGGGGGRGRGGGGGSGGGGGRGRGRGGGGGGGGRGGGGGGGGGGGG
RGGGGGGGRGGGPGGRGTGRGSSGGRGGRGGGGARRSR
>XP_006430580.1 THO complex subunit 4D isoform X1 [Citrus clementina]
MATHVDMSLDDIIKSRKKSERERGQGRVRRGRGRGRGPSGSVSGGRMTGAARRGPLSNARPSSYTIAKSFRRTRNFPWQH
DLFEDSLRAAGISGIEVGTKLYVSNLHPGVTNDDIRELFSEIGELKRYAIHFDKNGRPSGSAEVVYARRSDAFAALKRYN
NVLLDGKPMKIEVVGTNAEIPLQARVNVTGVNGRRKRTVVMTSGSGNAGGAAAINRGPGSQGRRGGLRRSSQGRGRGQGQ
GRGRGRGGGGGGGGGGGRGRGRGRGQGKKNPVDKSADDLDKELDNYHAEAMQI
>XP_024037260.1 THO complex subunit 4D isoform X2 [Citrus clementina]
MATHVDMSLDDIIKSRKKSERERGQGRVRRGRGRGRGPSGSVSGGRMTGAARRGPLSNARPSSYTIAKSFRRTRNFPWQH
DLFEDSLRAAGISGIEVGTKLYVSNLHPGVTNDDIRELFSEIGELKRYAIHFDKNGRPSGSAEVVYARRSDAFAALKRYN
NVLLDGKPMKIEVVGTNAEIPLQARVNVTGVNGRRKRTVVMTSGSGNAGGAAAINRGPGQGRRGGLRRSSQGRGRGQGQG
RGRGRGGGGGGGGGGGRGRGRGRGQGKKNPVDKSADDLDKELDNYHAEAMQI
>XP_005852242.1 hypothetical protein CHLNCDRAFT_56599 [Chlorella variabilis]
MMSPRTLLGLPAYLYGVGCMFWCFQLGCLTGFIKWWQFSPARNDIVAAVRFLKWAFKYRVLKLGSNEVYSGKCMYLANHR
SWGDFFVDMYVTGCRGVPLSRRAVGAAFPAFTTSLMALRSILLFNRLGVKDTEKFNRWLDTELAKGGPQTNLLVYPEGKR
SQQTASLPLKRGMLRYAFTRKLPVQVVVTAYKEEILNERRMWTHFGRTLVTGCSEVLESSRFDDFEEFAAAVQRLWDAQW
EAVFAAPRHGLPVMPEPAGPAGNYSPATCAKQTASLAFWMAVLVGGTRLMLRALAAVAAWLPGGRYLVWALVLYSVASLA
AAALLPPPAARHSSTDAVAPAPEAAPMEPAAPVAAPAAPAPAASPAVAALGQEPASAAASRGGTPPAAAGTGGGAASAAT
PSSPAATPSGAAAANATGSSGKKVAQQKTPFQKEALEAAFALSQYPTEDMKRVLGSKIGLTAQQVGTWFTHRRRKEKDAE
IAAIAAAQLKQELAAAAAAQGGDAAAAPPVAPAPELVEAAKAQLGVPFREDGPPLGFEFDEIPLLPGNPVVMGQSTGSSG
GGKKRKAAAAGYADDEEEDPDFVLGGGGGWLCVCVCVCVCVSVCVAREQEKMLREKERMDMKVAKERERELARLEGERRK
HLERVMKEQKKLIALQEKERERLEKMRQREEKKREKEVLKALQAQEKREMRLRQREAGVTGPRDDADIEWDALLADYRAK
HGGVQPLARIAELLIKWRRWCRLPPDVALPADEDGAAPAGFPPLPSRPPFPPPTVALAPAFPPELGQEQGSKLLTSWSFL
HGFGGMLGLPHCTLSELLAAVAKGSSSSLLASLHITLLRLVQADMEEAHAAQFGAYATTTAAMLAEQRGGDSRFMSAAHM
LEEAWSWGFDVDGWRAHLNSLTWPEVARQLAVTAGLGRRRPKPKKEERPKMGQEGEDTVQDGSGDLKLRLPPRLGVGTVK
AAAWQVLAEAGPEGMRVEDIAREIQKRGFRDLRSSKTPEASVAGAMGRDVLFVRTKAATFALQAIIAHTNQQRRTGGAAA
GGDAAAGDAGAKAEGQEAAAADPELLSPGGTKIVVVKEDEQQEEHHAEEEEDEDEEEKQEEEEEEARRREQLGEAWVEAL
QGADYDGLSLEHRVGMLCSLCHLAMDSPSIKETLERRMEEQQRIKKQSWEEARAEKRRKQTEAAAKAQAAAEEAQRALQR
FQQQQLLQQGGIAAPAAAQQAGAGEPAAAPAAAPAGGEPTAAGQAGTPAAPHSADPAAPASAAAIATATKEGGGGDDKEN
DVERARQRAEQVRREMEANSVRLEPLGMDRRYNKYWRLAGVPLGAAAAIQQAGAKEEEGGEHAHQAGDRLLFESHEDGEM
SLVCGSAALAALVAALERRGARESLLYASLLRYRGVLEAGMPAAPLALPAAEGEAAEAGAEQRLREMLLSLVLAAPPLQP
VQVSGRAGKKAKEAAAATSAAEQAATTELAPLRPGDSLAVTRLKLDLLCCQRGLPAAALAKPLVPAAWQQAVREADSLQQ
LRSLLGELEAALDPSRLHPLFMRQPPLVRGAWLRTGREVADAQSLAELPESPSGARDASPGAFGGGRSRDASPGAAGAEA
GAEAEEEPPLAWLPVTAAALAWRIQCLDASLLYGAAEAQAAARESLAGYQFIQRPTAAGVVCGQPLGLAGRVKQTLFPPL
PQRLLYSPRCDFSFPHIQFQADVASGSDALVASTAGRGGRGRGRGRGRGRGGGRGGRGRGRGTPAASGVAGDGALPAGGR
GGKKKRAPRRPGVTDKSALAKEWEKQEDSDSEKHYGTDFEDEFVSPQQPQRPSGSLPPSGPASTAGDDDDEQGSVLAQSE
DEAVSSEGEGAE
>KAG2447098.1 hypothetical protein HYH02_007847 [Chlamydomonas schloesseri]
MSSNTNSSSQQKNQAPAKYANSNLNAVFAKPSAPAAAQSSTSGTINRMGMLVLSKRTTRAVSGAKVVVPKPVNLPSLKKE
HAGNDPTTQLVPTGASAGWAKPEEPSAPAQPQEVRSALTAGSNWASQPRLGSGAWTSGGTDSPAPARPSFPLDRHLNPDE
YPSLAATARSSSQPSKQRPVPYEQPQDARGWADDERAPARHGDWDDDRGRDWDRSGRESRFDPYGPPRPGHFDDYDEHPR
GGRPHDAYGPPGRGGMYDYPPPPPPRRPGYERETYERSYERYERPAERYERPAERYERPGGYGGRFADYDDSLIPPPPPP
RPGAVRDAPQPPPPATQEEEEDPERAAFEAELRNLQAEIGKKKAAEQRESGAPRQAQAQAEPAQQQQEQATGGEEAGAKH
SDAGSSVGKGHAAKPSPRESEEDDRRRKQATTDKPRAMEDSMASRGPSKGKEAESDGKPPRPEPTAGGRPASKAIDIAES
SSRPNAWGNVPKPPTTAMFGSFDEHLLEELHRTPAPAAPPQQPQHGHHSHLGPHGGQQYQQLQYHHQQQFQGMPPQQGQQ
YGGMYGQQHGGPQEDQGRSKPWRPAEGTTPVLLTHANAQSVTGQQQPPAQRDGLGAPMYDPNSYDRRALPPSGRGRRDSG
RGRGRGGGSGYDSPAEGLALQDGAAGPAGEGPEGGRGRGRGRGTAAERGRGGRGGRGGRGRGRGEDSGAEDDIGGAAAGE
AGESEPGSRRSNSAFSGRQGDSAPGSGSERPPTGRNRERREGRGGRGGQGSDAAQAGAGQQAPAGGAASQDRPPSAHGRQ
QQAQPQSQQAAQAQTQQQQQQQQAANLAAAAAAAAAASASTDPNSSSSLAWGSKIATDVAARTLEDPLVADTPVVNLPAS
LDPTPAIKPTGVLGVGLGAQAFDRSIGPKVTAAPSQQQAQQQHGMGGPKPGGPGAAQHSQQAAQQQQQQDLTSKSVEMLD
SGMPALPADLNLDMLPSKPAPAGMSSGLGGLAGAGGGMQGQDARGPLGGGYGAFGGGAGEHGAGTGTNAPGVGPGGISMW
SQANALGGFGQAGSGLQPHQANTAGLTAAMQAFYNPPSMFQNSPGMGSSAGTSAGGAGSAATGAATGSSNAQQGQPLMLG
PFGQGPFGAPFAPPSGIRPFGIPPGSQFGGLGANFLMPQPFLPTNKQPDWSIGLGAQNTNLGGPSTLARDLGMPPQYIMQ
GGNAGVPGQGGAGAGGAGPGGADGGAGAAGGAAGFGALPNTLLGPGLQSLSQGAGGFAGPKQGQQQGLGHPGLKPGPAQQ
QQQQQQQQQHMHHQQQMQAQMQQQMQAQQQQQLHQMQAHMQAQMQQPSSRVPGGPLAPPVPAASGPARLGHGASPGLPVP
GVGQPQAVPLPQQAAAGPASGPVKPIHVPGPGSAPAPQVPQGQAPPASGPVGGGRGGRSGRGEGRGAPVARAVTVEGGRG
RGFAGRGGRGGAKPEDGAAGGGPGVAGPAPGPAVPVPMGVAQAMAPTPQGAPAGSNGGAPAPGGGRGDGGRGEGRGGGRG
RGGGGGRGGRGRGGDGGPPPPGGRGGPGGRGGRGGPGGAGPDGDKS
>KAG2389724.1 uncharacterized protein HKW66_Vig0177970 [Vigna angularis]
MASGSALSFSGSPSITSEKLNGKNYMSWSAAVEMWFLGQGRYDHLEQDGSQVPSDKAEQWKQADFQLCALLWQSVEPRLL
ISLRAFKTCHTFWKKAQSIYANDIQRLYDTANKLACLKMTDHDMVSFMTEAQAAVEELRMFLESSEDIKKKLDQYYMVMI
LRALHPDLNHIRDQLLTSHEVPSLEALTTRLLRVPVPQSQETHETIEPSVMVATRGRGRGTRGGGRGGRGGRGRQCSYCN
RMGHTQENCYSLHGFPSKTANISQAETSTSNSKFTEEEYQEYLRLKSNSLAQSSQSSSTSTACISQSMAGPNSWRGSGRQ
IGEGYEAGGLYHFGFRPRVSCVAALPPKVLHDRFSIIHSDVWGPSRTPFFSPSVQDGTLRFMEYLFGVVSQFMQAPCPSG
IRILKHYLMENSSFKNLTSSLRGPRIENEIRTLRNIFFSLLDLKFACPPLEELQCSDWSHRPLTEEQIRYAAMDAHCLLD
IFKLFQEKVVKEGDLVLETIVFSNRDASLGLKELFRSHDTSDKVLRAHFCEALAIVEATTCSDVARMIPLAGAFIQKTSY
WVTIPMDEVLLKVVKKYGDRILLKELDKKPKSSKKKGKKHSLLNGTRKENHFEKFDELQGTPPWDPLEGGNGYPKFLCDV
MVEGLAKHLRCVGIDAAIPYSKKPEPRMLIEQAQKEKRVILTRDAKLQRHDYLMKNQIYRVKSLLKNEQLLEVIESFQLK
INEDKLMSRCTKCNGTFIQKPLTTEEAIEAAKGFQRIPNCLFDKNLEFWQCMDCHQLYWEGTQYHNAVQKFIDICKLSD
>KAG2490562.1 hypothetical protein HYH03_010956 [Edaphochlamys debaryana]
MVTLDDATKAKVLRQIEFYFSDSNLPKDKFLKERVQEDPNGYVRLALVISFQRMRDLLKLTDVDGPASVSPEAVKAVAEV
LAGSASLDLDESGTRVKRKAPMPSEAEISKVVDARSLYARPFPVDATVDALSAFFQTQAPVNCVRMRRHLKSKMFKGSLF
VEFASPEDADKVLGMTLEYEGAPLRLLKKVDFIEGKKAARKAKAGQGAKPYIDGDLTEDSNVGQDLPDGAGGVLDGSGVV
ESPPPQRFQDRGGDRGGFGGRGGDRFERGKRKQEEPEYDEGDLGDSPSAKRARGPTGAPQPPPAEGQAGGEAAPAAEPEV
EDFTQGCLLRFTLEDELPELTGPRVITDVMGGKDKVRYVEVLEGRSAGYVRFHSPEQAAAFLDEFKARSEDARTIAGIRG
LLRKVEGEEEAKYYQRAAASRANAGGDRGGRGGGRGRFDGGGRGGRFGGRGRFDGGGRGGRGRGGGRGGRGGRGRGRY
>EEC72857.1 hypothetical protein OsI_06610 [Oryza sativa Indica Group]
MGDFVDECFSDERFRKAYAGLFNPMTSKHLWPLVDVGYKIKKPKLRRKPGRPRVSRMKASDEVGQRKKRKCSECHELGHT
AKYCQGGLTASQKRKKGTQESSSDAHASNASAGGCEGKGDGEGTMNARGGRASGRGRGRGRGRGRARGRASSSSSGGGGG
GGGGGGRGGAGGDGGGGAGGDGAGGGGGGGRGRGRARGGGSDGATGGGRGRGRARGRLAAFLRPPRVVASPEVGLHSHPR
HEENLVVVDVGVNQCQRLFQTQKCSPAQFSMQHVSTVHYATVKLNSGSKISVKILEDLFISKDQKFSEPYQIAAIRKIFF
ISKNAISELGNLPREQVHQRPCPGHIMTKKIRGRGRGG
>BAT80726.1 hypothetical protein VIGAN_03032500, partial [Vigna angularis var. angularis]
MASGSALSFSGSPSITSEKLNGKNYMSWSAAVEMWFLGQGRYDHLEQDESQVPSDKAEQWKQADFQLCALLWQSVEPRLL
ISLRAFKTCHTFWKKAQSIYANDIQRLYDTANKLACLKMTDHDMVSFMTEAQAAVEELRMFLESSEDIKKKLDQYYMVMI
LRALHPDLNHIRDQLLTSHEVPSLEALTTRLLRVPVPQSQETHETIEPSVMVATRGRGRGTRGGGRGGRGGRGRQCSYCN
RMGHTQENCYSLHGFPSKTANISQAETSTSNSKFTEEEYQEYLRLKSNSLAQSSQSSSTSTACISQSMAGPNSWERGSGR
Q
>BAT92821.1 hypothetical protein VIGAN_07166400, partial [Vigna angularis var. angularis]
MASGSALSFSGSPSITSEKLNGKNYMSWSAAVEMWFLGQGRYDHLEQDGSQVPSDKAEQWKQADFQLCALLWQSVEPRLL
ISLRAFKTCHTFWKKAQSIYANDIQRLYDTANKLACLKMTDHDMVSFMTEAQAAVEELRMFLESSEDIKKKLDQYYMVMI
LRALHPDLNHIRDQLLTSHEVPSLEALTTRLLRVPVPQSQETHETIEPSVMVATRGRGRGTRGGGRGGRGGRGRQCSYCN
RMGHTQENCYSLHGFPSKTANISQAETSTSNSKFTEEEYQEYLRLKSNSLAQSSQSSSTSTACISQSMAGPNSWERGSGR
Q
>XP_021321823.1 uncharacterized protein LOC110437643 [Sorghum bicolor]
MALVVGGTGSGSGDGARGGGEARQVYPSLTNTNYTSWCIHVQAIMEDRDEWEVVEPDPAAAAPTAEEAAKLKTKDKKIKA
HLLQCIPDDILMQVAKKKTGKEVWDSLKARFVGAERVKDAWLQTLKSEFDGVRMKDDEPLDQVVAKLSTLSVKVNGLGGS
LDDAALVKKLFDIVPDHYLTVVAGIEQFYDLKTIAFDEAVGCLKAFEERTSRRSGGGAKTPVGQVLLTQAEWEARQKSAG
GDSSGKVKKGESSSRGRGRGRGGGTGGRGGRTDSGDGTGKRDKSHIKCFKCHEHGHYANRCPGGEKKAEEANLAKIDREP
AVLLAETVLSDRLQYSKDFQV
>PRW21095.1 Peter Pan [Chlorella sorokiniana]
MARTRRKKKRTHVPDSEDPSKKGQPKSFVFRRGRHGALLRDLEKDLRKLMAPNTATALKESKRNQLKDFVHVAGPLGVTH
FLILTATHNASYLRVAKTPRGPTLTMRIHEYSLIRDVVAAQQRPRIPQAMWLGPPLVVMNNFGGEEQMKLAAVTFQNLFP
AINVQTTRLSACQRVLLLDYNKETQRISMRHFSIAVAPSGVSKNLKQLLARKALPDLGKAADVAEFLTRSGYGSESEGEE
AEQSRVELPPEAGARPGARQSRVRLFEVGPRLELEIVKVEEGLCDGRVLFHKYQQRSKEEADAQQADFDAKEALREKRRK
EQEANVARKQADLKRKAQAVAEAEAAKRGGKWQKGWWEQPAERGEGGGGGRDDDDDDVEWYRREVGEEPEDTVGLKSSSR
GGGGGRGRGRGRGGGRGGGPGRERQDGGGGRGRGGRSGRGGRGGSGPKMTVRVKGASGFGGGQKRK
>XP_005843112.1 hypothetical protein CHLNCDRAFT_141544 [Chlorella variabilis]
MQAGTKDGWSCQLNFAYPPHLQSTAEAATAFDLLAMWRQHQMDKPLTARQYNLGLERYNAQRAALLLCKTADEAREHVRR
LHHNGTIARLAADVPPQGGPLSAAPMGSGASADQARAAAGLALLAAAGDGKKRKKGGRRGVAPSGPKLNLRVAGFRTAAE
AAGAADLLLLWRSAAYGRSAAGIRLNFEAARYGHGRLGQLHRALLALLNPEEARDRLKVARDEGIFAAEADTTAAAAIAG
AEPTSSGSDEHVGGGRGRGGGQGGRGGRGRGRGRGGRGGRGGRGGRGRSNKQPPPAPPSSPGSTLLSSEEEEEEEEAAAP
APAATARGGRAGVRPAALGAAPPSGQRYGTEVVGQRVRVYWSKEAEWYGGTVVAYKQDKGKHNIAYDDGDKQLLDLSKER
LEWGGEPSEEEQEEEQEEEEEEEEEEEEEENGPTAARLHLATTADAPARPVSAAAVLHAAQAVRESAEQMSAALQEALSG
TPGMRQRDVVAFLARFWELRDLKRMVFMSLMRHHAAGRHDLLRTAVWHFTSAS
>KAE8801184.1 Flowering time control protein FPA [Hordeum vulgare]
MLGRGRGRGRGGGGGGRGRFSGGRGDGSPRFGGRDDPPPTPRRSSGWGVAPPSRHLWVGSLGPGVTASDLSQLFHRCGDI
EGITRDPGRNFAFVNFMREQDAVAAVRELQGTRLHGVPLRIEFSKGDKSSGSYVDDRYAQSADERHFVAHGRKHQSSPEK
SIDKSKRNKSTEPSEVLWIGFPAGVKVDEAALWEAFSPFGEIVKITTFPGRTYGFVKYTTITEACRAKEALQGRLFNNPR
VSICFSRNEGVAAEVGRCSSVAPYSPHINRSVRSRSVFEDQDFQAFNRPRPRRFDSPPRDLRMSSLRSGPERLPRDADDV
GFSRDNYLRRGPQIESGHVSNFEPFRMRGLAPEKRISEDMYEQHRSSPTVRGEAPWHSIPFERPRRPFPLEDSWDADDHS
YPLSKKLRTGELHDAELPEYPFSEFERGHVDSGYPRRPFRDLREDVAHPITYEPPPVHGRNYIEPLRNPNPPVDNHEPLR
SQNSFAMHAREVDRSTPEHHGPLLPKEEWSWNGTIAKGGTPICRARCFPVGKVLNFMLPDFLDCTARTNLEMLSKHYYEA
ASSWVVFFVPENDADMAAYNDFMNYLGDKQRAAVCKLGERSTLFLVPPSDFSEHVLRVPGKVSISGVILKFQQANPDLTS
ANHQPEASEKMPTSFGSYLHTDMSSHEDRDALRRLNPPDTRTVPQGADYLQPSTGVYTPASTNFIPPYKFANASPYLASQ
FPQQMPAPDSRRETAQGQHQQSPNVWPSGWSNNNDPSPGSGNFNSLAASAVSHTQNDRTSEPYSFATQGVPKGTPSGYAP
GEASNMSFPSMKPPSQQVVRPQPPSQQVVRPQQTPSAPVSLPPVQLAQLATLLAQQNQRGVVAGLPASNRQSGFMQNYNP
REHASVMPDSSGRFIQNANHASAMPDSSGSIPVHNSQLPVPPSVPSQLQVHPPPIQAHSSVPLGSFVPPLPEGPPPFQQL
TSGGAPMQTLLPSAQQMGRQLSAQEDLDGDPQKRLQATLQLAATLLQQIHKQSKPGGQQ
>KAB8096930.1 hypothetical protein EE612_025552, partial [Oryza sativa]
GGGGRGRGRGRGGGRGGGGGDGRGGGYGGAGGGGVGGRGGRGPPGGGGGRGYEPGGGRGYGGGGGGGGRGYGGGGGGGGY
ESGGGRGYGGGGRGYESGGGRGPGGGGRGHESGGGGGRGGNVWAQPGRGRGGAPAPAPAPAPAARRIQDEGAARSSGTVE
RIASTEVVRVQPPAPPVAVSRSGTRVPMRRPDGGGSVSKAKVKLLVNHFIVKYRQASTVFHYDIDIKLDISSPKASDKEL
SKGDFLTVKDELFKDESFRRLSSAVAYDGKRNLFTCAELPDGLFRVKVRSRTYIVSVEFKKKLPLSQLSELPVPREVLQG
LDVIVREASSWRKIIIGQGFYSQGRSVPIGPDVVALKGTQQTLKCTQKGLILCVDYSVMPFRKAGPVLDLVQKSVRNLDY
RTTLNKHQLDTLKNELKGQRVTVNHRRTKQKYIVKGLTDKPASQITFVDSESGQTKKLLDYYSQQYGKVIEYQMLPCLDL
SKSKDKQNYVPIELCDLLEGQRYPKASLNRNSDKTLKEMALIPASRRKEEILELVNADDGPCRGEIAQQFGISLDVQMME
VTGRTLPPPSLKLGTSSGQPPKFNIDQPNCQWNLTRKRLAEGGVLQCWGVVDFSADSGQYALNGNMFIDKIVRKCCDLGV
QMNRNPCYVQLLDMEVLSDPHQLFEELNKAKQAAASKKQKLQLLFCPMSDQHPGYKTLKLICETQLGIQTQCFLSFLANK
QQGQDQYMSNLALKINGKIGGSNIQLFGESLPRISGAPYMFIGADVNHPSPGNVESPSIAAVVASVDQGASKYVPRIRAQ
PHRCEVIQHLGDMCKELIGVFEKRNRVKPQRIIYFRDGVSDGQFDMVLNEELADMEKAIKTKDYSPTITVIVAKKRHHTR
LFPKDLNQQQTKNGNVLPGTVVDTGVVDPAAYDFYLCSHNGLIGTSRPTHYYSLLDEHGFASDDLQKLVYNLCFVFARCT
KPVSLATPVYYADLAAYRGRLYYEGMMMSQPPPSSTASASSASSSGAGASDFRSFPALHEDLVDNMFFI
>XP_015636011.1 protein argonaute 2 [Oryza sativa Japonica Group]
MEHERGGGGRGRGRGRGGGRGGGGGDGRGGGYGGAGGGGVGGRGGRGPPGGGGGRGYEPGGGRGYGGGGGGGGRGYGGGG
GGGGYESGGGRGYGGGGRGYESGGGRGPGGGGRGHESGGGGGRGGNVWAQPGRGRGGAPAPAPAPAPAARRIQDEGAARS
SGTVERIASTEVVRVQPPAPPVAVSRSGTRVPMRRPDGGGSVSKAKVKLLVNHFIVKYRQASTVFHYDIDIKLDISSPKA
SDKELSKGDFLTVKDELFKDESFRRLSSAVAYDGKRNLFTCAELPDGLFRVKVRSRTYIVSVEFKKKLPLSQLSELPVPR
EVLQGLDVIVREASSWRKIIIGQGFYSQGRSVPIGPDVVALKGTQQTLKCTQKGLILCVDYSVMPFRKAGPVLDLVQKSV
RYLDYRTTLNKHQLDTLKNELKGQRVTVNHRRTKQKYIVKGLTDKPASQITFVDSESGQTKKLLDYYSQQYGKVIEYQML
PCLDLSKSKDKQNYVPIELCDLLEGQRYPKASLNRNSDKTLKEMALIPASSRKEEILELVNADDGPCRGEIAQQFGISLD
VQMMEVTGRTLPPPSLKLGTSSGQPPKFNIDQPNCQWNLTRKRLAEGGVLQCWGVVDFSADSGQYALNGNMFIDKIVRKC
CDLGVQMNRNPCIVQLLDMEVLSDPHQLFEELNKAKQAAASKKQKLQLLFCPMSDQHPGYKTLKLICETQLGIQTQCFLS
FLANKQQGQDQYMSNLALKINGKIGGSNIQLFGESLPRISGAPYMFIGADVNHPSPGNVESPSIAAVVASVDQGASKYVP
RIRAQPHRCEVIQHLGDMCKELIGVFEKRNRVKPQRIIYFRDGVSDGQFDMVLNEELADMEKAIKTKDYSPTITVIVAKK
RHHTRLFPKDLNQQQTKNGNVLPGTVVDTGVVDPAAYDFYLCSHNGLIGTSRPTHYYSLLDEHGFASDDLQKLVYNLCFV
FARCTKPVSLATPVYYADLAAYRGRLYYEGMMMSQPPPSSAASASSASSSGAGASDFRSFPALHEDLVDNMFFI
>EAY95549.1 hypothetical protein OsI_17396 [Oryza sativa Indica Group]
MEHERGGGGRGRGRGRGGGRGGGGGDGRGGGYGGAGGGGVGGRGGRGPPGGGGGRGYEPGGGRGYGGGGGGGGRGYGGGG
GGGGYESGGGRGYGGGGRGYESGGGRGPGGGGRGHESGGGGGRGGNVWAQPGRGRGGAPAPAPAPAPAQAPAPAARRIQD
VGAARSSGSVERIASTEVVRVQPPAPPVAVSRSGTRVPMRRPDGGGSVSKAKVKLLVNHFIVKYRQASTVFHYDIDIKLD
ISSPKASDKELSKGDFLTVKDELFKDESFRRLSSAVAYDGKRNLFTCAELPDGLFRVKVRSRTYIVSVEFKKKLPLSQLS
ELPVPREVLQGLDVIVREASSWRKIIIGQGFYSQGRSVPIGPDVVALKGTQQTLKCTQKGLILCVDYSVMPFRKAGPVLD
LVQKSVRYLDYRTTLNKHQLDTLKNELKGQRVTVNHRRTKQKYIVKGLTDKPASQITFIDSESGQTKKLLDYYSQQYGKV
IEYQMLPCLDLSKSKDKQNYVPIELCDLLEGQRYPKASLNRNSDKTLKEMALIPASRRKEEILELVNADDGPCRGEIAQQ
FGISLDVQMMEVTGRTLPPPSLKLGTSSGQPCKFNIDQPNCQWNLMAKRLAEGRVLQCWGVVDFSANSGQHALNGNMFID
KIVRKCCDLGVQMNRNPCYVQLLDMEVLSDPHQLFEELNKAKQAAASKKQKLQLLFCPMSDQHPGYKTLKLICETQLGIQ
TQCFLSFLANKQQGQDQYMSNLALKINGKIGGSNIQLFGESLPRISGAPYMFIGADVNHPSPGNVESPSIAAVVASVDQG
ASKYVPRIRAQPHRCEVIQHLGDMCKELIGVFEKRNRVKPRRIIYFRDGVSDGQFDMVLNEELADMEKAIKTKDYSPTIT
VIVAKKRHHTRLFPKDLNQQQTKNGNVLPGTVVDTGVVDPAAYDFYLCSHNGLIGTSRPTHYYSLLDEHGFASNDLQMLV
YNLCFVFARCTKPVSLATPVYYADLAAYRGRLYYEGMMMSQPPPSSAASSSSASSSGAGASDFRSFPALHEDLVDNMFFI
>PNW88086.1 hypothetical protein CHLRE_01g013600v5 [Chlamydomonas reinhardtii]
MSSQTSSNNQQKNQAPAKYANSNLNAVFAKPSAPAAAQSSTSGTINRMGMLVLSKRTTRAVSGAKVVVPKPVNLPSLKKE
HAGNDPTTQLVPTGASAGWAKPEEPSAPAQPQEVRSALTAGSNWASQTRLGSGAWTSGGTDSPAPARPSFPLDRHLNPDE
YPSLAATARSSSQPSKQRPVPYEQPQDARGWADDERAPARHGDWDDERGRDWDRGGREPRFDPYGPPRPGHFDDYDEHPR
GGRPYDSYGPPRPGGGYDYPPPPPPRRPGYERETYERSYERYERPAERYERPAERYERPGGYGGRFSDFDDSLIPPPPPP
RPGAVRDAPPPPPPAAAEEEEEDPERAAFEAELRNLQAEIGKKKAAEQRDTGAQRPAQTEAAQQQEQAAGAEEAGPKQPE
AGSSAGKSHAAKPSPRDLEEDDRRRKQAATDKLRAMEDSMAPRGPSKGKEAEVEGKPPRPDSAAGGRPGSKAIDIAESSS
SRPNAWGNVPKPPTTAMFGSFDEHLLEELHRTPAPAPSAMQQQQHGHHSHLGPHGGQYQQQQQYQQQHQFQGMPPQQGQQ
YGQHHMYGQQQGAPQEDQGRSKPWRPAEGMTPTLLTHANAQNVTGQQQQPAHKDGPSAPMYDPNSYDRRALPPSGRGRRE
SGRGRGRGGGSGYDSPAEGMAPQDGAAGPVGEGPEGGRGRGRGRGAAAERGGRGGRGGRGGRGRGRGEDSGAEEEVGVAP
GGEAGEGEPGGRRSHSAFSGRQGDSAPGSGSERPPTGRNQRREPRGGRAAGGQGGDAAQPGAGQQAPSGGAASEPRQDRP
PSAHGRQQQAPSQSQQAVQAQAQQQHQQQAANLAAAAAAAAAASASTDPNSSSSLAWGSKIATDVAARTLEDPLVADTPV
VNLPASLDPTPAIKPAGVLGVALGAQAFDRSIGPKATAQPSQQQAHAQQQHAMGGPKPGGPGAQQHAQQHAQQQDLTSKS
VEMLDSGMPALPADLNLDMLPSKPAPAGMSSGLGGLAAAGSGMQAQDARGPLGGGYGAFGAGAGDHGAGAGANAPGGVGP
GGISMWSQANALGGFNQAGSGLQPHQVNTAGLTAAMQAFYNPSSMFQNSPGMGGAGGASAGGAGAAATGAATGGSNAQPG
QPLMLGPFGQGPFGAPFAPPGGIRPFGIPPGSQFGGLGGNFLMPQPFLPTNKEPDWSVGLGAQNTNLGGPSTLARDLGMP
PQFIVQGGNAGVPGQGGAGAGGAGAGTDSGAGGAVGAAGFGALPNTLLGPGLQSLAQGPGGFAGPKQQPGLGHPGMKPGV
PQAYGAQPQQQGMGPGGKDPQKPNLPDDIFDMKPSQQQQQMHHHQQMQQQQMHQMQQQQQMHQMQQQMQQQMQPGSRVPG
GPLAPPVPAASGPARLGHGASPGLPVPGVNQPQAVPMPQQAAPAPASGPMKPIHVAGPGPAPAPPVQQGQAAAAAGPIGG
GRGGRGGRGEGRGVPAARTVTVEGGRGRGFAGRGGRGGAKAEDGASAGGPGPAGPAQGSAAPALGGHMGQAHPAMPAPQG
LPAGSNGGGPSAPGGGRGDGGRGDGGRGGGRGRGGGGRARGGRGGDGGPPPPAGRGGPGGRGGRGAPGGAGPDGDKSKS
>KAG2444365.1 hypothetical protein HXX76_001121 [Chlamydomonas incerta]
MSSSQTSSTNQQKNQAPAKYANSNLNAVFAKPSAPAAAQSSTSGTINRMGMLVLSKRTTRAVSGAKVVVPKPVNLPSLKK
EHAGNDPTTQLVPTGASAGWAKPEEPSAPAQPQEVRSALTAGSNWASQTRPGSGAWTSGGTDSPAPARPSFPLDRHLNPD
EYPSLAATARSSSQPSKQRPVPYEQPQDARGWADDERAPARHGDWDDERGRDWDRGGREPRFDPYGPPRPGHFDDYDEHP
RGGRPYDSYGPPGRGAGMYDYPPPPPPRRPGYERETYERYERPAERYERPAERYERPGGYGGRFADYDDSLIPPPPPPRP
GAVRDAPAAPPPTAPEEEEDPERAAFEAELRNLQAEIGKKKAAEQRDSGAPRQPEPAQQQEQAAGAEDAGPKQPDAGSSA
GKAHVAKPSPRDLEEDDRRRKQAATDKLRAMEDSMALRGPSKGKEAEMDGKPPRPEGASGGRPASKAIDIAESSSSRPNA
WGNVPKPPTTAMFGSFDEHLLEELHRTPAPAPSAQQQQHGHHSHLGPHGGQYQQQQYQQHQQHQQHQQQHHYQGMPPQQG
QQYGQHHMYGQQQQGGPQEDQGRSKPWRPAEGTTPTLLTHANAQTGQQQPVQKDGSIAPVYDPNSYDRRALPPSGRGRRE
SGRGRGRGGGSGYDSPAEGMAPAEGAAGPMGEGPEGGRGRGRGRGAAAERGGRGGRGGRGGRGRGRGEDSGAEDDVGGAP
AGELGEGEPGGRRSNSAFSGRQGDSAPGSGSERPPTGRNQRREGRGGRGAGGQGSDAAGQQAPAGSASLEHRQDRPPSAQ
GRQQQAASQSQQAAQAQAQQQHQQQAANLAAAAAAAAAASASTDPNSSSSLAWGSKIATDVAARTLEDPLVADTPVVNLP
ASLDPTPAIKPTGVLGVGLGAQAFDRSIGPKATAPPPQHVQVQVQHVMGAPKPGGPVAPQHAQQQAQQQAQQQAQQQDLT
SKSVEMLDSGMPALPADLNLDMLPSKPATAGMSSGLGGLAGASGGMQTQDARGPLGGGYGAFGAGAGDHGAGAGANAPGG
VGPGGISMWSQANALGGFGQAGSGLQPHQANTAGLTAAMQAFYNPPSMFQNAPGMGASAGTSAGGAGSAATGAAAGSSNA
QPGQQLMLGPFGQGPFGAPFAPPSGIRPFGIPPGSQFGGLGGNFLMPQPFLPTNKQPDWSIGLGAQNTNLGGPSTLARDL
GMPPQYIVQGGNAGGPGQGGAGAGGAGAGADGSGAGGAAGFGALPNTLLGPGLQSISQGPGGYAGNKQQSGLSHPGMKPG
VPQAYGAQPQQQGMGPGSKDQQKPNLPDDIFDMKPAQQQQQQQQQMHHQQQMQAQMQQQMQMQQQMQQQQQQMQAQMQQQ
MQPGNRVPGGPLAPPVPAASGPARLGHGASPGLPVPGVGQPQAVPLAQQAAAGPASGMMKPIHVPGPGPAPAPQVAPGQA
AGASVPIGGGRGGRGGRGEGRGMPAARAVTVEGGRGRGFAGRGGRGGAPKPEDGGAAGGSGPAGPGPAAPAAGGPIGQGH
PMAPVPQGVPAGSNGGAPPAPGGGRGDGGRGEGGRGGGRGRGGGGGSGRGRGGRGGDGGPPPSGGRGGPGGRGGRGGPGG
AGPDGDKSKS
>PSC74304.1 Homeobox unc-4 isoform B [Micractinium conductrix]
MQASEPQQAPPPQLDAAAVSQPEAVPAAPMQVDAAPAEPMQVDAAAVQAEQPTTAAPPPAAQPEAQPAEAQPAAQPPAAQ
PAAEPSAAQPAAGSPAEQPATAGEPSGQPAAAAAPSAASAGGSPAPGGAGGAVTGPSSGGKNTGQKTPFQKEALEAAFKL
NQYPNEEMKRVLAEKIGLTAHSVAAWFTRKRRRAKDMELAEQVKQELLAKQGIIPAAAPPPPLAPRPAAAAAALPTPAGA
EGVPAGPAPPAAAAPAAAAAPPAGPSPAQAAAAAAVAAGSGGPVAAAPKPAAEEPLNEAEQQRLAEYLELCEAARQTLGF
PFRDDGPPLGFEFDDIPSALAAAGSAGSGGSAARKRKAAAVAAPLLSPISPGPGEDEEDPEFVPGGAKRPKAAKKDWEYL
HAAEEKRAELLAERARVQQERLQAQIRKEQEKLMREKEKADARLAKERERELSRLDAERRKHLERVQKEQKRLAQMQEKE
MERMEKMREREQKRREKEQQRALQQQEKQTMRLRQREAAVTGPRDDADIEWDGLIAAYRAHNGLPADMRLDEGGEAPPGC
PPLPRRAQFPPAAVALVPALPDGMGPEQGGELLTTWSFLHAFGPMLGLRECSLDELLAALSEGSSSKYLSGAHITLLRLL
QADMEEAHAAQFGPYATTTAAQAAEQRGDGRFLSAAHMLEEAWSWGFDVDGWRAHANELTWPEVARQVALTAGMGVRRPK
PRKEERAKMGTEGEDTVEDGSGDLKLRLPLRLGVGTVKAAAWQVLAEAGPEGMRVEEIAREIQRRGYRDLRSSKAPETTV
SGALGRDLLFVRVKAATYALQSIVTHHLPGTTAAAAAAGGAGVKAEGGGDGGGDGGGSGGDAAEPRSPGGGKVVVVKQEE
EAQQAAEQQHGEEEEDEDEEEAEEAPQREQGAPWLQALLHSDYDSLSLEHRTAMLCALCHLAMDSPSIRETLDKRLEEQQ
RIKKQSWDEQRAEKRKRQAEAAARAQAAADEAQRALQRFQQQQQQGGGAGGAQADAAAAPAGGEPGSAAAAAPAGPAPME
VDGASAAAAGQGAAAAGPGGSTAENAVAAVAAATMAAVTGREGGWEDKETEAERHRQRSEQVRQEMEANGVRLEPLGFDR
RHNRYWRLPGGGPGDAAAAAVAAVEGGEGDAQAAGAPPPPPPGDRVLFESADDGSLSLVSSAAALATLVEALERRGAREG
SLYASLVRFRDQLEAGMPAALLVAPPPLAESEADARRRGALLALPLAAPALQPQQLPGRSSKKVKEAAAAGAAAEEAAAA
DLAPLRKGDSLAVTRLKLDMLRCQRGLPSGGLVKSLAPAAWQHAVRGADSLPALRRLLGELEAAVEPSSLHPLYLRQPAL
VRGAWLPTGHEVADAVTLAELPPSPTAAAAAASRDVSPSAEPSAEPSAAAAAAAAATGGEAEAGDEEAEAEPLAWLPATL
AALALRLQSLDSSLIYGAGPEGARAAREQLQGYCFIQRPTADGLVCGQPLGLAGRIKQTLFPPLPERLLYGPRVEFSFPK
TQFEVDVASGSDALIASTAGRGRGRGRGRGRGGRGGGGGRGRARGTPAASAAAGSAAAGGGGRGRGKKGSKKMLHHEKSA
LRKEMEQEESDSERAYGSEYEAAEDDEFASPAPPTAADMLEAPSGPASTVGDDGDGNEPVSEAAASEEEALSSEEEEDEG
QGESD
>PSC74305.1 Homeobox unc-4 isoform C [Micractinium conductrix]
MQASEPQQAPPPQLDAAAVSQPEAVPAAPMQVDAAPAEPMQVDAAAVQAEQPTTAAPPPAAQPEAQPAEAQPAAQPPAAQ
PAAEPSAAQPAAGSPAEQPATAGEPSGQPAAAAAPSAASAGGSPAPGGAGGAVTGPSSGGKNTGQKTPFQKEALEAAFKL
NQYPNEEMKRVLAEKIGLTAHSVAAWFTRKRRRAKDMELAEQVKQELLAKQGIIPAAAPPPPLAPRPAAAAAALPTPAGA
EGVPAGPAPPAAAAPAAAAAPPAGPSPAQAAAAAAVAAGSGGPVAAAPKPAAEEPLNEAEQQRLAEYLELCEAARQTLGF
PFRDDGPPLGFEFDDIPSALAAAGSAGSGGSAARKRKAAAVAAPLLSPISPGPGEDEEDPEFVPGGAKRPKAAKKDWEYM
HAAGAKRPKAAKKDWEYLHAAEEKRAELLAERARVQQERLQAQIRKEQEKLMREKEKADARLAKERERELSRLDAERRKH
LERVQKEQKRLAQMQEKEMERMEKMREREQKRREKEQQRALQQQEKQTMRLRQREAAVTGPRDDADIEWDGLIAAYRAHN
GLPADMRLDEGGEAPPGCPPLPRRAQFPPAAVALVPALPDGMGPEQGGELLTTWSFLHAFGPMLGLRECSLDELLAALSE
GSSSKYLSGAHITLLRLLQADMEEAHAAQFGPYATTTAAQAAEQRGDGRFLSAAHMLEEAWSWGFDVDGWRAHANELTWP
EVARQVALTAGMGVRRPKPRKEERAKMGTEGEDTVEDGSGDLKLRLPLRLGVGTVKAAAWQVLAEAGPEGMRVEEIAREI
QRRGYRDLRSSKAPETTVSGALGRDLLFVRVKAATYALQSIVTHHLPGTTAAAAAAGGAGVKAEGGGDGGGDGGGSGGDA
AEPRSPGGGKVVVVKQEEEAQQAAEQQHGEEEEDEDEEEAEEAPQREQGAPWLQALLHSDYDSLSLEHRTAMLCALCHLA
MDSPSIRETLDKRLEEQQRIKKQSWDEQRAEKRKRQAEAAARAQAAADEAQRALQRFQQQQQQGGGAGGAQADAAAAPAG
GEPGSAAAAAPAGPAPMEVDGASAAAAGQGAAAAGPGGSTAENAVAAVAAATMAAVTGREGGWEDKETEAERHRQRSEQV
RQEMEANGVRLEPLGFDRRHNRYWRLPGGGPGDAAAAAVAAVEGGEGDAQAAGAPPPPPPGDRVLFESADDGSLSLVSSA
AALATLVEALERRGAREGSLYASLVRFRDQLEAGMPAALLVAPPPLAESEADARRRGALLALPLAAPALQPQQLPGRSSK
KVKEAAAAGAAAEEAAAADLAPLRKGDSLAVTRLKLDMLRCQRGLPSGGLVKSLAPAAWQHAVRGADSLPALRRLLGELE
AAVEPSSLHPLYLRQPALVRGAWLPTGHEVADAVTLAELPPSPTAAAAAASRDVSPSAEPSAEPSAAAAAAAAATGGEAE
AGDEEAEAEPLAWLPATLAALALRLQSLDSSLIYGAGPEGARAAREQLQGYCFIQRPTADGLVCGQPLGLAGRIKQTLFP
PLPERLLYGPRVEFSFPKTQFEVDVASGSDALIASTAGRGRGRGRGRGRGGRGGGGGRGRARGTPAASAAAGSAAAGGGG
RGRGKKGSKKMLHHEKSALRKEMEQEESDSERAYGSEYEAAEDDEFASPAPPTAADMLEAPSGPASTVGDDGDGNEPVSE
AAASEEEALSSEEEEDEGQGESD
>PSC74306.1 Homeobox unc-4 isoform A [Micractinium conductrix]
MQASEPQQAPPPQLDAAAVSQPEAVPAAPMQVDAAPAEPMQVDAAAVQAEQPTTAAPPPAAQPEAQPAEAQPAAQPPAAQ
PAAEPSAAQPAAGSPAEQPATAGEPSGQPAAAAAPSAASAGGSPAPGGAGGAVTGPSSGGKNTGQKTPFQKEALEAAFKL
NQYPNEEMKRVLAEKIGLTAHSVAAWFTRKRRRAKDMELAEQVKQELLAKQGIIPAAAPPPPLAPRPAAAAAALPTPAGA
EGVPAGPAPPAAAAPAAAAAPPAGPSPAQAAAAAAVAAGSGGPVAAAPKPAAEEPLNEAEQQRLAEYLELCEAARQTLGF
PFRDDGPPLGFEFDDIPSALAAAGSAGSGGSAARKRKAAAVAAPLLSPISPGPGEDEEDPEFVPGGAKRPKAAKKDWEYL
HAAEEKRAELLAERARVQQERLQAQIRKEQEKLMREKEKADARLAKERERELSRLDAERRKHLERVQKEQKKEEERRQKE
VERLQALREKEQKRLAQMQEKEMERMEKMREREQKRREKEQQRALQQQEKQTMRLRQREAAVTGPRDDADIEWDGLIAAY
RAHNGLPADMRLDEGGEAPPGCPPLPRRAQFPPAAVALVPALPDGMGPEQGGELLTTWSFLHAFGPMLGLRECSLDELLA
ALSEGSSSKYLSGAHITLLRLLQADMEEAHAAQFGPYATTTAAQAAEQRGDGRFLSAAHMLEEAWSWGFDVDGWRAHANE
LTWPEVARQVALTAGMGVRRPKPRKEERAKMGTEGEDTVEDGSGDLKLRLPLRLGVGTVKAAAWQVLAEAGPEGMRVEEI
AREIQRRGYRDLRSSKAPETTVSGALGRDLLFVRVKAATYALQSIVTHHLPGTTAAAAAAGGAGVKAEGGGDGGGDGGGS
GGDAAEPRSPGGGKVVVVKQEEEAQQAAEQQHGEEEEDEDEEEAEEAPQREQGAPWLQALLHSDYDSLSLEHRTAMLCAL
CHLAMDSPSIRETLDKRLEEQQRIKKQSWDEQRAEKRKRQAEAAARAQAAADEAQRALQRFQQQQQQGGGAGGAQADAAA
APAGGEPGSAAAAAPAGPAPMEVDGASAAAAGQGAAAAGPGGSTAENAVAAVAAATMAAVTGREGGWEDKETEAERHRQR
SEQVRQEMEANGVRLEPLGFDRRHNRYWRLPGGGPGDAAAAAVAAVEGGEGDAQAAGAPPPPPPGDRVLFESADDGSLSL
VSSAAALATLVEALERRGAREGSLYASLVRFRDQLEAGMPAALLVAPPPLAESEADARRRGALLALPLAAPALQPQQLPG
RSSKKVKEAAAAGAAAEEAAAADLAPLRKGDSLAVTRLKLDMLRCQRGLPSGGLVKSLAPAAWQHAVRGADSLPALRRLL
GELEAAVEPSSLHPLYLRQPALVRGAWLPTGHEVADAVTLAELPPSPTAAAAAASRDVSPSAEPSAEPSAAAAAAAAATG
GEAEAGDEEAEAEPLAWLPATLAALALRLQSLDSSLIYGAGPEGARAAREQLQGYCFIQRPTADGLVCGQPLGLAGRIKQ
TLFPPLPERLLYGPRVEFSFPKTQFEVDVASGSDALIASTAGRGRGRGRGRGRGGRGGGGGRGRARGTPAASAAAGSAAA
GGGGRGRGKKGSKKMLHHEKSALRKEMEQEESDSERAYGSEYEAAEDDEFASPAPPTAADMLEAPSGPASTVGDDGDGNE
PVSEAAASEEEALSSEEEEDEGQGESD
>KAG2484557.1 hypothetical protein HYH03_016690 [Edaphochlamys debaryana]
MGVPGFFAWVKRRYPCVAKYIVKKNDRWDDADQPADMLFVDMNHIIHSCTHAAIAREGVPYDDDSAFARMEAYLTALLEV
ASSGSGSDGDQDPAPAPSGSGSGSGPGSQLRLLFVAVDGVAPIAKMNQQRTRRFLSAHVAEVTEKVEKEVRSEMASQAGG
ERHIPDLSSGRFDPNIISPGTEFMMHVAARIRSMLAARVASDPRFSNLRVIVSDAFEPAEGEHKIMRFIRHLRTRPEYDP
NTRHVIYGQDADLLLLSLLLHEPHVRILREGHLDAPPTAAAAREKAAGGGKGGSAAAGSGSGAAGSGSGSGLAVAGSGSG
SGPTIAGSGSGPADPVFEEVDISVLRECLQWEFAELCGAPDGRPLHVGLADDDSSSEEEAEAEAGVEEAAEAGEEADEDV
EEGEAEEGMEEGQEDEAGTSAPAAAPAPAPMPGPLIAPLGGTPAAAAVTAAAAAPLVSVASPPPLALPPLPPALALALGP
ARMTAAAAAATPLVAAPPRVVPVVVLPGAVAAAAAPPAVVNRSLPLPLALQMAQRHAPPPPPPPPGALLVPPPAGQPPAA
PLTPTSLPPPLAAAGPSGSLDEPAGPPTPPSFAEPPPPLLDPAGAAASAAASAAVAAATGRAVPPPAAMSSAAAAAAAAA
AVAAMTGRPVAPPAPAAAAAAAALPARPDCTTAAAAAAVVVTAAPPARPKPTCRGWWPLSPHADLTAPPPSSAMYRSASG
SSVGSRSRSGPLGSGAGSGSGSRPGAAPPAPDLKFDFEQVLEDVVVLTFLAGNDFLPHVPSIDIYDQPSGLELLLAAYKA
ALPDMRGCITQGGGQINSTRLAALLSRLARDEEAAFARRAEHRKRMHQRVQGDAAARDAAFWDAAGALMGSEGISVGELP
PGVDLDEVLSGLALSPELAVALGLDWALPSFDVRAASEPQLRAELAKRVSTRTQERVMAGDPWAADPCAMGLPGYRTRYY
LARFPEVEAGGDVDKIAARAVRAFMDGFAWVYRYYSLGPAALDFGSGEGGGGGAAADPHAGAPEGASWTWAYPFHYAPLM
QDLANTRVQALAFRGQRRSRLASPPIPVRRELPDPATCPPEDWAPPGGPVRPLLQLLCILPPRSAMSALPSQLASMLLIA
HELSDDEEEGAEREGGHGGEGHEGEEEEREHGGGRGRGKGHKGKGKEAEAGRGRGRGGGGGGRGGRGGRGGRGGAGFHVL
MSAADRIVEDSPDPSSASEGEGEGAGAGAEQDPTKWGRFGPSGGSLGAPWGWGLDPGGALSLHLLAQRVARYFPRDVPPL
VDVSGKKHLHTAVVRLPFVRPQLLASVIQEGLRGGMELSGEEQSRNRVLPADLLLHPALFAAAAAAAVGAAAAASPDVIA
WRLLLGPSPPALPPPPPGDAAAPPPAPPPPQPPPRPPAPPPGPVMGGALGLLLAKRGGLAPPPPVPAAAAAAAPRPPPPG
PPPKVIPLDVAGLPVASTQASLLPGAQPPPPRVDRPTWRRLEAAAARGRSYAERVLGLAPRGRGGGGQFANRGANNPAAQ
SNASTVGGSAEYMSYGGGGSYNGGGGFNDAGGGGGRGFRGRGGRGGHDGGGEGRGRRGGGPGRGGGGRGGYDGGDGYGGG
RGGGYGGRGYGGRGGSGGYGGGGGYGGGGGYGGGGGGYGGRGGGTPMTRKPQYAMIAALAVAIALSVASALPAERRELPE
YAGCSKDLGLSLNRLTSWKTGNWTASGSLGSLEYDPFFKLAAAIEGQDPLSLLIVNYQDPAAPFIQHRILVSGSAGEDDT
YGDPNSVTVHNGYAALVMDGVDEFTDGWLRIYHMASGSKVAEQRLTGCNMPGSVAWARDGSRLDDEETGSDPNQGENRNG
MIAIVTTRWNSFTAKDADCPSVSFAFTIKILDFQAYFDGLSAAQYDRLLSKGLRIDPRLTQKTAAKDIEPETVALPADPS
NLRAFVTLQENNAVAHIDLTPGMESIKAIWPLGVKSWAKAKIDVSDKDGVNLRTHESLVSWLQPDTVVHAVINKFHYLFL
ASEGDSKSEVLRVKDLAGGLDPEAFDLPADLEDTGLGRLHVDPLFGIKGGYNASKAWNQQGPYEKLYAYGGRGWAIMNAK
TGKMVYESGGEVETLLSELAETKDCFNCDRDKNEADVRSDDSGPECETVEVFSVGDRHYAAIGMERQGGMFVYDVSNPRK
PTAATFVYNRDYSPAATDAAAMGDLSTEAVKFVPASASASGRPLLLVANEVSATLATWELGEC
>KAG2484556.1 hypothetical protein HYH03_016690 [Edaphochlamys debaryana]
MGVPGFFAWVKRRYPCVAKYIVKKNDRWDDADQPADMLFVDMNHIIHSCTHAAIAREGVPYDDDSAFARMEAYLTALLEV
ASSGSGSDGDQDPAPAPSGSGSGSGPGSQLRLLFVAVDGVAPIAKMNQQRTRRFLSAHVAEVTEKVEKEVRSEMASQAGG
ERHIPDLSSGRFDPNIISPGTEFMMHVAARIRSMLAARVASDPRFSNLRVIVSDAFEPAEGEHKIMRFIRHLRTRPEYDP
NTRHVIYGQDADLLLLSLLLHEPHDADLLLLSLLLHEPHVRILREGHLDAPPTAAAAREKAAGGGKGGSAAAGSGSGAAG
SGSGSGLAVAGSGSGSGPTIAGSGSGPADPVFEEVDISVLRECLQWEFAELCGAPDGRPLHVGLADDDSSSEEEAEAEAG
VEEAAEAGEEADEDVEEGEAEEGMEEGQEDEAGTSAPAAAPAPAPMPGPLIAPLGGTPAAAAVTAAAAAPLVSVASPPPL
ALPPLPPALALALGPARMTAAAAAATPLVAAPPRVVPVVVLPGAVAAAAAPPAVVNRSLPLPLALQMAQRHAPPPPPPPP
GALLVPPPAGQPPAAPLTPTSLPPPLAAAGPSGSLDEPAGPPTPPSFAEPPPPLLDPAGAAASAAASAAVAAATGRAVPP
PAAMSSAAAAAAAAAAVAAMTGRPVAPPAPAAAAAAAALPARPDCTTAAAAAAVVVTAAPPARPKPTCRGWWPLSPHADL
TAPPPSSAMYRSASGSSVGSRSRSGPLGSGAGSGSGSRPGAAPPAPDLKFDFEQVLEDVVVLTFLAGNDFLPHVPSIDIY
DQPSGLELLLAAYKAALPDMRGCITQGGGQINSTRLAALLSRLARDEEAAFARRAEHRKRMHQRVQGDAAARDAAFWDAA
GALMGSEGISVGELPPGVDLDEVLSGLALSPELAVALGLDWALPSFDVRAASEPQLRAELAKRVSTRTQERVMAGDPWAA
DPCAMGLPGYRTRYYLARFPEVEAGGDVDKIAARAVRAFMDGFAWVYRYYSLGPAALDFGSGEGGGGGAAADPHAGAPEG
ASWTWAYPFHYAPLMQDLANTRVQALAFRGQRRSRLASPPIPVRRELPDPATCPPEDWAPPGGPVRPLLQLLCILPPRSA
MSALPSQLASMLLIAHELSDDEEEGAEREGGHGGEGHEGEEEEREHGGGRGRGKGHKGKGKEAEAGRGRGRGGGGGGRGG
RGGRGGRGGAGFHVLMSAADRIVEDSPDPSSASEGEGEGAGAGAEQDPTKWGRFGPSGGSLGAPWGWGLDPGGALSLHLL
AQRVARYFPRDVPPLVDVSGKKHLHTAVVRLPFVRPQLLASVIQEGLRGGMELSGEEQSRNRVLPADLLLHPALFAAAAA
AAVGAAAAASPDVIAWRLLLGPSPPALPPPPPGDAAAPPPAPPPPQPPPRPPAPPPGPVMGGALGLLLAKRGGLAPPPPV
PAAAAAAAPRPPPPGPPPKVIPLDVAGLPVASTQASLLPGAQPPPPRVDRPTWRRLEAAAARGRSYAERVLGLAPRGRGG
GGQFANRGANNPAAQSNASTVGGSAEYMSYGGGGSYNGGGGFNDAGGGGGRGFRGRGGRGGHDGGGEGRGRRGGGPGRGG
GGRGGYDGGDGYGGGRGGGYGGRGYGGRGGSGGYGGGGGYGGGGGYGGGGGGYGGRGGGTPMTRKPQYAMIAALAVAIAL
SVASALPAERRELPEYAGCSKDLGLSLNRLTSWKTGNWTASGSLGSLEYDPFFKLAAAIEGQDPLSLLIVNYQDPAAPFI
QHRILVSGSAGEDDTYGDPNSVTVHNGYAALVMDGVDEFTDGWLRIYHMASGSKVAEQRLTGCNMPGSVAWARDGSRLDD
EETGSDPNQGENRNGMIAIVTTRWNSFTAKDADCPSVSFAFTIKILDFQAYFDGLSAAQYDRLLSKGLRIDPRLTQKTAA
KDIEPETVALPADPSNLRAFVTLQENNAVAHIDLTPGMESIKAIWPLGVKSWAKAKIDVSDKDGVNLRTHESLVSWLQPD
TVVHAVINKFHYLFLASEGDSKSEVLRVKDLAGGLDPEAFDLPADLEDTGLGRLHVDPLFGIKGGYNASKAWNQQGPYEK
LYAYGGRGWAIMNAKTGKMVYESGGEVETLLSELAETKDCFNCDRDKNEADVRSDDSGPECETVEVFSVGDRHYAAIGME
RQGGMFVYDVSNPRKPTAATFVYNRDYSPAATDAAAMGDLSTEAVKFVPASASASGRPLLLVANEVSATLATWELGEC
>KAG2484555.1 hypothetical protein HYH03_016690 [Edaphochlamys debaryana]
MGVPGFFAWVKRRYPCVAKYIVKKNDRWDDADQPADMLFVDMNHIIHSCTHAAIAREGVPYDDDSAFARMEAYLTALLEV
ASSGSGSDGDQDPAPAPSGSGSGSGPGSQLRLLFVAVDGVAPIAKMNQQRTRRFLSAHVAEVTEKVEKEVRSEMASQAGG
ERHIPDLSSGRFDPNIISPGTEFMMHVAARIRSMLAARVASDPRFSNLRVIVSDAFEPAEGEHKIMRFIRHLRTRPEYDP
NTRHVIYGQDADLLLLSLLLHEPHDADLLLLSLLLHEPHDADLLLLSLLLHEPHVRILREGHLDAPPTAAAAREKAAGGG
KGGSAAAGSGSGAAGSGSGSGLAVAGSGSGSGPTIAGSGSGPADPVFEEVDISVLRECLQWEFAELCGAPDGRPLHVGLA
DDDSSSEEEAEAEAGVEEAAEAGEEADEDVEEGEAEEGMEEGQEDEAGTSAPAAAPAPAPMPGPLIAPLGGTPAAAAVTA
AAAAPLVSVASPPPLALPPLPPALALALGPARMTAAAAAATPLVAAPPRVVPVVVLPGAVAAAAAPPAVVNRSLPLPLAL
QMAQRHAPPPPPPPPGALLVPPPAGQPPAAPLTPTSLPPPLAAAGPSGSLDEPAGPPTPPSFAEPPPPLLDPAGAAASAA
ASAAVAAATGRAVPPPAAMSSAAAAAAAAAAVAAMTGRPVAPPAPAAAAAAAALPARPDCTTAAAAAAVVVTAAPPARPK
PTCRGWWPLSPHADLTAPPPSSAMYRSASGSSVGSRSRSGPLGSGAGSGSGSRPGAAPPAPDLKFDFEQVLEDVVVLTFL
AGNDFLPHVPSIDIYDQPSGLELLLAAYKAALPDMRGCITQGGGQINSTRLAALLSRLARDEEAAFARRAEHRKRMHQRV
QGDAAARDAAFWDAAGALMGSEGISVGELPPGVDLDEVLSGLALSPELAVALGLDWALPSFDVRAASEPQLRAELAKRVS
TRTQERVMAGDPWAADPCAMGLPGYRTRYYLARFPEVEAGGDVDKIAARAVRAFMDGFAWVYRYYSLGPAALDFGSGEGG
GGGAAADPHAGAPEGASWTWAYPFHYAPLMQDLANTRVQALAFRGQRRSRLASPPIPVRRELPDPATCPPEDWAPPGGPV
RPLLQLLCILPPRSAMSALPSQLASMLLIAHELSDDEEEGAEREGGHGGEGHEGEEEEREHGGGRGRGKGHKGKGKEAEA
GRGRGRGGGGGGRGGRGGRGGRGGAGFHVLMSAADRIVEDSPDPSSASEGEGEGAGAGAEQDPTKWGRFGPSGGSLGAPW
GWGLDPGGALSLHLLAQRVARYFPRDVPPLVDVSGKKHLHTAVVRLPFVRPQLLASVIQEGLRGGMELSGEEQSRNRVLP
ADLLLHPALFAAAAAAAVGAAAAASPDVIAWRLLLGPSPPALPPPPPGDAAAPPPAPPPPQPPPRPPAPPPGPVMGGALG
LLLAKRGGLAPPPPVPAAAAAAAPRPPPPGPPPKVIPLDVAGLPVASTQASLLPGAQPPPPRVDRPTWRRLEAAAARGRS
YAERVLGLAPRGRGGGGQFANRGANNPAAQSNASTVGGSAEYMSYGGGGSYNGGGGFNDAGGGGGRGFRGRGGRGGHDGG
GEGRGRRGGGPGRGGGGRGGYDGGDGYGGGRGGGYGGRGYGGRGGSGGYGGGGGYGGGGGYGGGGGGYGGRGGGTPMTRK
PQYAMIAALAVAIALSVASALPAERRELPEYAGCSKDLGLSLNRLTSWKTGNWTASGSLGSLEYDPFFKLAAAIEGQDPL
SLLIVNYQDPAAPFIQHRILVSGSAGEDDTYGDPNSVTVHNGYAALVMDGVDEFTDGWLRIYHMASGSKVAEQRLTGCNM
PGSVAWARDGSRLDDEETGSDPNQGENRNGMIAIVTTRWNSFTAKDADCPSVSFAFTIKILDFQAYFDGLSAAQYDRLLS
KGLRIDPRLTQKTAAKDIEPETVALPADPSNLRAFVTLQENNAVAHIDLTPGMESIKAIWPLGVKSWAKAKIDVSDKDGV
NLRTHESLVSWLQPDTVVHAVINKFHYLFLASEGDSKSEVLRVKDLAGGLDPEAFDLPADLEDTGLGRLHVDPLFGIKGG
YNASKAWNQQGPYEKLYAYGGRGWAIMNAKTGKMVYESGGEVETLLSELAETKDCFNCDRDKNEADVRSDDSGPECETVE
VFSVGDRHYAAIGMERQGGMFVYDVSNPRKPTAATFVYNRDYSPAATDAAAMGDLSTEAVKFVPASASASGRPLLLVANE
VSATLATWELGEC
>KAF8062898.1 RIBA1 [Scenedesmus sp. PABB004]
MAAPRPPGPPGGAPGAPGAPTFALPRPSAEEQWVQKKQSEFIQGDVRQFSTIDTERPFRDLGDAVTRLLPFHLFNSVDAG
DADLDDTPDHGGADLMSNRHEAWQELVISKADELRKRADASGEHIAALEGQLEAEALSGARPLDRFAMVKLQQEDLRRAI
TADRAVVAKLAAPAPAPAAAHAAPHQPPGGAKAAPKAAAGGAGAGAQMRSGGGALQGNALALQQQAQLQQAQLQQAAVLR
GLQPAQAPAWLGGARAAAARRAGDAGLEPGPGETLSYLSGDWRIFQLRDGHRWSMDDMLTAYVALQEAGAAPLPGGGGGG
ALRPLPRRHLDIGCGIGSVLLMVAWGLRRAAAERGGAPPAALGVEAQAVSCRLARRSVAFNCGAGACDAPRVLHQDLRQP
LPPGLAGPKFDLITGTPPYIAEGAGGRSARPQKAPCCLETRGGIEEYAAAAAAHLAPGGRFVVCGGIQGQPARFKGRRAA
AAAAAAGLVVVREVIVVTREGKPPLFGVDVMRPAAEVAAELGAAPGLAAQVAAGQLDGCTEQLLVQRADGSHTAAWHAAR
EAMGLPPLPGAAPAAPAPPPGLTPAGAGGRLQCRVRMGLAGGNGRPRGAIAAGAHAMRRPPAPVARLAGPAGRGAAPACC
PNLRRGAVIAAGASKQSLYTQLPERLDAPTPGFDSIASALEDLAAGKFVVVLDDEDRENEGDLIINADRVTTEAMAFMVE
HTSGVICIAMEGADLDRLALPLMVNSAENDESMYTAFAVTVDLREGTTTGISAADRAATLRALADPGATPNAFRRPGHIF
PLRYRRGGVIVRPGHTEAAVDLARASGSAPAGVLCEIVDRRDGSMARTPTLQAFAAAHGLRCITIADLIRYRLRHEQLLD
AVGAVPLATRHGDFVAHVFRSRVDGAEHAALVAGDVARGAGPVLARVQMQQHLIDVFGSLHCGAGPFLDQAMDAIAAEGA
GVVLYVQGHAPDGPGKGLAAELAAFAAAQDACAVPPGGGGAAGSGGGALAGANRGGASSSLSDDLRDSAVAAHMLRHLGV
PAVRLMSESEAEAQRLRVCGVEAECAGLPAAGPSRQALQAMLGAAGGSGSGSGHASAAGNGVASAAAGRGGRDELTPAAR
AARARSKQQQPRRRPAARPAQRLVQAMAADMSGQPGGCGAGAAFAEPARGDASTDGAVEADPSRRYLRYPVLLGRGACKR
VYKAFDQVEGIEVAWNQVELSAHDLDEEARERLFSGAAALRAAAAAAAAAAAAAAAAAAAAARGGGGGGGGGGGGGDAAP
PLTRRRPRAGPKTRQLSRLVALQRWAWQILEGLLYLHAHEPPIVHRDLKCDNILVNGASGQVKIADLGLASCQRGLSVVG
TPEFMAPEMYDEAYNEKVDIYRRAAQRRAAAALQRLPARSGSAGAGAARGRSADRAPGRPRECRSIPAIFRKVSQGIPPA
ALAQVPEGPLRSLITTCISPAPEHRPGALALLKHEFFDSLRDAAGASAARGGGCCTPPAFGSCGNLQALCSGGSHAGRSL
RAAVAGAHSGRAAGAEPCSACGDAAPAPGDAGADAPPDGERLLPGAPKPRPAWQRAAQLVQQQDPDGGAAGGGFARGATV
CLAALAGRSAGEEHTMDGEDSDDEVLVSLEEVLTPHPQDLLDPEVSHLTSQARPRRGARGGGAAGAGPRRRTGVRPTRRR
SRAPAAAQVTRTCSGLMLRSSAGCPLAMSLAGGGGGGGGGGGGGGGGGGGAAALGDADAAARAAGGGVAGRVSGTAMVPA
ALLSRYVSSVALQQAVVAAATAAAAGPVASGARASSAGCQASTPPAARGRCGSAAAVLTSVSDVPPLSAPLPAAPGGGAG
AGGRAGGLLRTASALSPRVRVHAGALAAAGLLEMSPGHVVPTPLLLEKLLSRNAAAAAAGLAAHARAPSADCLAGWGEAS
TSPAALQPPQAPERAGLSLEAAAAAAGVLGGPVRPPAAGGGDGGLYAALSLAAPGAACWGAEGGGGGGRLGGAGGAFGRI
VVRRRFLAGGGSGARRNAQSPAPPLAPPLRARSLDVESDFSLGEAEVAEMQALRAALGSRYTQLSQHGDGAAAAAPARRA
VPPARRRVGAARRAASGTSGSDSEWEAGSSDLTGGGSSDDDDDAGGWGPHGPGAADLGAGGSLRGLLGPGPAGGAARARG
PGAGRGGGGGDDPDALAAVGDLLGMEELLLGMADEAEQQGGPQRPGGGRGRGRGRGSSSGSSSGGGRGRGRGGPGRWRAQ
RRAALGRLHVGSVLPADEPGADGACAPALLPPPPLGPDGRPLTAVAAARLATLQVPDSQPARQRRFQPQPQQQRRRGAGA
APGAAGPGSAAAGPEPDHLGSLLDQALFGGGEAEAEPHAPAAGGPAGGAAPLPLSPRSGRARGRARGRGRGRGSKGASPA
ADGGAGEGDAQSLQQQQQQQARQQPPPASAAAAAAAQVPAPSGAGAVPVGETHWQERLRVMHSALDANRALQERLRELLG
GVDQALAGNWSQQLRIKGAEARRRMGPAKARALDEVAAAAAAAPAGGAAAPAGSAGGQRKRVRWQGAGGTGGSSSDDGWG
SGDDARGRGGSHDSDTDGSSGGGGGDDDDDGDGDARRPRRRLGSSQGPLAAQHPGAPGTLAAGAGAPLALGPNAPLLRSR
FWSTPDDGGRRCAPLPPGGRALLAAGGPLVGRLWGWKLGRWTPSEEAALRKGVRLAAIKTAYEQELQALERREPGPSLLQ
ELQARGAELKAASLDDPRLRGAVERFGRREWEQVAADINIGRGGGELQRHWQCYLSEAALRQWGPDELLRLNELVQEHGT
GQWSLVAQELGTGRPAGVVVKAWHGKCWRLIGQQLGCTQQQAKDHYRHLVSAAGRAAGRWRPEEDLALLRAVRTHGADWA
ALERLGLLKGRSARQMRDRFRSVVSPHLDNGPLSMQELELLVAQVERHQAAFGGVKWDALAAAHFPNRSASRLRWVWQSI
RYHSGDLVAVQAAEANRELRSMLAGALPAATPAATAVAPAASVATASGSALQSGGAQGEQQQTPLLPTLSGYGQARLRAA
SRKSLTASLPGSLGAPAPPPAAGGAAAAAAAAERSVLRALMHRTGEGAAPQRSVVWQVEDVVLLSPTGYVAAPPPGGVHR
MSWHAYASSPDTAAPAANLLVGLPERLPMPTPQQHAAFLAWLAERYAEQRAWHARLAGQQAGAAPRRGRPPAQRPGGGGA
APGPFAPLAAAASAELPPLPRVKYHDAAGNRQPRARRPSQPGGGSGADADDEQRLARREAAAREAQRTMQQLGLAAPAAP
VPPAGAALVPRPEQAGSVIQFVMAQQAAGQQLLARLEAAAAGGPPSPQLLAQQVAMRGQLVAQQAALIRFLQHLQAQPAA
AAAAASAASAATAALAAPQAQQPQPQPPAIEQQLQAFAQPNQAQQLAALQVLWGQQQAHAATAAAAAPPLAAQPAGSGSA
ACSRAHTPTPQQPLASPRLSSSGAVQRQGSTAGAAAGVRAAAAVEGGPAAAAAAAAAAGSEAAGAGSQQAGQESQAPAAA
PPPQRPAGAARAATQQRARAPTLADVFGAPGERLRLAPQPPTPQSRRPATGSDGGSDEQPQQPQQPQQPQQPQQPQPAPA
TQVPEPPLADGADGSELAAVAPPMVLRFPLPPLLGQDSARDAAMRVFADWLAVELPLAAARQRAVEQQLQSAAPTAASQG
GAPGQPGSGGAAPEAGGGRRRARSVSSTAGVGGGGGGGGGDAADPSSDWERASSGDEAAPPGRRSASEAGAAASGAAAGS
AAAARGDRGAPQPKPKLTAEQKRVANLPLVLLAARGGAILLSGVATFVQLFPTPQHCGLFLQWAEMAGERVAHAPFKLSE
LKGDAVRLKSLRWLHRPPRPRGGRGATSRAPAGGGGGGGQPRAARAAAAAAAEPGTAEAALSTEGAAAAAAAAAAAAGGE
EAAPADAGAAATAAAIAGGAVRGRSAPGRARGGHAPAATGESPPTVAPAAAAAAPAPAPQRAAAKRKRGGLSDQPEQPGG
APGLAAAAGPAAAEAAGEPPATAAADGAAAAAAAADVRAGSAKRGRPAPGRGGGAEAQAAAGRSPRSPAPGGAKGRRQAA
QLQEQQGAPGAAAPGAVDAREAAAPSPQRAAAKRKQGEQGGDATLADGGPAKRARGAKAPAAGAAPAAPAQPLAAQQQGE
QEEQAGRRGARARRANVRLHD
>KAF8065588.1 hypothetical protein HT031_003189 [Scenedesmus sp. PABB004]
MAPAAALAALLLLLLLAAATTPALAGGGAATVRVAPLTAAQRARMAATQASLGRAVASIRSSVAALRAVRAADHARAAAA
ASSATAGRRALRGDGGGGGGGGGGGASAPPRAMAYRAVTLAADLVSVVYTSLGVVKAALVLLGLTLANSGGGGVLTLDAT
ALLLFAGAWAELLGDVSGMLARVTRTASDAAQPLTRSAADAAPLPAPPAAAALPAPSESRARGALSLPAAMIRRAPPRPG
RRQQQCRGGSAGAGRPPPARVLRLPARHRAATGAAARAGDQQLLSWATGRDGDLQAEPLAVAVQECDHGRTLVALRDVQP
GEVLLAVPMEHVFVSQPTDELEMHWAAEMALRLLREHHAAGAGGSAWEPWLASLPRDVPTPVEFTQREVELLAVPASIRA
VVNMRQVLEDCYDALAGELAAIGCGWRDFLWAVQVLHSRCFFEPTSRRHLAVPGIDMCNHDSAAPCAAVRLLHSPGACQG
LAALEEVAPAAAGAAGGSFFQLVAGGDGVRRGAQVSICYGSWPAEPFVLLFGFVPCGNPHDSVILFADLAAMAERYLAAA
AAKLAGGGGGAAAALLASPGFARALRARAAEADAAAEAGADSDAPPGPPGFRDLTLPLGEVLHHALHALAGELDAAAAAA
AGGAGGAADGDADALYTARPEHAALAAAYTGSKAALARRLAEAHPIRIGGVFVSARSAGAAASMEQFVEGKNPYAILGLE
DPKCGIDDIKKAYRRLALIKHPDKAKTPNAAQEFDELKKAYAVLSDKAARGALDEFLDAQAAREQRLAKQDAKRQRLREE
LERKEREGVQSRSAEETARAKLKSELESLRARMAQEHQQRAAAAAEAAAARAASSAAAGPSSRAGGGGGSGGAATPGASD
DDDTTQLLLRTVKASWDPTIGAYTSAALRSVFAAWPVEDVILKEGRSRRKASALVVLGSMADAQAAAGEVHGDLSNPLLV
TPYLKPAAAAAGAAPRPAPRPSRPLFPGAAPAAAAAAPAAPPGAAAPGAFSSFPGMPPARGGGAAGGGFSSFPGMPPAAA
RPAPAPPAGVHVGTAFEDAVLGKLRAAAGRGGQSDSDSSSGRPCHRHEIMWLFTGVTNAGLQILLSIAAGWLTARLRLCD
AEVLSRQLNAFAMRAAFPAFIVHLLGIKTDLQDLRAWRALGVYVLWVVLAQAACLALHLARGRRSSPRALGQHVLFLTTN
NTGCVGWPVLVATVGRQGAALSMLLGVLFFVQLLPAAIACFELAEWDDGHERAVPSAAAAAAGAPDAAPAPRPAALPVTG
VGRPAPPAAPVASLRYCYWSASELDEDARRAPAGPAGAGAAAAAAAAQQRQRYPAYLEVHVEGPRAAGGGPTLARAKDSA
DSLCLSTPFAAAAASDGAAGAAAGTATPRAQPPPATTPRQQQGGRPLSGLTRRLSRSLSTKAGAVAAAMPLSPARSAALR
KQQARDALSGAVVPLLARDGAGRGAPAASAGAAAGATSPAPAAQQPEGKPEGKPAEPLQRRRSLGGGGAPAWAAADSAVE
LHRMAGARDDAHEAQLAAHLAADDAAAASVGGGPPLPTGASADGSSSLFGARPDSGRINSRTGLLLGRPAAGAPASRLQL
SCAAGAAAAAAPARGAAPPPARPRWRCFAAFASFAAAHPLLVRTVVSQASSFHLWLNFGAIALSVSGARRFLDADSPSSL
PALAWVDGVLAWFSSACIPVLLFANGAWMHNKRVFSPSSQLQVALLLALKLVALPALMIGLTQAAGLRDEYGLSLVLLTA
CPLAPLAFLVCQQHGVGAELATSLTIQGVALLLPVLMALIKISASAGLYDGPMLRAGGAPGAQRLSQRLARPVAALAAAP
RGAAAAPGAGAGAGSSSRDSGAGSRKKKPGGKPARPGKAPPASRSKGGPPAGAAGSGARGGSGGGAGSGSGGSSSGNDAP
PPTSKPQAKQKRPGGASGGPVAKKAKTSKGPRAAGDAGGPGASMAGMQVSDGGGGEGGGGGGGGAGGSRAAGPGTRGRGR
GRGGRGRGSGGRGRGDSSSACQARSRSGSSERGGSPAAGAAEVPSSSSGGGSGGSPSQVQPRASGSGSSRGRGASSSRGR
GASSSRGRGASSSRGRGASSSRGRGASSSSRARGASSSSSSSRAGASTGGSPPARADVSDDSGNHSSALPPPPGSGGGGG
GGKASARGGGRHLAGAPARPRPLDDIRSRDYRELARLVRSHGERAVMRDLCALMSRLKCVDAPPAKKAALLDVLWRILAP
RLGTAKPRHCVEAMLTAARLRHNPRGGAPRPLEQQLQRPQRPAALQGQAHPERPPQRPADLFGACLDQFVCGLDAGAMAP
GEAPRLLANALYAVSTSDAEVHRSARALVERRLLPAFVASAGDAAAQSMSNALYAAALMRARSLDASDLLARARPGLWER
ASPQEISNTIWGAATLGQSLSGDQLAPLLDALLAQLPDAKAQHITNVLWAVAVMRRPLPPPTLARLVLAVERLSPGPRAL
SGLLWAVAKQGVVLPQGQASRLVAAIASDPALPASSAQCISSTLWALATMRLVASRRHVTALLAALEARLPHADANPQAL
ANSLWAVATLRGAGGARLAVPAARLEALFKGLASKLPEANPQALANSLWAAGSLVPPYLPRPLLSGAALQHVVRVMVPRL
KQQEVSNIAFACGMLGWSDAALLDPLIDRAAELACGATRDACGAASAGDIQGLCNVVWVGAVLDMRHKAEQLEAIAACAG
ARWEQSTAEQDKVQLFQLHLWLLDTSCGSRPGAGLAGALAEWQLEECRSAWLRLAVGSVSTSQLQGSVFRALRQLPGVAD
VALEAATPDGLLRVDVAATAADGTRLAVEVDGPWHFRRPDNGLGGSTLYRDRALTARGYVVVSLPWWEWRHGANGAAKAA
YLQAKIDAALARQRPNDGGGKGGGGQAGGGEAGGDDAGGGEAGGGEADSGGEREGAGAAATGAPAQAQRRPVPSGGDSGA
MDLLRREQLGARSRALLPALEAGLVQRLVATRELAVPGNCGALAWADDGSLLAAAGDDCAVRLSRADRHDAGWASLYDPG
HTDPITSMAFLPGSGGGTLVTGGPAKDVRGRAAAARQSPQRRGRPAARPAAEPRPPPLVPPLAPPQIRVTDLARQRVRAY
AGHASTIRALLPLSPAVFASGGDDGTIRCFDARGRGDAGTQSLLVDQRYEAGTSTLGGRASVLALAQDPLAAQYIAAGGG
DALVRVYDVRMLRPPPGASPLTGYSRAAPPPWAYALAPAHLRAGGPRLSRQQACSVAWDRGGGRLLASYSGSAYAFDVRK
HGLSFDQVLEAQQHGAAPLQREWWRIGGAPPLFGGAPPRPPGAGGSGRRGARGRRAVNGGVWPGEGGAAAAAGRAPGAAL
GAAAAAGGERRSVRALRSRAPAPGAAAGAEAQDVGQQLPPSLAERLRQRRLQRERQRGAGAAGSSSGAEAAGSDSPGGDG
ASDGASDGGSDSDGMAGGEGVYIAAEVHFMGPDGTVLHSTRVPLPGAADMATALLGGLGGAAAAAAAAAARRAASSSGGG
ASRGRGAAAAAAAAAGATATRSRRRLARRRRPSASAAPPAAAARAARAVGGPRAHQVLAQQQQQQQQEQQQQQQQQEEAA
DSDDEPVAKRTRRSQDAALFAADAGQAGAAAPPGAAAPGGAGRAPRARQAAARYAPYAPGLARGFMDRAPAASRDAGGAR
GGAGGRAPPPPGGGAGGRAPLPAAQPAEAGASGMTMTGGAIAPGVQMFRMRLELPMTGGHGPALAQAAAAAAAAMAAAGF
APPAAPRGPAGAGEGQAAGQAAGEAAGGGGSPFRVLRPAARPPPSPQAALAAQQLAALAPPQLLPGAAAAAASALSLREH
LMQRLQQQQEGAGAAAMLRGELELPALGRQDVEGHLRRRRQQGQAEEQSAARQACQRQEHQAGGAPVKQEPGAAQQEEQH
HQHQAPVPAAVKPEHAGAAQEAAQQQGGRPRRSKRRRGSAEPQQAAPTGSDAVFLAALSAPEPEQARRARRPAGRVAAAR
AAGAGGGGGGEPSDGSSSDGMPGLVSDPGASDSEADSAGAGRPRGGGGVGGGGGGGWGPFDGSDGEEEEAGAGAHEDEEL
ARGYSRAFTGHRSVVASRNAAWLGSRSEWVVSGSDDGRLWVWHAGSGEVVAVLRGGDRAVKRVAVHPSRMLLASCGSEPL
VRLWSPEAAAAPDAAATAAAAQRGAPDDDDELAGMGGAAMGGLLGLLSQVGERLVWGLLGGRGGRGGPGASAAAGGGGAG
AGAGAAAGGGGRARRGAAAPAGGSARAGRSGTAGAGAADGGAPAPAPRGGAQQRQPLSRRGSGAAAAAAATGGGGGGGAG
AAAAPPPARAGRSTRSRSAPAQPRRGAQAQRQPSEERQAQAQAPAAPEAAQGGGDLGNLVAGLMEGLLAGMGVQGGGGGL
AGLGGLGGLGGGEGMMMAGGMMLPLPGGGLIFPGPPVPPPRGGGGAADEEQQQDEEEE
>KAF5199480.1 hypothetical protein FRX31_010933, partial [Thalictrum thalictroides]
DKTLTGFVEEYCLLIMTHMRRRLNKARRMDPNDVVPRVTKVIEELRKVVHEYQYCNASDHNFCVSLSSGVKAYRKAYAHA
VYPIPNDHEWDAPAYQILPPPLHRPTGRPRGKRRRGEDEPTKSNSKVRRCKKCGSTQHTRATCKGLSREEIAAKAARGRF
KERTKKDPFAPPKEKDVTDKGEAAARGRGRGRGRGGSRGGRRGGRGRGAQTTTTTTPT
>RZC63518.1 hypothetical protein C5167_025239 [Papaver somniferum]
MRPPMTRGRGGGGFRGRSDGGGGRGRGGGGRGFGDGGGRGRGRGGDRGRGSGGRGRGRGAGRGGGGMKGGSKVIVEPHRH
EGVFIAKGIQRNQKVLFLRRRFSANLISLCKKSEELSPSVVVCYFTKQNCAYQFVVVVSNVRLITIYLQARILALNASFF
LKNGGHFVISIKANCIDSTVPAEAVFAQEVKKLQQDQFKPSEQVTLEPFERDHACVVGGYRVPKKAKPSA
>CDP01629.1 unnamed protein product [Coffea canephora]
MASLDMSLDDMIKNRRNNERGRGQGRARRGRGTGGSFRGGRTTGAPRRGPLGSFRRTKNLPWQSGLFEESLKAAGLSGLD
NGTKLYVSNLDVGVTNEDIRELFSEIGELIRYAIHYDKTGRPSGSAEVLFARRSDAFQALKRYNNVQLDGKPMKIEIVGT
NAEVPVSARVNVVGGSNGRRRTVVVTPGPGRTRGPTAVTRGAGQRGRGGMRGGRGRGGGRGRGRGRGRGGGSSGGGGGGG
GGRGIKKALDKSADQLDKELDEYHAMQS
>XP_026389246.1 probable mediator of RNA polymerase II transcription subunit 36b [Papaver somniferum]
MRPPMTRGRGGGGFRGRSDGGGGRGRGGGGRGFGDGGGRGRGRGGDRGRGSGGRGRGRGAGRGGGGMKGGSKVIVEPHRH
EGVFIAKGKEDALVTRNMVPGEAVYGEKRVSVQNDDGTKIEYRVWNPFRSKLAAAILGGVDNIWIVPGARVLYLGAASGT
TVSHVSDLVGPTGIVYAVEFSHRSGRDLVNMAKKRTNVIPIIEDARHPAKYRMLVGMVDVIFSDVAQPDQARILALNASF
FLKNGGHFVISIKANCIDSTVPAEAVFAQEVKKLQQDQFKPSEQVTLEPFERDHACVVGGYRVPKKAKPSA
>KAF8412229.1 hypothetical protein HHK36_000189 [Tetracentron sinense]
MHLKYPKKLDLMVIIMVLLVLLLPIGRGGGGFRGRSDGGRGRGRGGGGRGGDGGRGRGGGRGGGRGRGGGRGGGRGGGGM
KGGSRVVVEPHRHEGVFIAKGKEDALVTKNMVPGVAVYNEKRISVQNEDGTKIEYRVWNPFRSKLAAAILGGVDNVWIVP
GARVLYLGAASGTTVSHVSDIVGPMGVVYAVEFSHRSGRDLVNMAKKRTNIIPIIEDARHPAKYRMLVGMVDVIFSDVAQ
PDQARILALNASYFLKVGGHFVISIKANCIDSTVPAEAVFAQEVKKLQADQFKPSEQVTLEPFERDHACVVGGYRMPKKQ
KAAA
>GBG69297.1 hypothetical protein CBR_g3996 [Chara braunii]
MGTAVRMGTLCKPCRTKATGRCYGSCRKGDKAKEKQKRKRKRKRKRKRKRKQKQKQKQKRKRKRKQKKQQWKTKTTTRTR
KKRKKRKRKEEHEEQEEQEEQKEQEEQEEQEEQEEEEEEEEEERRAEDNDDDEDEEEEEEEEEEEEEEKEEEEEEEEEEE
EEGGAVGAGAEGAGAEGAGAEGAEARGAGGGGGGGGEGAGGAEAAGGAGAAGAAGAGAGAAGGAGAAGAGAGGGGGEETG
RRRRRRRRGQGRRGTGRGGRRGRGRRGRGGRGGSGGRGGRGRRGRGRGRRGRRGRGRRSRAEGAGGEEEEEEEEEEGGAG
GGGGGGGEGEGEGEGGRRKKKKKKKKKNGNVYWVQ
>RVW54411.1 Protein argonaute 5 [Vitis vinifera]
MGEWGEGRRRRGRREGRGRREGRGGGRGGGGGRGRGSGAAAAGGSRPASEPHSPAAFPPLASPSPSASTSTASLSQKFDQ
SLTLQSPAPVRRQPSDPVRPQPQPQPHPQPPPPVQAQPTPPVPTQPQPSSSSQASSSYQASSSSQATGVEVPPSTSKAIT
FPRRPGYGTVGRKCKVRANHFQVQVDDREFCHYDVTITPEVMSKTLNREIIKQLVDLYKVSHLGKRSPAYDGSKSLYTAG
PLPFTSKEFVVKLVKTDDGAGPRREREFKVAIKLASKGDLYQLQQFLCGRQLSAPQETIQILDVVLRASPSEKYTVVGRS
FFSTQLGRKGELGDGLEYWRGYYQSLRPTQMGLSFNIDVSARSFYESILVTDFVAKHLKLRDVSRALSDQDRIKVKKALK
GVKVQLTHREFAKRYKIAGVSSQPTNQLM
>KAG1330857.1 RGG repeats nuclear RNA binding protein A [Cocos nucifera]
MARQDNPFALLGEDDDGSDVTVLIAKVEAKISTTAAPVAVEQQKPKAGADGFPSKPLPPSEYVRTERGRGRGGRGRGMGR
GGFRSRGGGALDEADGQFGNGNSRGFDGDSNGRGRGRGGGRGGRGRGRGRGFYEDRGFGNETPNNEGNENQGHGDGLEEL
GEGRGRSYGPAENRPPRYENEKFGEEGRNLDWEEKGYSGDGRAFRGGERRGGRGYAGRGFRGGEGRRYGGRDGTRNISEN
KEAPADGTEQVVNDAPSGDGATGWDMPAVNDASKDVEPEQANPGQVVSEDVSEKKMPEEEDNSMTLDEYEKLLQEKRKAL
EALRTVERKVVVDKEFEGMQLVEKKKDDDLKLKVEKDKLKKKDSAEKEERVRKSVSINEFLKPAEGERYVGPPSARGRGG
GRGRGRGERGGFRGGYGGRGRVTPAPSIEDPGQFPILGAVAKA
>PSC75544.1 zinc finger CCCH domain-containing 17 [Micractinium conductrix]
MDTGEGYGRGGRGRGRGRSGGYQGGGGYQGGGYQGGGGRSGGSGGYYNGGGRGRGGGYQGGYDDGYYGRGGDGGRGYNNT
FSEGGRGRGRGYWGGRGGGGGRGRGRGRYDGDRQAATQREPPPTDLEFVAELKGHSKKVTTVLMDETGGQLFTGSFDGTV
RVWSCTTGQCVSTVQVGGEVSCMLIFAGFLFVGLKTTAGTGQVKAWHMATSQEYAPMTGHTGAVQALAAAGDMLFSAGQD
KSLRVWKLDGASNQWGCVAVLTAEQGGHLAPISCMWASHPFLFSADYLGTLKVWDLATGTVRQTVEKAHSGNDLPCITNL
TVWEGHIVSASLDGLIKIWEPADPASGNIINPTPIFSFPEQEPGQRSDSSGSGILALCGVADTQNRCVLMASYNGEKCIR
MWELPSFEPRGTLGDVNNARAMAGSAAAQLVFSGDEHGRVKVWKWKAPTTGPGGFPLQQ
>XP_008670690.1 uncharacterized protein LOC103647958 [Zea mays]
MSERIDLNNTSQTLAPPKRGRGRPRKNPPPPAHPRPPDPDTPMVSGFAPGDMVWGKKLNHAAWPGLIYSAGGNSTGHEAQ
LLVSYFGDKAFAWCDAAELRPYEPYFPVAELYDDGGEDFDAAVEASLDEFSRRVEAALASAARPFASADFLASLHDLAAD
RMGFTNRVQAAVAKAHLRAFDAFRALPDPPQYTLELGLLPHVPLPLPDPKADTDAAAAFTTPASSSRRGRKRKEELVKDD
DSDEDWDPSKRGATDLDSDVDFDHRRGSRGRGRGRGGSSGGSGRPRGRPRKTDACRDAPQLKDEDGIQEYPSADEMLLQL
LSIATDPVNGNYDSAPVIVSFFSKHKDSKAPSVYEDKELLENFGCKKGRKKPVRSLGLAPKPEASDDKDQFMTVDGQRGR
RKSAGSLYSARKAEDSYWCDIIISDFDDGDSDYEGCKRKRPSQNTNRSANKKMKQEEPPQGAPSDMENGAPADPSSNEKP
ADGPAALILHFSSPEAIPSVDDINSIFRIHGPIVERETVITKKSKIAKVVFSKSADAESAYHSSGKHNAFGPSLLTSEIK
YLPSEPQAS
>GBF96490.1 hypothetical protein Rsub_09832 [Raphidocelis subcapitata]
MALASYAAFFANPDLADAEVRFTAPAAAPATSAAAPRAPPRLLAALPAHRIVLKPASERWAAELERWTGCGGSGGGGGGV
PAVTIGLAGPEELPLGRAMVKALYSGQLEVPALLSPEASPEAPAVDGAGGGEEAALLRLLELAHCSLLAGVVGLACARLA
ALAQGGRLSWDAVTRLLSAPEDLASSREFTPLRADLASAVRARLGNLEAALNDAPAITALAALPAAALAGLLGGGGAAAA
GEASAVAAANAWVAARGGAANVAAEDCAALLRCVRVDQLAPTYRALALPNISWVVKSGASVQLAQAVALLALPPELSELR
REGLAAYPSLRRWARHWLGRGPRARPPPPAGAAAAAGALRVEAPAVGEERLASMFRAAQARLAAADAAAAGAGAAAALGP
REAKPPKRRRAEGWEEGAEPRRRRAASAPASQDGDGGDDGDDTRPPRDGGRRRAADAGGGPAVGAGEEEEEEAEEEGGEV
AVRTTFFAGFHWHCALRWAPVGRPPPAPRGGRGRGRGRGGGGGGAGARGAGPVPLRLELSLSASHAWCRRGVPLELRGAS
ARVDSLADAAAPPPPARGGGRGGRGAAAGAARLMAAGAGAPPAWRAAGGAGDAGGGPAPGGGEAPCLPRELVFSAFLPVH
VSEWVSDWEGREGMPLALLPYLGGRGGALRASVAAAEIV
>KAF9591603.1 hypothetical protein IFM89_004832 [Coptis chinensis]
MASQGGNLKSTSINGVKLYSVTGQRSTATWLAPKKLRALRKDPDYQKRVELIQDLRFETATTKIKATPDGEFLIASGVYP
PQVKVYELRELSLKFERHLISEIIDFQFSHHFYPQIGLSDDYSKLAFMCADRTVCLHAKYGSHYSLRIPRIGRDMAYDSW
SCDLLCAASSPDLYRINLEQGRFLNSLSTQSPAINKVSRSNLHGLVACGGEDGAVECFDMRMKSSVGRIDAVAPAGDIDQ
EVTALEFDEDGGFLMAVGGSAGKVLIYDLRSSHPIQVKDHMYGSPILDIKWHQTLNSERPKMITTDKHTVRIWDPETGDG
MTSIEPTAGTINDICAFRGSGVMLLALDCSQIPSYFLPALGPAPKWCSYLENLTEELEEGAETTIYDDFKFLTKEDLDKL
NLTNLIGTNVLRAYMHGYFIDYRLYKKAKSLADPFAYDAYIEKKKQEKMEKERASRITIQKKLPKVNRGIASRLLDSEEA
QEGEVKDVDGADKHTKSSKKKKGLNTDVLKDERFKAMFENKDFEVDEFSKEYQALHPMPSKKQTSLIEEHFEPVMEEDEE
HSDSDASTAPQSPEYELDKDETKFKRKSSQAPRMYEVKDGRHAEAFWNRTTLAEEDTLPLGERVATLQDGQRSGIPAEVK
VGPGGSREITFVSRSSATYKEGREEEREAKRRGIQSLGLKPDRSSFGNRGRGGRGRGGGRGGSRGGGRGRSRGRGRR
>KAG2496990.1 hypothetical protein HYH03_004995 [Edaphochlamys debaryana]
MPPPAATTRALYAALNRDGPTTSSRSPMFLALLFKAMQSDVSVKRVAAFAKRLLQLAALAQPNWACGALLLISQLLSHHP
ALWAAITHAEDVGGSGVEAFRDLPGGGDSDEEDDGVERFRDQDGSDEEAEAKAQAKESKGAKGKGGKGKKAAKAGSDEEA
EEEEDDDEEEEERLEGAALDLDGTRRTSHGLASTSGRAGAAANGAAKGKGSLAAQSAAAATASTEAAAAATWPQPSYYQM
DKREPLYANADRSCWWELTALAAHAHPSVSAMSRSLLAGAPVVFDGDPLRDLSLGAFLDKFVNKKPKPVSRTQSAMQPTA
PLGGAGAGAGQAAAGPGAKGSASLAKLGSAAFAAMAEAQVDSADIFFHRFLNLKGVRAKQAKRQEAKARKKDRADGGADD
EDASEAEEAEADAFLSKQEGQVDDLDMEEAGSEDGYDYADLAKALGEDALSDGEEGNDGGSGDAEADQGDDDGDADSLEG
ANPLELPSPSEDDLADSDDGDEAGRRKRARAALAAAGLSEADLEGLSSDDDEDEEDGGEGGESGDEGMEEGSEEEEEGGS
GDVEMEEGPSGEGEEEEDAGTGDGEEEEEGAMDSEEFERLMGLDRGSDDDDEGEDDDDLDLGGGEEEDDDEAPKLVPMGG
KDGKGAKAGKGGKGGKGGKSGAALFASAEDYEAIIERAEREEKARAASKGEDGEEGPELGGGRRGRGGGRGRGAGGGGRG
RGRGGGRGDSPGGRGRGRGGGGRGRGRGQGGRR
>KAG2455079.1 hypothetical protein HYH02_000901 [Chlamydomonas schloesseri]
MTLKVSAPDGVKVYHITSGKTLPQWVAESKKKSLKKNDEYRRRLELIQDFGFKSAAQRIKITPDRNYIFATGYHPFSLRC
FDLANLSMKFERNLDAEVVDFQILSDDFSKLAFLCSDRSVMFHARFGSYYRTRVPKFGRDLAYFAPAAELLVVGSANEVY
RLNLAEGRFMSPLPTAAPANNACGVCPAHGLFATAGEDGQLECFDLRQRTSVGLLDAAAAAGAPGQELTALRFDDSGLHV
AVGTSNGLVALYDLRSQRPLVVKDHMYGSKIVDIKFHSYGADAGAGNRRVISSDKHIIKVWDINTGDNYTSIEPEEGDIN
DVAVWPDSGLIMVANDSPHMHGYFVPSLGPAPRWCSHLEALTEELAEAAPTVYDDYRFVTRADLSRLGLDHLLGTSLLRA
YMHGFFVDNRLYAKAKALMDPFAYETYRQQRIAKKLEEERTARISILKKLPKVNTNVAARIMAESAVAAAKAAEQQQQAE
GDDAAAAAAGGAKKAKLSKEAAAAAAGANMLSDSRFTAMFEDPDFAIDEEAEEYRMLHPNAVREKKAENDLLREHFQEVL
DKQEESDDGEDDGGEDDSGDELDEMGERPSAASGARRLDSGNNNKRGRSADAKRLPDRAAAGGDAKRARTAGGAGSGPSM
FVARDAAAAEAFRRGESLAEKMNQPLADRLAQEPASAPPRRLGGSREVSFVPRSGGEYRGGRGGGGGRGRGGRGGRGGRG
GGDRDGGGGGPERGGGFGGGGFGGGGFGGGDGGPPRGRGRGRGGGGRGRGGGGRGRGGGGGGGGRGRGGGGGGRGRGGGG
RGRR
>GBF95737.1 ribosomal RNA methyltransferase [Raphidocelis subcapitata]
MVGPKTRSAKAAAPKRKAGPATPGSAKKAKPGFTDENARWLKPKGRGAAEDAEDEPLSSEGEEAEEDAQRGGKKTKLQPK
QKQQPKAKAKGKPARQPSPPEEDSDGDDGSDGFGGSDSDDLGIAGDEFGGSGSGSGSEGEGEGEEGGCANGGLLDTDSGD
EGATGSGEDDDGLLGSGSLEGDDSDEEGSDDDDQLAIERHSKLLDKAARRAATEADAEARTMAAGLDTNMEESERYTLPS
GQEVEAEARAPPDLEVVRRRLKETVGVLDNFAAQRAPGRSRAEYMDQLRRDLAVYYGYNSFLTDQVLGLFPPAEAVEFME
ACEVPRPITLRVNTLKARRRELAAALINRGVNLDPIGPWSKVGLVVYESKVPIGATPEYMAGHYMLQGASSFMPVMALAP
QAGERVVDMAAAPGGKTSYISALMRNAGLVFANEPNAARLKSITGNLSRLGVTNAVVCSYDGRELPRVLGERSADRVLLD
APCSGSGVASKDPSVKTSKAAQDIWRCAHLQKQLLLAAIDLVDARSASGGYVVYSTCSVLVEENENVVNYALRKRHVKVV
PTGLDFGRPGLVRHRESRFHPSLEHARRFYPHAHNLDGFFVCKLKKVSNATGPRPESKKGGKGEGAGSDEDDDGDEPAFM
GSADAKDARAAVAAALEQQRGGKAGGAAAATPAKKAPEKNLPSTPGSLSALKKKLKARVQAADEPEGGGSSSEEEIGLGL
GSSEEEEEEEEGSDGDEGEEEASEEEGSEDGSPGGGSSDDDDDDDDDDDGDGAPPARGKQSQEAAVQRGGRGSGGRGRGG
GGGRGRGGGGGGSRGRGRGGGGRGGGGRGGDAGGGGGRGRGRGGARGGRGGRR
>KAF7065133.1 hypothetical protein CFC21_071289 [Triticum aestivum]
MLGRGRGRGRGGGGGGGRGRFSGGRGDGSPRLGGRDDPPPTPRRSSGWGVAPPSRHLWVGSLAPGVTASDLSQLLHRCGD
IEGITRDPGRTFAFVSFMREQDAVAAVRELQGARLQGTPVRIEFSKGDKSSGSYVDDRHAQSSDERHFVEHGRKHQSSPE
KSVDKSKRNKSTEPSEVLWIGFPAGLKVDEAALWEAFSPFGEIVKITTFPGRTYGFVKYTTITAACRAKEALQGRLFNNP
RVSICFSRNEGVAAEVGRCSSVAPYSPHLNRSVRSRSVFEDQDFEAFTRPRRFDSPPRDLRMSSLRASPERLLRDADDVG
FSRDNYLRRGPQIESGHVSNFEPFRMRGLGPERRMSEDIYEQHRSSPTVRGETPWQSIPFERPRRAFPLEDSWDADDHSY
PLSKKLRTGELHDAELPEYPFSEFDRGHVDSGYPRRPFRDLREDDAHPITYEPPMAHGRNYIEPLRNPNPPVDNHEAWRS
QNSFAMHAREVDRSTPEHHGPLPKEEWSWNGTIAKGGTPICRARCFPVGKVLNFMLPDFLDCTARTNLEMLSKHYYEAAS
SWVVFFVPENDADMAAYNDFMNYLGDKQRAAVCKLGERSTLFLVPPSDFSEHVLRVPGKVSISGVILKFQQANPDLTSAN
RQPEALEKMPTSFASYLNTDVSSHEDRDALRRLNPPDTRTVPQGPDYLQPSTGVYTPASTDFIPPYKFANASPYLTSQLP
QQMPAPDSCRETAQGQHQQSPNVWPSGWSNNNDPSPGSGNFNSLAASAVSHTQNDRTSEPYLFATQGIPKGTPSVYAPGE
ASNMSLPSMKPPQPPSRQVVRPQQTPSAPVSLPPVQLAQLATLLAQQNQRGVEAGLPVGSSNRQSGFIQNYNPREHASVM
PDSSGRFIQNANHASVMPDSSGSIPVHNSQLPVPPSVPSQLQVHPPPIQGHSSVPLGSFVPPLPAGPPPFQQLTSGGASM
QTLLPSAQQMGQQLSAQEDLDGDPQKRLQATLQLAATLLQQIHKQSKPGGQQ
>VAI31449.1 unnamed protein product [Triticum turgidum subsp. durum]
MLGRGRGRGRGGGGGGGRGRFSGGRGDGSPRLGGRDDPPPTPRRSSGWGVAPPSRHLWVGSLAPGVTASDLSQLLHRCGD
IEGITRDPGRTFAFVSFMREQDAVAAVRELQGARLQGTPVRIEFSKGDKSSGSYVDDRHAQSSDERHFVEHGRKHQSSPE
KSVDKSKRNKSTEPSEVLWIGFPAGLKVDEAALWEAFSPFGEIVKITTFPGRTYGFVKYTTITAACRAKEALQGRLFNNP
RVSICFSRNEGVAAEVGRCSSVAPYSPHLNRSVRSRSVFEDQDFEAFTRPRRFDSPPRDLRMSSLRAGPERLLRDADDVG
FSRDNYLRRGPQIESGHVSNFEPFRMRGLGPERRMSEDIYEQHRSSPTVRGETPWQSIPFERPRRAFPLEDSWDADDHSY
PLSKKLRTGELHDAELPEYPFSEFDRGHVDSGYPRRPFRDLREDDAHPITYEPPMAHGRNYIEPLRNPNPPVDNHEAWRS
QNSFAMHAREVDRSTPEHHGPLPKEEWSWNGTIAKGGTPICRARCFPVGKVLNFMLPDFLDCTARTNLEMLSKHYYEAAS
SWVVFFVPENDADMAAYNDFMNYLGDKQRAAVCKLGERSTLFLVPPSDFSEHVLRVPGKVSISGVILKFQQANPDLTSAN
RQPEALEKMPTSFASYLNTDVSSHEDRDALRRLNPPDTRTVPQGPDYLQPSTGVYTPASTDFIPPYKFANASPYLTSQLP
QQMPAPDSRRETAQGQHQQSPNVWPSGWSNNNDPSPGSGNFNSLAASAVSHTQNDRTSEPYLFATQGIPKGTPSVYAPGE
ASNMSLPSMKPPQPPSRQVVRPQQTPSAPVSLPPVQLAQLATLLAQQNQRGVEAGLPVGSSNRQSGFIQNYNPREHASVM
PDSSGRFIQNANHASVMPDSSGSIPVHNSQLPVPPSVPSQLQVHPPPIQGHSSVPLGSFVPPLPAGPPPFQQLTSGGASM
QTLLPSAQQMGQQLSAQEDLDGDPQKRLQATLQLAATLLQQIHKQSKPGGQQ
>XP_037441380.1 flowering time control protein FPA-like, partial [Triticum dicoccoides]
LQLGRGRGRGRGGGGGGGRGRFSGGRGDGSPRLGGRDDPPPTPRRSSGWGVAPPSRHLWVGSLAPGVTASDLSQLLHRCG
DIEGITRDPGRTFAFVSFMREQDAVAAVRELQGARLQGTPVRIEFSKGDKSSGSYVDDRHAQSSDERHFVEHGRKHQSSP
EKSVDKSKRNKSTEPSEVLWIGFPAGLKVDEAALWEAFSPFGEIVKITTFPGRTYGFVKYTTITAACRAKEALQGRLFNN
PRVSICFSRNEGVAAEVGRCSSVAPYSPHLNRSVRSRSVFEDQDFEAFTRPRRFDSPPRDLRMSSLRAGPERLLRDADDV
GFSRDNYLRRGPQIESGHVSNFEPFRMRGLGPERRMSEDIYEQHRSSPTVRGETPWQSIPFERPRRAFPLEDSWDADDHS
YPLSKKLRTGELHDAELPEYPFSEFDRGHVDSGYPRRPFRDLREDDAHPITYEPPMAHGRNYIEPLRNPNPPVDNHEAWR
SQNSFAMHAREVDRSTPEHHGPLPKEEWSWNGTIAKGGTPICRARCFPVGKVLNFMLPDFLDCTARTNLEMLSKHYYEAA
SSWVVFFVPENDADMAAYNDFMNYLGDKQRAAVCKLGERSTLFLVPPSDFSEHVLRVPGKVSISGVILKFQQANPDLTSA
NRQPEALEKMPTSFASYLNTDVSSHEDRDALRRLDPPDTRTVPQGPDYLQPSTGVYTPASTDFIPPYKFANASPYLTSQL
PQQMPAPDSRRETAQGQHQQSPNVWPSGWSNNNDPSPGSGNFNSLAASAVSHTQNDRTSEPYSFATQGIPKGTPSVYAPG
EASNMSLPSMKPPQPPSRQVVRPQQTPSAPVSLPPVQLAQLATLLAQQNQRGVEAGLPVGSSNRQSGFIQNYNPREHASV
MPDSSGRFIQNANHASVMPDSSGSIPVHNSQLPVPPSVPSQLQVHPPPIQGHSSVPLGSFVPPLPAGPPPFQQLTSGGAS
MQTLLPSAQQMGQQLSAQEDLDGDPQKRLQATLQLAATLLQQIHKQSKPGGQQ
>XP_037434079.1 flowering time control protein FPA-like [Triticum dicoccoides]
MLGRGRGRGRGGGGGGGRGRFSGGRGDGSPRLGGRDDPPPTPRRSSGWGVAPPSRHLWVGSLAPGVTASDLSQLFHRCGD
IERITRDPGRIFAFVSFMREQDAIAAVRELQGARLQGTPVRIEFSKGDKSSGSYVDDRHAQSSDERHFIEHGRKHQTSPE
KSVDKSKRNKSTEPSEVLWIGFPAGLKADEAALWEAFSPFGEIVKITTFPGRTYGFVKYTTITAACRAKEALQGRLFNNP
RVSICFSRNEGVAAEVGRCSSVAPYSPHINRSVRSRSIFEDQDFEAFTRPRRFDSPPRDLRMSSLRAGPERLLRDADDVG
FSRDNYLRRGPQIESGHVSNFEPFRMRGLGPERRMSEDIYEQHRSSPTVRVETPWHSIPFERPRRPFPLEDSWDADDHSY
PLSKKLRTGELHDAELPEYPFSEFDRGHVDSGYPRRPFRDLREDDAHPITYEPPLAHGRNYIEPLRNPNPPVDNHEPWRS
QNSFAMHAREVDRSTPEHHGPLLPKEEWSWNGTIAKGGTPICRARCFPVGKVLNFMLPDFLDCTARTNLEMLSKHYYEAA
SSWVVFFVPENDADMAAYNDFMNYLGDKQRAAVCKLGERSTLFLVPPSDFSEHVLRVPGKVSISGVILKFQQANPDLTSA
NRQPEASEKMPTSFASYLNTDVSSHEDQDALRRLNPPDTRTVPQGPDYLQPSTGVYTPASADFIPPYKFANASPYLASQL
PQQMPAPDSRRETAQGQHQQFPNLWPSGWSNNNGPSPGSGNFNSLAASAVSHTQNDRTSEPYSFATQGIPKGTPSGYAPG
EASNMSLTSMKPPQPPSQQVVRPQQTPSAPVSLPPVQLAQLATLLAQQNQRGVEAGFPVGSSNRQSGFIQNYNPREHASV
MPDSSGRFIQNANHASVMPDSSGSIPVHNSQLPVPPSVPSQLQAHPPPIQAHSSVPLGSFVPPLPAGPPPFQQLTTSSGA
SMQTLLPSAQQMGQQLSAQEDLDGDPQKRLQATLQLAATLLQQIHKQSKPGGQQ
>KAF7065134.1 hypothetical protein CFC21_071289 [Triticum aestivum]
MLGRGRGRGRGGGGGGGRGRFSGGRGDGSPRLGGRDDPPPTPRRSSGWGVAPPSRHLWVGSLAPGVTASDLSQLLHRCGD
IEGITRDPGRTFAFVSFMREQDAVAAVRELQGARLQGTPVRIEFSKGDKSSGSYVDDRHAQSSDERHFVEHGRKHQSSPE
KSVDKSKRNKSTEPSEVLWIGFPAGLKVDEAALWEAFSPFGEIVKITTFPGRTYGFVKYTTITAACRAKEALQGRLFNNP
RVSICFSRNEGVAAEVGRCSSVAPYSPHLNRSVRSRSVFEDQDFEAFTRPRRFDSPPRDLRMSSLRASPERLLRDADDVG
FSRDNYLRRGPQIESGHVSNFEPFRMRGLGPERRMSEDIYEQHRSSPTVRGETPWQSIPFERPRRAFPLEDSWDADDHSY
PLSKKLRTGELHDAELPEYPFSEFDRGHVDSGYPRRPFRDLREDDAHPITYEPPMAHGRNYIEPLRNPNPPVDNHEAWRS
QNSFAMHAREVDRSTPEHHGPLPKEEWSWNGTIAKGGTPICRARCFPVGKVLNFMLPDFLDCTARTNLEMLSKHYYEAAS
SWVVFFVPENDADMAAYNDFMNYLGDKQRAAVCKLGERSTLFLVPPSDFSEHVLRVPGKVSISGVILKFQQANPDLTSAN
RQPEALEKMPTSFASYLNTDVSSHEDRDALRRLNPPDTRTVPQGPDYLQPSTGVYTPASTDFIPPYKFANASPYLTSQLP
QQMPAPDSCRETAQGQHQQSPNVWPSGWSNNNDPSPGSGNFNSLAASAVSHTQNDRTSEPYLFATQGIPKGTPSVYAPGE
ASNMSLPSMKPPQPPSRQVVRPQQTPSAPVSLPPVQLAQLATLLAQQNQRGVEAGLPVGSSNRQSGFIQNYNPREHASVM
PDSSGRFIQNANHASVMPDSSGSIPVHNSQLPVPPSVPSQLQVHPPPIQGSLPSNPHLMLLANDPIPCHTTLHLPPMHVF
VSAGHSSVPLGSFVPPLPAGPPPFQQLTSGGASMQTLLPSAQQMGQQLSAQEDLDGDPQKRLQATLQLAATLLQQIHKQS
KPGGQQ
>KAG2436117.1 hypothetical protein HYH02_011627 [Chlamydomonas schloesseri]
MALDELGSIGKLNWADELDEYDKTREAEEALKPPEPPRPPPRSASTSAAASASGPPVFGLSLGGVPEDFAPEDVERMMRD
LLPRVRVLRVQRVPGPVVFEVELTSREDVDTVCRRFNGMDVEGCRMWAQPLDSHAGPYAGYAHGGGGGYGGGGGGPRGRA
PSGPFPSGGYDDRGGAYGGERGGPYGGGRGGYGDRGAYGGREGGLAPHSSFPGPHREASFGRGGRGQGGPYGGGRGDRGD
RGGPYGGGPYGGGPGGPPPPPGRGGSAYALDPRFDDPYGAPPGRRHGGGDDRWGRGPGGGDRGGEREPLAPRASAPLPPP
PPPPPPGGAGERGSLPSSVSQPALPFMDGDRPRLKLHPRSSTQLATAPSASSAGGQEGEGSELGGGEGGRPARASAGSEG
PAADAPASTSTSASTSASAAPKPKSNPFGAARPVDTLSKELEIAERLAKEKAAIVAAAAEAAKAAAAAAGGGTPAAGPGA
GAGPGGVPPPPVPGMGMAGPPPPPGAPGMGMRGPPPPPPPPGAMAGPPPPGAAAGMPPGGPMPPPHGLPHGAHMPMPLIG
LATPPLAAMMGIEFGSGVPVPIPLGVMPPPPHHQLMDQTPPPPGGMPMPPGLAAPPPGGLMPMGMPVGGPPPPPPPPPGP
GQPPQPPQRGPMPQQGSPGAPYGTNTPVHILQRPRGPPAGDGDGGVAEDVALTRAAAEQVGARRQANAAAVHAASAAQAA
AAAAAAVKAASAVAALTLAPGNGGEGYEDEGEEEEEDYADEGEGEEEEEEEEEFVDAQEHLAPSDGSVGSEGGASSAAAA
AAAAAASGLAGSGRDGGGRGGRGGRAGRGGREGGRGGGREGGRGGRGEGRGSGRGGRGGRGEGEGRFEEGAEGGRGGRGG
RRGEGRGEGRGGRGGRGGRGAAAAGAGDETAPSPSGAASGMRRQPSHGGKHPQHAQHAGGDGGAHVEGGHGAHGGGHPGG
EERPHREGGRGGRGGRGGDGRGEGGGRGEGRGRGRASEGGGGGGGGGRGRGRTDGGGAHEGGHGHGHGEGKDGGPAAAAG
HQHGGKGAGGGRGGGGGSGGGGAEHGAGGGRGTSGGAGHKSSGGAAGGGGGGGKASGAAAAAAAAAAASAKESKAQALYK
KHIEHQGVKPTTTSNVFDLLNSMGDE
>PNW77983.1 hypothetical protein CHLRE_10g459600v5 [Chlamydomonas reinhardtii]
MGAEAPAASKKAKRPKVDAKSLADDVRQFASTLGLASGAAAGGNDDDAFADFAPSKAKKSIAADGGHPNKRQRLNEDGGD
GSAAPGRKQPPAQKKAAVKVTDAKQPKDNKKQEQRGRKGQDGPRGGDDDELGGDEHGGAKGREGGSSDPLKARDWNFGVG
PRPGESKGLKSLLGKGDSNIWHQALAKLPPLQAEEAGGQSVDPDLYEQRRVAAEKLMESEAAAFEKELSKRNPTDSNWLQ
QVRRAGTSADKLAAATLLVQESAPGNIKALDTLVTLAAKRGGGKELVRQALEALQELFTRFLLPDRKLRFLEQQPLAALG
PASAPLGRDGERRLLLWWTEDCVKRRYAQFVAALEEHSKDNLEFLKEKAMRVMGELLAAKPECEAALLSGLVNKLGDPSR
QVASKAVYLLMQLLGSHPVMKPVVVREVERFVFRPGLADKARYYAVVFLNQVPLSHRASEGGDVLAKKLIDLYFTLFKLV
VEGSIGSAAALRKQQEEKYAEEKQKFWREQRKQETGGGRGGRGGRGGRGSWGGRGGRGGRGDKKSRPPPPPKFAVAEEID
ARLLSGLITGVRRAFPYVAPGDVEPLIESSASQLFRLVHTAPFTVAVQALLLLHQLMSARAAVSDRYYRALYAAMEREGP
TTSSRAPMFLSLLFKAMKEDVSVKRVSAFAKRLLQLAAAAPPNWACGALLLLSQVLAAQPALWASITHAEDIGGGSVESF
KDKAAPEDDDDDGIEAFKDDDGTDDGEEADEEGGGGEGIQLDISGRKGANALASTSGRGGAGAAGGGSLAAKSAAAKAAA
EAAEAAAVWPQPGYYEMDKREPLYANADRSCWWELTALAAHAHPSVAAMARALLAGAPVLYDGDPLRDLGLAAFLDKFVS
KKAKPVTRGASVMEPTSAPLVAAGAVPLPSKKAAAASGGATPAGATLAKLSSDAFAALAEAQVDSADLFFHKFLNLKGVQ
DKRARRVEAKQRKKGKADGDDAGDDVEELDALGEPLSDADDEEVDRFLAKQEGMADEQLGLGGLAMEDDEDVDGYDYGDL
ARAMEAGEGLSDEEDGGARGSELEDDEDEEGRGDGSGDGEDEGEAADLNVLDLPSPSEDDEADSEDGDAASRKERQRAAL
AAVGLTQADIDGLSSEDDSDGDVGEDDDDDEEEEDVEMADGEDAEDLPTGSGSEDEDAGEGEDDHEEGEGEEGEDEDDDS
DGFMAAMMGGGDSDDEEMGGADDEDLGLDDDEDAPALVPLGGKKAADKKGAGKKEKGGGSLFASADDYEALIERAEKEER
ERKAKGGDDEDGDEEQGSRGGRGRGRGRGRGRAGSRGRGRGGGGGDSGGRGRDGGGRGGGGRGRGGGRGRGGSPGSRGRG
GRGGRGGRGGRGRY
>KAF7144666.1 hypothetical protein RHSIM_Rhsim04G0080300 [Rhododendron simsii]
MMHPLNGPDMWEKSGKDPILPAEFTKQPGRPKKSRRREPDEPPKNPIKLSKRGVKMSCRRCGKEGHNTRTCKAPVDATPV
QNTSTRGRGRGRGGGGGRGRGRGRALMDAI
>XP_010464394.1 PREDICTED: small nuclear ribonucleoprotein Sm D1 [Camelina sativa]
MKLVRFLMKLNNETVSIELKNGTVVHGTITGVDVSMNTHLKTVKMSLKGKNPVTLDHLSLRGNNIRYYILPDSLNLETLL
VEDTPRVKPKKPVAGKPVGRGRGRGRGRGRGSSGGGGRGR
>GHP03100.1 hypothetical protein PPROV_000185500 [Pycnococcus provasolii]
MRPPTHDITGARGRGGGRGREGGGRGGGRGRGYGGRGGREGGYGGGGRGRGRDGGRGRGRGRGRGGGGGRGRGGGDGGDF
AASIRNLLSSEEEAIRTIYFTRIQPNATDASFEQMCQPYGAVERVVVPRLPNGMTKGHAACVMATAEQAQAAADGIPNAR
RLRVHTHGSNKDDPPPPAAAAAAVVVAAAAAAPPPTEVRPLSTIPTTTTITTNKTFRGQDVHGLRSATVASKYASLYES
>KAF5731155.1 hypothetical protein HS088_TW19G00760 [Tripterygium wilfordii]
MRPPRGRGGGGFRGGRGDGGGFRGGRSDGGGFRGGRSDGGRGRGRGRGGDRGGGRGGGRGRGGRGGGMRGGSKVVVEPHR
HEGVFIAKGKEDALVTKNMIPGEAVYNEKRISVQNEDGTKIEYRVWNPFRSKLAAAVLGGVDNIWIKPGAKVLYLGAASG
TTVSHVSDIVGPDGVVYAVEFSHRSGRDLVNMAKKRTNVIPIIEDARHPAKYRMLVGMVDVIFSDVAQPDQYMMNFSDSP
SRHYG
>XP_019159749.1 PREDICTED: THO complex subunit 4A-like [Ipomoea nil]
MAEGALDMSLDDLIKKNKKVGGGNSRGRGRGSGPGPARRLPTRTFNRPAPYGTAKLVEAPDSAWSHDMFSVDQQMAFPGQ
VGGGGRPSSIETGTKLYISNLEYSVSNEDVKELFSEVGDLKSFAIHYDRSGRSKGTAEVVFSRRQDALAAVKRYNNVQLD
GKAMHIEIVGTNIAAPPAPSSYSGGAYGDFNGIPRSGQGRGGGGGGVFGRPRGGNRGRGRGFRGGGRGGGGGRGQGRGRG
EKVVSAEDLDADLEKYHSEAMQEN
