# Supplementary material for: Searching for G-Quadruplex-Binding Proteins in Plants: New Insight into Possible G-Quadruplex Regulation
Source: BioTech (Basel). 2021 Sep 22;10(4):20. doi: 10.3390/biotech10040020 (PMC9245464; doi:10.3390/biotech10040020)
Supplement: Supplementary file 1 [file biotech-10-00020-s001.zip › SUPPL_FINAL/File S8.txt]

Proteins containing RGG motif in green plants (BLASTp searching)

>GHP06452.1 hypothetical protein PPROV_000519700 [Pycnococcus provasolii]
MAFLSSAATGSSQPSPLTAFVHAAPFVLTRKAATPLQANVLAPAQQTNTAVRLPQTTTTTTIPVVRAMARKPRTAIVART
AFDAAEVLEALGVTNLTDGACGGMFAHGRARNDAEVTLLRLWFANPVAESRKSGALPPSAALLLTALAHDYVLWARAPNL
QEPLGAPEAVQTLQWLRAASVGYTAGTSAPGPVLLQRHGVEGSASSVPTPPTLAFVCRKSVAWREGAGTLQWTALLAGNN
AFRIDDAPPRDAASSAKVALSHLSAAVPRPQVDALVAQLEGIGAAACALDMHAAFVAATAAEATPGTSTSTTSSGGGNES
RSARGGGRGGDRAAATTTAAEQTTNTTTATTATGPTSRSRRRGDGRRREGGGRGGRGRGGGPGRGGGSGGSGGNNG
>CDM81338.1 unnamed protein product [Triticum aestivum]
MHNSKRIRLYEVKDGCHAEAFLNSVSLGNEEAMPIGERVAVLERKQNSRVLTRKSRWDSREISFNPRSSRRCTEEDEHIE
EEQKDYKRRSVQSLGWKQNKVEFYLFSGRGGRAGGARVRSPSTLGAQEGELKKTGTAKKSRKTTRGEACSPWGLKQNKVE
FYLFGGREGRGGGARRQRRWGSREISFDPRSSRRRTEEDEYNKEEQKDYKRRSMQSLGLKQNKAEFYLFSGHGGRGGGAG
RYRGGGGDRGRRGGGGRGRGGRGRGGGGGDFGGGFGAEVNMVAEVVAGWGQRQRQGPWYE
>CAA7061275.1 unnamed protein product [Microthlaspi erraticum]
MERGGYRGGRGDGRGRGGGGRGDGRGRGGGGRGDGGGGGDRGRGYGGGGRGSERGGGGLGNRGQGSGGGRGGEYDRDQQN
LRSQSQWGPPPGTQLQQPRPQQAVQQPSQAVQQPPQAQSSPAVAAGGVGRGAWGRKPQVSSETAVLPPPPPPSAVVAPTE
TPRAAEVMNPSPSVQLASSHKKEPMKRPDNGGVVAVRRVNLYVNHFRVNFDPESVIGHYDVEIKGEIPSKKVSRFELAMV
RDKVFTDNPNQFPFSMTAYDGQKNIFSAAKLPTGSFKVDFPKTDESRAKSYTFTTKQVSELKLRDLKEYMTGGSSLNPRD
VLQGMDVVMKEHPSKCMITVGKCFFDRKPEDDFNFGVAPAKGYRHALKPTAQGLSLCLDYSVLAFRKAMSVVDYLMLYFG
LRDLRQFNRRDVEEELVGLKVTVTHRKNKQKLTIVGLGKKATKDETFDLIDQEGNEPPRKIFIVEYFRVKYGKDIVHKDV
PCLDLGKNGRQNLVPMEFCELVEGQIYPKENLDKNSALWLKQLSLVNPQTRKDNILKMINSRDGPSGGEIITNFGIDVET
EMTRVEGRVLKAPALKLAERGRPVREEPNARQNNQWNLMRKGVTRGSVVKHWAVLDFTAAEKYNNMKMPYDFVENLIKRC
STLGMQLHAPIVSKASSMDTLRNANALEKLLREVIEEASQKHGGARPTLVLCAMSGKVDGYKTLKWIAETKLGLVTQCFL
GSSAARGGDQYRANLALKINAKVGGSNVELMDTFSFFRREDQVMFIGADVNHPASRDKMSPSIVAVVGTLNWPEANRYAA
RVIAQPHRKEEIQGFGYTVFELVKAHYKATGKRPTKIVIFRDGVSDGQFDMVLNVELLDVKLAFERLNYNPKITVIVAQK
RHQTRFFPATVNDGSDKGNVPSGTVVDTKVIHPSEYDFYLCSHHGGIGTSKPTHYYTLWDEIGFTSDQMQKLIFEMCFTF
TRCTKPVSLVPPVYYADMVAFRGRIYYEASSREKNFKQQQPRGGSSSSSSFAAASLSSAFASMTVEDQAVFKLHQELENV
MFFV
>CAR92137.1 fibrillarin 2 [Nicotiana benthamiana]
MVAPTRGRGGGGFRGGRGDGGGRGGRGGRGGFGGGRGGGGSAMKRGGGRGGGGRGGGGRGGGRGGRGGGFKGGNKVVVEP
HRHGGVFIAKGKEDALCTKNLVPGEAVYNEKRISVQNEDGTKVEYRVWNPFRSKLAAAVLGGVDDIWIKPGAKVLYLGAA
SGTTVSHVSDLVGPGGVVYAVEFSHRSGRDLVNMAKKRTNVIPIIEDARHPAKYRMLVGMVDVIFSDVAQPDQARILALN
ASYFLKAGGHFVISIKANCIDSTVPAEAVFAQEVKKLQAEQFKPMEQVTLEPFERDHACVVGAYRVPKKQKAAA
>NP_001311935.1 mediator of RNA polymerase II transcription subunit 36a-like [Nicotiana tabacum]
MVAPTRGRGGGGFRGGRGDGGGRGGRGGRGGFGGGRGGGGSAMKRGGGRGGGGRGGGGRGGGRGGRGGGFKGGNKVVVEP
HRHGGVFIAKGKEDALCTKNLVPGEAVYNEKRISVQNEDGTKVEYRVWNPFRSKLAAAILGGVDDIWIKPGAKVLYLGAA
SGTTVSHVSDLVGPGGVVYAVEFSHRSGRDLVNMAKKRTNVIPIIEDARHPAKYRMLVGMVDVIFSDVAQPDQARILALN
ASYFLKAGGHFVISIKANCIDSTVPAEAVFAQEVKKLQAEQFKPMEQVTLEPFERDHACVVGAYRVPKKQKAAA
>XP_019243309.1 PREDICTED: mediator of RNA polymerase II transcription subunit 36a-like [Nicotiana attenuata]
MVAPTRGRGGGGFRGGRGDGGGRGGRGGRGGFGGGRGGGGSAMKRGGGRGGGGRGGGGRGGGRGGRGGGFKGGNKVMVEP
HRHGGVFIAKGKEDALCTKNLVPGEAVYNEKRISVQNEDGTKVEYRVWNPFRSKLAAAVLGGVDDIWIKPGAKVLYLGAA
SGTTVSHVSDLVGPGGVVYAVEFSHRSGRDLVNMAKKRTNVIPIIEDARHPAKYRMLVGMVDVIFSDVAQPDQARILALN
ASYFLKAGGHFVISIKANCIDSTVPAEAVFAQEVKKLQAEQFKPMEQVTLEPFERDHACVVGAYRVPKKQKAGA
>XP_009625367.1 mediator of RNA polymerase II transcription subunit 36a-like [Nicotiana tomentosiformis]
MVAPTRGRGGGGFRGGRGDGGGRGGRGGRGGFGGGRGGGGSAMKRGGGRGGGGRGGGGRGGGRGGRGGGFKGGNKVVVEP
HRHGGVFIAKGKEDALCTKNLVPGEAVYNEKRISVQNEDGTKIEYRVWNPFRSKLAAAILGGVDDIWIKPGAKVLYLGAA
SGTTVSHVSDLVGPGGVVYAVEFSHRSGRDLVNMAKKRTNVIPIIEDARHPAKYRMLVGMVDVIFSDVAQPDQARILALN
ASYFLKAGGHFVISIKANCIDSTVPAEAVFAQEVKKLQAEQFKPMEQVTLEPFERDHACVVGAYRVPKKQKAAA
>CAK32531.1 fibrillarin 2 [Nicotiana benthamiana]
MVAPTRGRGSGGFRGGRGDGGGRGGRGGRGGFGGGRGGGGSAMKRGGGRGGGGRGGGGRGGGRGGRGGGFKGGNKVVVEP
HRHGGVFIAKGKEDALCTKNLVPGEAVYNEKRISVQNEDGTKVEYRVWNPFRSKLAAAVLGGVDDIWIKPGAKVLYLGAA
SGTTVSHVSDLVGPGGVVYAVEFSHRSGRDLVNMAKKRTNVIPIIEDARHPAKYRMLVGMVDVIFSDVAQPDQARILALN
ASYFLKAGGHFVMSIKANCIDSTVPAEAVFAQEVKKLQAEQFKPMEQVTLEPFERDHACVVGAYRVPKKQKAAA
>KAF8068215.1 HEN2 [Scenedesmus sp. PABB004]
MADDMVDGSAAARAVAAATRQAAKRKAEEVVREAPQAGSAKKSKAPRASSSTHQVAVPDGFDAAAQGLDPAVHGTLEEPS
YTGPPAKTYPFELDTFQKTSVACLERRESVLVAAHTSAGKTVVAEYAIAMAFRDKQRVIYTSPLKALSNQKYRELKEEFG
DVGLMTGDVSIDTNANCIVMTTEILRSMIYRGSELLREVAWVVFDEVHYMQDRERGVVWEETIIFLPDDVKMVFLSATLS
NAREFSQWVCHLHKQPCHVVYTDFRPTPLHHFACPVGGQGMFKILDERGFREDNFKKMRAVFEIEDDGGGDKGGGGGGDG
GRGGGRGGRGGRGGRGRRGGGGRGEGGRGGRGGGGKQSYAQKAEAMQDHLMRLVRSLQSFKMQPLLVFAFSRRECEAYSL
AAANPDMGNLCFTTPEEADAIELVYNNMLQCLAEEDRALPALAHMLRMLRRGIGVHHSGLLPILKELIELLFQDGLIKVL
FTTETFAMGLNMPARTVVFASIKKFDGQAERYIGSGEYIQMSGRAGRRGKDDHGTVIVCVDETLDLDTCKGIVQGKASPL
LSSFRLSYYTLLNLMKRVEGGAHDLEYVIAHSFQQFQQEQAMPKMEAELKEVEAQSAALQLEGAAAIDEYRRLRGALAQA
EGVVAAAIRQPDRALAFLRPGRLVRVREGADDWGWGIVVSVLRKGAPPAAGGGGPGEPGGDAAAFYIVDTLLPVQPGSLR
DQVRPAPIGLGGGKPGGGGKDGGGKDGGDGGKGGKAKGGGAADPEFAVLPVSLGLVTGISSLRVALPDDLRPPEARRNLL
CVLQDMAARYPAGLPLLDPVADMAITDDPGLAEAVSRVHELEGQLVKNPVFQAERDAERFALFAKKAALDERADELRAQL
KGTLLESFREESKARLAVLRKLGHVKDGTVQLKGRAACEIDTADELLSTELMFNGCFHGLDKHQLLALVSCLTPTDKTSE
QIHLETTLAAPLQQLQDAARHIAALSRECGLECDEEQYLSSFRPSLMDVFYNWSKGKSFAEVAGMTDIFEGSIIRVARRL
DELMQQLASAARSVGDDALAGRFEESNATLKRGIMFSASLYL
>PRW34024.1 helicase-like transcription factor [Chlorella sorokiniana]
MGEVIDLLSSSDDEGQQRPQQSGRPRDRVASGDLTHFQAASGSGDEVEIVEDPSPRQKQQQQRVEQLDADLAVVAVTGDV
WNRTLPHTRNLCGEHPFTKGSSASNQLACDKCYCYVCDCPTTECKEWGTGLDRTDHCNGHPGSDMHAAQKRLRQVQQAAQ
RGGPAAGAAPATAAGAQRPNVIQRALDALAGRVRLPGSVGKAGKAGKAAHLKAARFQPYSPDGKPAAAARPCRLTIMPDP
SGDRDMMLVARVELKVKAVGSNTIARLRERLEPTGFYVNPDPTIDYGDKLCIDNLFEKRWDPATGAYSEANLKFKKMPLG
EAAPQTGDQRRRQVTVIQFDGREKPTTYGVEVHKEATVKDIMEAVAPLAGLDPAGERFVAGNLRDGALHVAFLPDTFKVT
DRESKNVRLVLWRVPKPSDKGEQGPNYAIVFHRKPTGQEYPQWDGAGLPTLLPLGKTFANGGKVAEKAMVERLLEALRPL
RRQEEGGAAPPSVREDARLLLDGGLHLLRSSTYNVSYSYLADRDTEFGTTRAYSSALRYGETFFRDGRLYLRVDWTAQQA
ERFDMAAWHTPAVHESASPEAMQPTLDIIKANDEWAAKKARAKQLPWTMLDELKGAARGQEPGVQYPAYRRFAAEPLARV
VLDLVPSTTSSSEKRGTAVFEVYVWKGDRGPPHRKWFLAHDAWESGRGARQVFAELGTNPLKAMMEVLLWTNEEHARMKA
RINEWSDKEAASERSIPGLMTALERGEMPAAQQPAGLTVQMRPYQLQSLQFMLDCERGEGGFRRLFWQRMTTPHGTRYWW
SHLLGRASLDVPAQGWGGWCAEEMGLGKTVEVLGLILANPAPPPAQGEPRVQKNAQGLIKSRATLVVCAVSLVGQWIAEA
QSKLNGSLRMHMYHGQNRIRDPIRLATDFDLVVTTYATLGADYGGKKNSGSKPNFPPLGAIEWHRLVLDEAHTVKNAAVG
HSKACMALVSQRRWMCTGTPINTDVADLYGQFCVLGLAPFNSKTFFDTHVKHAYGSSMYAGGCPALMVTLGATMVRHTKR
QVLGGEEVLQLPPKTEELVEVVLTAEEQAAYNKAHEASKALFAQYRALGNAQINKHLLQIMALLLPMRRVCSGGALKPRD
LLVNDPMFGEGAALRRRRLAADGAGGLAPTDHSLVAPDEECSICLDVLEGPTVTPCMHWFCRECILGVLGMNAKCPLCRR
ELAVHQLRQGITAAEADEEEAAAEAAAAAAAATAAGEQPKGEGSAAGEGGDQQPPAEPAFVSESKLQALLKELRAMRRAD
PSAKALIFSQYVSTIEWLKTRLTAAGFGYRFISGSMPLKQRARAIQQFQGDPPTTVFLLSMRSGSVGINLTAASHVFLME
PALNPALEEQAIGRAWRMGQKRAVTVKKFYVKGSVEERIMEVVKQRQEAVGGAGGAAAAAAAAGDEMEMEAGPGRGRRGE
RTNVRVQDLVGSIHADRQQLRVSELEVLFQDPAFPEPRVPEQHASDDEEDERAAAALAEAEAQRRGGGRRGGRGGGRGRG
RGATAGRGRGGGGRRSRTVSREDEDNDEEEDEDTLGEEEDSLLAAGARLGRGARRTTRRRQPVRYADLNYGLSGNEEDEE
DEEDSYLAARGRGQAQQPRAKRKRRSVAEDSDEDFEIEEESRGVSPDIDDLSDDFKLDADAFDEEEESPALPPAAKRRRR
GSVPRVSAPAGVLRSAGALANSSSSSSPE
>KAG2443577.1 hypothetical protein HXX76_001928 [Chlamydomonas incerta]
MDEELLAVELEALEATFPDELVVQRGSGCAETANVLEVLLPLAPRGAQPEHAFVAGRLRLGVGASYPDVPPTITLLDTKG
IGDSRLARLHQALRDEAAALAGEMALGVLCEHALDLITAENTPEGMCAFCLTSVELPRQPGGQGGGGGGAEGRERLMRLA
CFHAFHRECFSTWWLWRQQALREQEAALVAHTGASAASVLRGEGLPPRDGDGVYATCCPVCRAPAPLDCLGPALRAELVD
TALAAAFAAAEAAAAAAGAGKGRSNGARHGKASKGSKHQGPEHAADEEQALGEGEVDEEALAERLRRLRVAAAAAAQLAA
QREEAERARRLRPEQLREYAAVQAKHAAGLARQQAAGGLIETASYSISGWSQGPAEPPPPPPPTAQAKAPVQAQAQHAQP
PHQQPGQGTAAPGQPEKPGAGGGGGGRQGRGRGGGEPGRGRHGGRGGADGHGGGGDGARVSAASSASASARGEQPADGAG
QQERGDRRRRGGGGRGGGEGRGGDGSRGRGGGGDGQQQQQRRQQVAAETGSSQAQSHPGAADAAAAAGRASAAAASAASA
ASAAATAAMDSVANSAPGQNGGLRSSGSGRDRKVGGRGREGGDGPAGRGDGGAGQAESQGGAAHHLAAAAGAGHAGGGGR
GGGVRGGRGASGSGGDGRGEGGSGRGGSVRH
>XP_002436393.1 nucleolar protein 10 [Sorghum bicolor]
MAASHSHGAGTLKSTAINGVKLYSLTGSRYVAPWVVAKKKRALRKDKEYQRRLDLIHDLRFETATTKIKLTPDDQYVIAS
GIYPPQVKVYELKELSMKFERHLISEIVTFQILGDDYSKLAFLCADRSVNLHAKYGSHYSLRIPRMGRDMAYDCWSCDLL
CAASSPDLYRINLEQGRFLASLSSQSPAINAVTRSKIHGLVACGGEDGAVECFDMRKKTSVGRINIPAVSSEDYYQEVTS
LQFDEDQGYLMAVGTSTGKISIYDLRMSSPLRVKDHMYGSPILNIKWHQTLNSTEPKLITADKHIVRVWDPNTGNNMTSI
EPDGGAINDVCIFRNSGLMLLALDNSQIPAHFIPALGPAPKWCSHLDNLTEEMEEKPDTTLFDEYKFLTKEEMERLNLTQ
YIGSSAVRAYLHGFVVRYELYKKQRAEVAPVEYETIKEEIKKKKIEAQRKSRITQVVKIPKVNRHIMDSIMEDEMDLDAE
NVDKSSIKKKKRKLELNKAILHDERFKPMFEDKDFEIDEESKEYLALHPQAATKEPHLVEEHFDSVSEDDQQSDGNASDA
SAESDSDDGIHNSKRIRLYEVKDEHHAEAFVNSVSLSNEEAVPLGDRIAALERKQNSKALDAVKYGPGGSREISFISKSR
RRHKEESSSDDEPKGVKKRGVQPLGLKQGKAEFYMFGGNRGRGRGGGGRGRGGRGRGGGRGRGRGRGRG
>XP_003573764.1 ankyrin repeat domain-containing protein 6 [Brachypodium distachyon]
MGRRRAGGGGRGGGRGRGGGGEGRGRGRGEEEDLPLHKAARSGDAAAAESLCESDPLALNSRDRLSRTPLHLAAWAGHIE
VVKCLCKHKADVGAAAMDDTAAIHFASQKGHMEVVRELLASGASVKAKNRKGFTALHFAAQNSHLELVKYLVKKGLDITA
KTNGGQTALHVAENDDVRAFLKECEQALKKGEELPSEKKDDSVSEKSGDGKVSDEAVKDGAEAAQGEKRKSDDSGVPEQK
KAKVSLRHLENDMEEEEEGEQ
>GFC68840.1 hypothetical protein [Tanacetum cinerariifolium]
RRRGGRRRGGRGGRGGGRGRRGHGRRGGGLRGGGGRRRRRGRGRRRRRRGRRRRRGRRRRRGRRRRRSRRRSRSRSRSRR
RRRGRRRRRSRRRSRSRSRSRRSSSSSSRSSSRSSSRRSSRRSSRRCSRRCSRSSSSRSSSRRSSRSSRRRSSSSRSSRR
SSRRSSSRSSRRCSRRSRRSRRHSRSLGSRRRRRRRISSSSSSSSRRRRRRRISSSSSSSSSSSSSRSSSSGSSSRSSSS
RSSSSSSSSSRSSSSRSSSSRSSSSSSRSSSSR
>KAG0449522.1 hypothetical protein HPP92_027281 [Vanilla planifolia]
MRPPRGGGRGGGFRGRGDGGGGRGRGRGGGGRGEGRGGGRGRGGGRGARGRGGMKGGSKVVVQPHRHDGVFVAKGKEDAL
CTKNMVPGESVYGEKRVAVQNEDGTKVEYRVWNPFRSKLAAAILGGVDNIWIAPGSRVLYLGAASGTTVSHVSDIVGPTG
MVYAVEFSHRSGRDLVNMAKKRTNVIPIIEDARHPAKYRMLVGMVDVIFSDVAQPDQARILALNASFFLKNGGHFVISIK
ANCIDSTVPAEAVFAQEVKKLQAEQFKPSEQVTLEPFERDHACVVGGYRMPKKQKAAP
>KAG0477843.1 hypothetical protein HPP92_012562 [Vanilla planifolia]
MRPPRGGGRGGGFRGRGDGGGGRGRGRGGGGRGEGRGGGRGRGGGRGARGRGGMKGGSKVVVQPHRHDGVFVAKGKEDAL
CTKNMVLGESVYGEKRVAVQNEDGTKVEYRVWNPFRSKLAAAILGGVDNIWIAPGSRILYLGAASGTTVSHVSDIVGPTG
MVYAVEFSHRSGRDLVNMAKKRTNVIPIIEDARHPAKYRMLVGMVDVIFSDVAQPDQARILALNASFFLKNGGHFVISIK
ANCIDSTVPAEAVFAQEVKKLQAEQFKPSEQVTLEPFERDHACVVGGYRMPKKQKAAP
>KAG2451206.1 hypothetical protein HYH02_003813 [Chlamydomonas schloesseri]
MTTSRSAPNTSSRLELLEYHRGHIAGSVVLLGGSNGDAAPEKNAESGAGAGATASEGHGHGHGPGRGGARRGWGLLSVLR
AAFLPEGFPESVSPDYLSFQAWDTVQALSSYVRGMLTSAAILRGVGVGQQVGAPAAAAGQGGGRAAEGRRRGGGGAAEGR
RRGGGGAGEGRGRGGGEAGEGRGRGGGGAAEGRGRGGGGAAEGRRGGGGGAAEGRRRGGGGAAEGAAEGRRRGGGGAAEG
RRRGRRRGGGGAAEGRRRGGGGAAEGAAEASTPLAAVFTFFLRDLAGMAGGVLFAYAEGSSFDACAKQWRLFADITNDLG
MTVELASPLLPRALFLPCACFGSIARSVTGVAGGATRAALTQHFARRGNAADVSAKEQSQETATTIVGMVLGMAVTRLLA
TDPHDPAGTTIGGSSSSSSSRAVWAVLAAWLVFGLLTALHVWANVRAMRCLVLRSLNQPRLELLVTRYLGQDGGSSAGDA
AGGGGGSGGAAAGRVLSPLQVSALEDLTPPPFRRLWDWAAGAARRRPVQLHFGCRLAAAAAAAAAAASSAGAGGGRGRGG
SGSGGGGAEGAQEQEQPQSRLRQAVARASRRPYLLLASASGSTTHGGGGGSGTTLLPPAASPPRGGRTHVHVHVVLHRRA
TAAAALLDAAAADAAGAGAGAGARARADGLLRAFVHAHCLAHQLRLLQHAQAAQAARREHTAGAAPAATASAAANTVAAA
EAAADEWMATRYEPFLCALAAAGWHTDRVTLPRPAWTAEWGPAVGPAEAAREGSRGRGAHED
>GFP82682.1 ATP-dependent RNA helicase dhx36 [Phtheirospermum japonicum]
MSCPLLHNPFRHICFFTLVQFPQPLSSAVRFQFIGGRRLLKSNFGRISTLTSMSYRPNFQGGRRGGGGRGGGGRGGGGRG
RGGGGRGGGGEQRWWDPVWRAERLRQQAAEIEVMDQNEWWGKIEQMKGGGEQEMVIRRKFSRDDQQVLADMAYQLGLYFH
AYNKGKALVVSKVPLPNYRADLDEQHGSTTKEIKISTEIEKRVGNLLNSSNGTTSAGNNSSTSSETATLQSKPAEISRSV
SHLEIDAASEEFSVELKQKQEKMRESDSVKAMLEFREKLPASKVKSDFLKAVAENQVLIVSGETGCGKTTQLPQFILEEE
ISSLRGAKCSMICTQPRRISAISVAARISAERGEKLGDTVQDPNLTGITHLLVDEIHERGMNEDFLLIILRDILPRRPDL
RLILMSATINADLFSKYFGNAPTVHIPGLTFPVKEFYLEDVLEKTRYSIKSESDNFPGNSRGRRRQQESKNDPLTELFEV
ADIDALYKGYSASTRRSLEAWSDSLLDLGLVESTIEHICRHEESGAILVFLTGWDDISKLLDKLKANNIVGDPNKFLVIP
LHGSMPTINQREIFDRPPPNVRKIVLATNIAESSITIDDVVYVVDCGKAKETSYDALNKLACLLPSWISKASAHQRRGRA
GRVQPGFCYRLYPKLIHDAMPQYQLPEMLRTPLQELCLHIKSLQLGVISTFLSNALQPPDPLACLNPALTIAAALAYRQP
FVLPINRKEEADEAKRSFAGDSCSDHIALLKAFEGWKDAKRNRNERTFCWENFLSPVTMQMMDDMRMQFLDLLSGIGFVN
KSQGPEAYNQYSDDLEMVCAILCAGLYPNVVQCKRRGKRTALYSKEVGKVGIHPASVNASVHLFPLPYMKLRGELDKLLA
RKIEEPGLDVTVEGKGVVAAVIELLHSQNLRYR
>KAB8115674.1 hypothetical protein EE612_056327 [Oryza sativa]
MRPPRGGGGGRFGGGGGGRFGGGGGRGGRFGGGGRGGRGGGGGFRDEGPPAEVVEVSTFMHACEGDAVTKLTNEKVPYFN
APIYLQNKTQIGKVDEIFGPINESLFSIKMLEGIIATSYSAGDKFYIDPMKLLPLSRFLPQPKGQSQGGGRGGGRGGGGR
GGGRGRGGGGFRGRGAPRGRGGPRGGGRGFRGRGRF
>EAY81419.1 hypothetical protein OsI_36586 [Oryza sativa Indica Group]
MRPPRGGGGGRFGGGGGGRFGGGGGRGGRFGGGGRGGRGGGGGFRDEGPPAEVVEVSTFMHACEGDAVTKLTNEKVPYFN
APIYLQNKTQIGKVDEIFGPINESLFSIKMLEGIIATSYSEGDKFYIDPMKLLPLSRFLPQPKGQSQGGGRGGGRGGGGR
GGGRGRGGGGFRGRGAPRGRGGPRGGGRGFRGRGRF
>KAE8699810.1 Mediator of RNA polymerase II transcription subunit 36a [Hibiscus syriacus]
MRPPRGRGGGGGFRGRGGGGFRGRGDVGFRGRRRGGGDRGGSAMKSRGGGRGVRGGGRGRGGGMKGGSKDCRSDGAKVEY
RVWNPLRSKLAAAILGGVDNIWIKPGAKVLYPGAASGTTVSHVFDVVGPARILALNASFFLKAGGHFVISIKANCIDSTV
PAEAAFQSEVKKLQQEQFKPFEQVTLEPFERDHACVVGGYRMPKKQKAAT
>GBG61380.1 hypothetical protein CBR_g20411 [Chara braunii]
MASTHNLYALLGDEENEDPEAVLARVTALKDVDIVPTKSAPTKDQRNQQGSAKSRALESSHKDSGNANAARGGDQYEGGG
GGGGRGGRGGRGRGGRGGYGGGYGDRDGGGRGGYGDREGVGRFGDREGGRGYGGRGGRFGGRGGGGPGGGGGGDRDNERE
NDSGLVEREGGGGYGGGGYGGRGYGGGYGGGYGGRFGGGGDFDGERPGAGAQDGFVGEGRSDRFYDGGRGGGRRFYGRGR
GGRGRGGGFSGEGEEDGRPPRRDFDRRSGTGRGFEMRRGGAGRGNWGVEGDQGANLNVKAEEAEQESEAPPKEPAKAEET
EAPAGEDGETTNAAPAPAAEGEEKAQTTAQEDAEPKKEEPDEMTLDEYEKIKEEKRRSLLAALNKGGDDKEKKTVAQADI
KAFENMGLVDKSSHYDEEEERYTLKSVPKETTKVKKQPVEKKEVPQEVLPKKSIPIHEFLRPVEGDSASWRYSGAGGFRG
RGGRGRGEGRGRGEGGGGGGGRFGGRFGGGRFGGGGGGGGGGGGYENSYGEHPPAIDDQASFPTLGGGA
>PKA52350.1 Nucleolin 2 [Apostasia shenzhenica]
MGKSSKSSAAKVAPAAISVPPPKTGKKGKRDAEEPIEKPTSAKKQKKGALDAQTKQKIEKKSIKAPSPPKKKPEPSNSED
TSSESEEEVKVTLKKSSKIVKQPAKVSSSSEESSSDEESKPPKAALPSKNLPASGVKKGEVVSLTKKGSSDSSDTESSSD
EENGTPNKAVALSKAPPTQKNGTAKDSSSDTSESESDEEEEARKKASITKKPPAKAAFVLKKEESSESSESDSEDEEEVP
KNTSITKKLPPKAFSVLKKEEESSESSESDSEDEEVAAKTVAVAAKAGLATTAKRKEESSDSSEDSDSDEDEAPPAAPLR
KADASQQKRPKVEESSEESDEDSSDESDKEPKKKKQKIPDTTVSNTVKPNVKTSKKDSSSDDDDEDDSSEESSDEDVSKA
QHKDKKAIKTPTRVSSDEKPSEGDSSEESEDEQPKMPLKKETDVKKKNAPTANGMEKQTATKSEKKGEKTSASNQSSASG
FTTLFVGNLSYNVGEDDIVDFFKEAGDVVDVRLAKADDGRFKGFGHVEFATAEAAQKAYDELNEQELLGREVRLDFARGR
GERGSYTPYSGKENKSFQKDVRGQSYTIFVRGFDKSLEMDQIQSMLEEHFGSCGEITRVSLPRDYESGGSKGIGYMDFKD
QAAFSKALELSGSELGEYALTVEEAKPRGDARDGGWSGGRGGGRDSGGRGGGRGRRGGRDGGGRGGGRGRGGGGGGGRGG
GPNRQSAGTPSQGKKTTFSSDY
>KAG0625272.1 hypothetical protein M758_2G041800 [Ceratodon purpureus]
MALSCSTQILQRSWLVYFRQGTLCLASSAVNVGFRTRAFTSSSYVLRAHSRVSQSSFPVWRPRQGSSAFGLQSVRALVSS
SAGVESGQGSGQALAEAEASSSLVEEEQGGKELKDLQDDSKVTAAAVADGGDEDEVVENLDYSVIAAEDLNDVVINAALH
EEVEEALGSVDLLNEGGRPGSASVDSAAEDSEAEKLQDLHPWPEWDKFLNMLEVGGHFIFDTETTDRRPVVRQEDDSGKI
KRASMAFARNRDDVINALSPKLLRILAEFGCPSTDRKVVNAGKRLRVSLDIAEVSICKPCDIRNACERAYNKPSNNDVVA
TQDVVRLLVAYAMLAKSQARAVPGEVESAAKELLMEVVKASEIPRDPSLPPPAPRAVNPPREPKVVRRNAHMDNIDMKPG
DWKCPECSFVNFSRNKECRECQIPRPPLELPPGDWQCPDCGFVNFSRNVVCKKCQTTNTKAEIKEGDWECPRCNFHNFSR
NKECYECRTERPRGAGRVSDRGDSRRPGQWDRETSRSSYGRTEERGRSSFEERGRSSFEERGRSSFEERGRASRDRSPYE
RSAERGRSSFSRSEERSRPARDIWEKPSESDGEESFERFERPRSAEGGGRRKHEEWKPTRTEVKPSRFNFDISDGSDEDF
ASTMSSDDDFKDIDFGDEDEGSEPEERISTRGRGAPAKSFRGGRSDDRSESWNSGVSRMRSQSEPPSRGRNLRERELSSS
SGDEEDFEDFEDLDFGDDEEEEERAVSSSRGGPGREFSRGRGGRGDRGSFDSGAGRSRAPWTRDGGSMESRGRSRDAYSD
DEGDSRSYRGRDDSWSSDRPPSRGRGGGRGGGRGSFGGRGGGGRGGGRGSFEGSSFRGGRGGGGGRGGGGRGGRGGGGRG
GGGRGGGGRGGGFRGRGR
>KAG0585828.1 hypothetical protein KC19_2G042400 [Ceratodon purpureus]
MALSCSTQILQRSWLVYFRQGTLCLASSAVNVGFRTRAFTSSSYVLRAHSRVSQSSFPVWRPRQGSSAFGLQSVRALVSS
SAGVESGQGSGQALADAEASSSLLEEEQGRKELKDLQDDSKVTAAAVADGGDEDEVVENLDYSEIAAEDLNDVVINAALH
EEVEEALGSVDLLNEGGRPGSASVDSAAEDSEAEKLQDLHPWPEWDKFLNMLEVGGHFIFDTETTDRRPVVRQEDDSGKI
KRASMAFARNRDDVINALSPKLLRILAEFGCPSTDRKVVNAGKRLRVSLDIAEVSICKPCDIRNACERAYNKPSNNDVVA
TQDVVRLLVAYAMLAKSQARAVPGEVESAAKELLMEVVKASEIPRDPSLPPPAPRAVNLPREPKVVRRNAHMDNIDMKPG
DWKCPECSFVNFSRNKECRECQIPRPPLELPPGDWQCPDCGFVNFSRNVVCKKCQTTNTKAEIKEGDWECPRCNFHNFSR
NKECYECRTERPRGAGRVSDRGDSRRPGQWDRETSRSSYGRAEERGRSSFEERGRSSFEDRGRSSFEDRGRSSYEEHGRA
SRDRSPYERSAERGRSSFSRSEERSRPARDIWEKPSESDGEESFERFERPRSAEGGGRRKHEEWKPTRTEVKPSRFNFDI
SDGSDEDFASTMSSDDDFKDIDFGDEDEGSEPEERISTRGRGAPAKSFRGGRSDDRSESWNSGVSRMRSQSEPPSRGRNL
RERELSSSSGDEEDFEDFEDLDFGDDEEEEERAVSSSRGGPGREFSRGRGGRGDRGSFDSGAGRSRAPWTRDGGSMESRG
RSRDAYSDDEGDSRSYRGRDDSWSSDRPPSRGRGGGRGGGRGSFGGRGGGGRGGGRGSFEGSSFRGGRGGGGGRGGGGRG
GRGGGGRGGGGRGGGGRGGGFRGRGR
>PON37591.1 H/ACA ribonucleoprotein complex, subunit Gar [Parasponia andersonii]
MRLPRGGGGFRGGGGGRGGGGGFRGGRGGRSFGGRGGGFRDEGPPEEVVEVATFLHACEGDAVTKLTNEKIPYFNAPIYL
QNKTQIGKVDEIFGPINESYFSIKMMEGIVATSYAAGDKFYIDPAKLLPLARFLPQPKGQGQTGGRGGGRGGGRGRGGGG
DRGRGGGFRGRGAPRGRGGPPRGRGGFRGGRGRF
>KAB2002147.1 hypothetical protein ES319_D11G045700v1 [Gossypium barbadense]
MTPYDRRYGDPQSYRQRRSDFMGQPPPVGPPTMGPGMVMPSSYPRGGQIPYGGPPTAHPPSFHGRVHGPVRGQGDFDSYS
SFRPPAGRFEMGRGGDIGHSHADRRSDGIRVREAGRGGGGRGGGGRGGRGGGGRGYGGRHGGSSRGDLDNVSLPRKNFGK
LVPFEKNFYIESPAVREMTEQEVMFYRRTRDITVQGHDVPKPIRMFRDANFPDCCLEVIANLGFVEPTPIQAQGWPMALK
GKDLIGIAETGSGKTLAYLLPALVHVKAQPPLVHGEGPIVLILAPTRELAVQIQEEAAKFANNASIRSTCIYGGAPKGPQ
TRDLKRGVEIVIATPGRLIDMLEAQNTNLKRVTYLVLDEADRMLDMGFEPQIRKIVSQVIIGSPDLKANQSINQVVEVIT
DLEKYNRLIKLLKDLMDGNRILIFMETKKGCDQVTRQLRMDGWPALSIHGDKNQAERDWVLAEFKSGRSPIMTATDVAAR
GLGRITVF
>TYG43805.1 hypothetical protein ES288_D11G047600v1 [Gossypium darwinii]
MTPYDRRYGDPQSYRQRRSDFMGQPPPVGPPTMGPGMVMPSSYPRGGQIPYGGPPTAHPPSFHGRVHGPVRGQGDFDSYS
SFRPPAGRFEMGRGGDIGHSHADRRSDGIRVREAGRGGGGRGGGGRGGRGGGGRGYGGRHGGSSRGDLDNVSLPRKNFGK
LVPFEKNFYIESPAVREMTEQEVMFYRRTREITVQGHDVPKPIRMFRDANFPDCCLEVIANLGFVEPTPIQAQGWPMALK
GKDLIGIAETGSGKTLAYLLPALVHVKAQPPLVHGEGPIVLILAPTRELAVQIQEEAAKFANNASIRSTCIYGGAPKGPQ
TRDLKRGVEIVIATPGRLIDMLEAQNTNLKRVTYLVLDEADRMLDMGFEPQIRKIVSQIRPDRQTLYWSATWPKEVESLA
RQFLSNPYKVIIGSPDLKANQSINQVVEVITDLEKYNRLIKLLKDLMDGNRILIFMETKKGCDQVTRQLRMDGWPALSIH
GDKNQAERDWVLAEFKSGRSPIMTATDVAARGLGRITVF
>KAB2002150.1 hypothetical protein ES319_D11G045700v1 [Gossypium barbadense]
MTPYDRRYGDPQSYRQRRSDFMGQPPPVGPPTMGPGMVMPSSYPRGGQIPYGGPPTAHPPSFHGRVHGPVRGQGDFDSYS
SFRPPAGRFEMGRGGDIGHSHADRRSDGIRVREAGRGGGGRGGGGRGGRGGGGRGYGGRHGGSSRGDLDNVSLPRKNFGK
LVPFEKNFYIESPAVREMTEQEVMFYRRTRDITVQGHDVPKPIRMFRDANFPDCCLEVIANLGFVEPTPIQAQGWPMALK
GKDLIGIAETGSGKTLAYLLPALVHVKAQPPLVHGEGPIVLILAPTRELAVQIQEEAAKFANNASIRSTCIYGGAPKGPQ
TRDLKRGVEIVIATPGRLIDMLEAQNTNLKRVTYLVLDEADRMLDMGFEPQIRKIVSQIRPDRQTLYWSATWPKVVESLA
RQFLSNPYKVIIGSPDLKANQSINQVVEVITDLEKYNRLIKLLKDLMDGNRILIFMETKKGCDQVTRQLRMDGWPALSIH
GDKNQAERDWVLAEFKSGRSPIMTATDVAARGLGRITVF
>KAG4118854.1 hypothetical protein ERO13_D11G043600v2 [Gossypium hirsutum]
MTPYDRRYGDPQSYRQRRSDFMGQPPPVGPPTMGPGMVMPSSYPRGGQIPYGGPPTAHPPSFHGRVHGPVRGQGDFDSYS
SFRPPAGRFEMGRGGDIGHSHADRRSDGIRVREAGRGGGGRGGGGRGGRGGGGRGYGGRHGGSSRGDLDNVSLPRKNFGK
LVPFEKNFYIESPAVREMTEQEVMFYRRTRDIKVQGHDVPKPIRMFRDANFPDCCLEVIANLGFVEPTPIQAQGWPMALK
GKDLIGIAETGSGKTLAYLLPALVHVKAQPPLVHGEGPIVLILAPTRELAVQIQEEAAKFANNASIRSTCIYGGAPKGPQ
TRDLKRGVEIVIATPGRLIDMLEAQNTNLKRVTYLVLDEADRMLDMGFEPQIRKIDSQIRPDRQTLYWSATWPKEVESLA
RQFLSNPYKVIIGSPDLKANQSINQVVEVITDLEKYNRLIKLLKDLMDGNRILIFMETKKGCDQVTRQLRMDGWPALSIH
GDKNQAERDWVLAEFKSGRSPIMTATDVAARGLGRITVF
>KAB2002148.1 hypothetical protein ES319_D11G045700v1 [Gossypium barbadense]
MTPYDRRYGDPQSYRQRRSDFMGQPPPVGPPTMGPGMVMPSSYPRGGQIPYGGPPTAHPPSFHGRVHGPVRGQGDFDSYS
SFRPPAGRFEMGRGGDIGHSHADRRSDGIRVREAGRGGGGRGGGGRGGRGGGGRGYGGRHGGSSRGDLDNVSLPRKNFGK
LVPFEKNFYIESPAVREMTEQEVMFYRRTRDITVQGHDVPKPIRMFRDANFPDCCLEVIANLGFVEPTPIQAQGWPMALK
GKDLIGIAETGSGKTLAYLLPALVHVKAQPPLVHGEGPIVLILAPTRELAVQIQEEAAKFANNASIRSTCIYGGAPKGPQ
TRDLKRGVEIVIATPGRLIDMLEAQNTNLKRVTYLVLDEADRMLDMGFEPQIRKIVSQVIIGSPDLKANQSINQVVEVIT
DLEKYNRLIKLLKDLMDGNRILIFMETKKGCDQVTRQLRMDGWPALSIHGDKNQAERDWVLAEFKSGRSPIMTATDVAAR
GLDVKDIKCVINYDFPSSLEDYVHRIGRTGRAGAKGTAFTFFTQANAKYARDLIKLLQDAGQVVSPALSTLARSAGSKFG
GSGGNFRARGRGSYGNRAMISGSNAVSLGAKKRPW
>XP_016725855.1 PREDICTED: DEAD-box ATP-dependent RNA helicase 20-like [Gossypium hirsutum]
MTPYDRRYGDPQSYRQRRSDFMGQPPPVGPPTMGPGMVMPSSYPRGGQIPYGGPPTAHPPSFHGRVHGPVRGQGDFDSYS
SFRPPAGRFEMGRGGDIGHSHADRRSDGIRVREAGRGGGGRGGGGRGGRGGGGRGYGGRHGGSSRGDLDNVSLPRKNFGK
LVPFEKNFYIESPAVREMTEQEVMFYRRTRDIKVQGHDVPKPIRMFRDANFPDCCLEVIANLGFVEPTPIQAQGWPMALK
GKDLIGIAETGSGKTLAYLLPALVHVKAQPPLVHGEGPIVLILAPTRELAVQIQEEAAKFANNASIRSTCIYGGAPKGPQ
TRDLKRGVEIVIATPGRLIDMLEAQNTNLKRVTYLVLDEADRMLDMGFEPQIRKIDSQIRPDRQTLYWSATWPKEVESLA
RQFLSNPYKVIIGSPDLKANQSINQVVEVITDLEKYNRLIKLLKDLMDGNRILIFMETKKGCDQVTRQLRMDGWPALSIH
GDKNQAERDWVLAEFKSGRSPIMTATDVAARGLDVKDIKCVINYDFPSSLEDYVHRIGRTGRAGAKGTAFTFFTQANAKY
ARDLIKLLQDAGQVVSPALSTLARSAGSKFGGSGGNFRARGRGSYGNRAMISGSNAVSLGAKKRPW
>KAB2002149.1 hypothetical protein ES319_D11G045700v1 [Gossypium barbadense]
MTPYDRRYGDPQSYRQRRSDFMGQPPPVGPPTMGPGMVMPSSYPRGGQIPYGGPPTAHPPSFHGRVHGPVRGQGDFDSYS
SFRPPAGRFEMGRGGDIGHSHADRRSDGIRVREAGRGGGGRGGGGRGGRGGGGRGYGGRHGGSSRGDLDNVSLPRKNFGK
LVPFEKNFYIESPAVREMTEQEVMFYRRTRDITVQGHDVPKPIRMFRDANFPDCCLEVIANLGFVEPTPIQAQGWPMALK
GKDLIGIAETGSGKTLAYLLPALVHVKAQPPLVHGEGPIVLILAPTRELAVQIQEEAAKFANNASIRSTCIYGGAPKGPQ
TRDLKRGVEIVIATPGRLIDMLEAQNTNLKRVTYLVLDEADRMLDMGFEPQIRKIVSQIRPDRQTLYWSATWPKVVESLA
RQFLSNPYKVIIGSPDLKANQSINQVVEVITDLEKYNRLIKLLKDLMDGNRILIFMETKKGCDQVTRQLRMDGWPALSIH
GDKNQAERDWVLAEFKSGRSPIMTATDVAARGLDVKDIKCVINYDFPSSLEDYVHRIGRTGRAGAKGTAFTFFTQANAKY
ARDLIKLLQDAGQVVSPALSTLARSAGSKFGGSGGNFRARGRGSYGNRAMISGSNAVSLGAKKRPW
>TYG43804.1 hypothetical protein ES288_D11G047600v1 [Gossypium darwinii]
MTPYDRRYGDPQSYRQRRSDFMGQPPPVGPPTMGPGMVMPSSYPRGGQIPYGGPPTAHPPSFHGRVHGPVRGQGDFDSYS
SFRPPAGRFEMGRGGDIGHSHADRRSDGIRVREAGRGGGGRGGGGRGGRGGGGRGYGGRHGGSSRGDLDNVSLPRKNFGK
LVPFEKNFYIESPAVREMTEQEVMFYRRTREITVQGHDVPKPIRMFRDANFPDCCLEVIANLGFVEPTPIQAQGWPMALK
GKDLIGIAETGSGKTLAYLLPALVHVKAQPPLVHGEGPIVLILAPTRELAVQIQEEAAKFANNASIRSTCIYGGAPKGPQ
TRDLKRGVEIVIATPGRLIDMLEAQNTNLKRVTYLVLDEADRMLDMGFEPQIRKIVSQIRPDRQTLYWSATWPKEVESLA
RQFLSNPYKVIIGSPDLKANQSINQVVEVITDLEKYNRLIKLLKDLMDGNRILIFMETKKGCDQVTRQLRMDGWPALSIH
GDKNQAERDWVLAEFKSGRSPIMTATDVAARGLDVKDIKCVINYDFPSSLEDYVHRIGRTGRAGAKGTAFTFFTQANAKY
ARDLIKLLQDAGQVVSPALSTLARSAGSKFGGSGGNFRARGRGSYGNRAMISGSNAVSLGAKKRPW
>CAA3002301.1 D -box ATP-dependent RNA helicase D 1 isoform X1 [Olea europaea subsp. europaea]
MSHSHRLLPKPLFHSCSIYKLFQFSKPFLISAALIGSYRNPFKSVHVRISTFSSMSHRPNFQGGRRGGGSRRGGGGQGRG
GGRGGGGGEQRWWDPVWRAERLRQTAAEMEVMDQNEWCGKMEQLKRGGEQEMIIRRNFSRDDQQILADMAYELGLYFHAY
NKGKALVVSKGPLPNYRADLDERHGSTKKEIKMSADIERKVGNLLNSSTVNVPVETSSSTSGETVKVTANRLEEGRPLSV
LEIDSSSEKHNIELKERQEKMRESVSVKKMLVFREKLPAFKVKSEFLKAVAANQVLVVSGETGCGKTTQLPQFILEEEIS
SLRGANCSIICTQPRRISAISVAGRISSERGEKLGETVGYQIRLESKRSAETRLLFCTTGVLLRQLVQDPDLTGITHLLV
DEIHERGMNEDFLLIILRDLLPRRPDIRLILMSATINADLFSKFFGDAPAIHIPGLTFPVTELYLEDVLEKTHYTIESQF
DNFQGNSRRRRRQQETKKDPLTELFEDVDIDSHYKSYSSSTRKSLEAWSGSQLDLGLVEATIENICRNESDGAILVFLTG
WDDISKLFDKIKAHNILGDQNKFLVLPLHGSMPTINQREIFDRPPQNVRKIVLATNIAESSITIDDVVYVIDCGKAKETS
YDALNKLACLLPSWISKASAHQRRGRAGRVQPGVCYRLYPKMIHDAMPQYQLPEMLRTPLQELCLRIKTLQLGAIGSFLA
KALQPPDPLSVQNAIELLKTIGALDDREELTSLGRHLCTLPLDPNIGKMLLMGSIFQCLNPALTIAAALAHRDPFVLPLN
RKEEADAAKRSFAGDSCSDHIALLKAFEEWKDTKRNGKERAFCWENFLSPITLQMMDDMRLQFLDLLSDIGFVDKSRGAQ
AYNQYSHDLEMVCAILCAGLYPNVIQCKRRGKRTALYTKDVGKVDIHPASVNAGVHLFPLPYMVYGEKVKSSSIYVRDST
NISDYALLMFGGNLTPTKSEDGIEMLGGYLHFSASKTVLDLIQKLRGELDRLLKRKIEDPGFDVAVEGKGVVAAVVELLH
SQNVWYQ
>NP_001322307.1 ARGONAUTE 3 [Arabidopsis thaliana]
MDRGGYRGGRGDGRGRGGGGDRGRGYSGRGDGRGRGGGGDRGRGYSGRGDGHGRGGGGDRGRGYSGRGRGFVQDRDGGWV
NPGQSSGGHVRGRGTQLQQPPPQEVPPSSSQAQVSQGVAPGDVGQGGVGDVGRDGVGDVGRDGVGDVGQGGVGDVGQVGV
GDVGQGGVGDVGQGGVGDVGRDGVGDVGRDGVGDVGRGGVGDRGQSQSGLSSGHFGRGTQLQQPQPQAVSQSSSQGQVSQ
SFATGGVGLGAWARKPQLFSDSTVLPSSSSSNVVASHTASGSQVMTPKPSSSDKKEPVKRPDKGGNIKVKGVINLSVNHF
RVSFSTESVIRHYDVDIKGENSSKKISRFELAMVKEKLFKDNNDFPNAMTAYDGQKNIFSAVELPTGSFKVDFSETEEIM
RGRSYTFIIKQVKELKLLDLQAYIDGRSTFIPRDVLQGMDVVMKEHPSKRMITVGKRFFSTRLEIDFGYGVGAAKGFHHT
LKPTVQGLSLCLNSSLLAFRKAISVIEYLKLYFGWRNIRQFKNCRPDDVVQELIGLKVTVDHRKTKQKFIIMGLSKDDTK
DIKFDFIDHAGNQPPRKISIVEYFKEKYGRDIDHKDIPCLNLGKKGRENFVPMEFCNLVEGQIFPKEKLYRDSAAWLKEL
SLVTPQQRLENINKMIKSSDGPRGGDIIGNFGLRVDPNMTTVEGRVLEAPTLKLTDRRGNPIHEKLMSESNQWNLTTKGV
TKGSIIKHWAVLDFTASESLKKKMPGYFVNKLIERCKGLGMQMEAPIVCKTSSMETLYDGNALEELLRSVIDEASHNHGG
ACPTLVLCAMTGKHDGYKTLKWIAETKLGLVTQCFLTISAIKGETVSDQYLANLALKINAKVGGTNVELVDNIFSFFKKE
DKVMFIGADVNHPAAHDNMSPSIVAVVGTLNWPEANRYAARVKAQSHRKEEIQGFGETCWELIEAHSQAPEKRPNKIVIF
RDGVSDGQFDMVLNVELQNVKDVFAKVGYNPQITVIVAQKRHQTRFFPATTSKDGRAKGNVPSGTVVDTTIIHPFEYDFY
LCSQHGAIGTSKPTHYYVLSDEIGFNSNQIQKLIFDLCFTFTRCTKPVALVPPVSYADKAASRGRVYYEASLMKKNSKQS
RGASSSSASVASSSSSVTMEDKEIFKVHAGIENFMFFV
>RVW93146.1 hypothetical protein CK203_031401 [Vitis vinifera]
MAKDRNGDEKREISEKEEESERKPKGNREKIPIPVPKKRETITPPRKPSGTPRGNHGSNRRVRRRGGGGRGGRGRGGGSE
RKRGEEEAEEGEGEEEEEERERGGEEEKEEEEEEGEGGGKEGSGDEFVGKYGIIRESDMW
>MBA0860397.1 hypothetical protein [Gossypium schwendimanii]
MTPYDRRYGDPQSYRQRRSDFMGQPPPVGPPTMGPGMAMPSSYPRGGQIPYGGPPTAQPPSFHGRVHGPVRGQGDFDSYS
SFRPPAGRFEMGRGGDIGHSHADRRSDGIRVREAGRGGGGRGGGGRGGGRGGGGRGYGGRHGGSSRGDLDNVSLPRKNFG
KLVPFEKNFYIESPAVREMTEQEVMFYRRTRDITVQGHDVPKPIRMFRDANFPDCCLEVIANLGFVEPTPIQAQGWPMAL
KGKDLIGIAETGSGKTLAYLLPALVHVKAQPPLVHGEGPIVLILAPTRELAVQIQEEAAKFASNASIRSTCIYGGAPKGP
QIRDLKR
>PRW45723.1 la 1 [Chlorella sorokiniana]
MVLDATTKDRVRQQIEFYFSDSNLPRDKFLSERVAAEPEGYVDIALLCIFQRVAALLKSGVRDAAAVKDETVADVADALE
GSSALALSEDRKRVRRAEALKAVDEVSREVDSRSLYASPFPFDATLDALSDFFRQHGEVRCVRMRRHLASKDFKGSVFVE
LASVEEADKVRALSLVFEGAPLKMEPKLDYIKRKEEERKSRPNAAPAGGAGGAAGGAAGAPAAGRKRRAEAEPEGGEEGG
EDAAAGEEAEVEVPEYEPGCILAFDFGEAEFAEPPTFGLIKDTFGGRQDGGVQYVDYQQGGKVGHVRFDTAAHASKAAEG
AADGKMMVAGYSAGVRVLEGEEEEAYMKTAAKQRAEAAKQRDQRGGRGGRGGGGRGRGGRGRGGRGRGGRGFKRGRHN
>ACN27299.1 unknown [Zea mays]
MHNSKRIRLYEVKDEHHAEAFLNSVSLSNEDAVPLEDRIAALERKQNSKALDAVKYGPGGSREISFFSKSRRRHKEESSS
DDEPKGVKKRAVQPLGLKQGKAEFYMFGGNRGRGRGGGGRGGGGRGRGGGGRGRGGGRGRGRGRG
>KAG5376362.1 hypothetical protein IGI04_040958 [Brassica rapa subsp. trilocularis]
MSTGLDMSLDDMIAKNRKSRGSGPARGSGSGSGPIRRNNPNRKSNRSAPYQSAKAPESTWEHDMYSDGSQAFPSRSSAGI
ETGTKLYISNLDYGVMNDDIKELFAEVGELKRYTVHFDRSGRSKGTAEVVYSRRGDAIAAVKKYNDVQLDGKPMKIEIVG
NSNLQSASAPSGRHGNGNFNGASRRGGQGRGGPQRRGGGGGGQGGRGRGRRSGKGPTEKVSAEDLDADLDKYHAGDMETN
>VDD18259.1 unnamed protein product [Brassica rapa]
MSTGLDMSLDDMIAKNRKSRGSGPARGSGSGSGPIRRNNPNRKSNRSAPYQSAKAPESTWEHDMYSDGSQAFPSRSSAGI
ETGTKLYISNLDYGVMNDDIKELFAEVGELKRYTVHFDRSGRSKGTAEVVYSRRGDAIAAVKKYNDVQLDGKPMKIEIVG
NSNLQSASAPSGRHGNGNFNGASRRGGQGRGGPQRRGGGGGGQGGRGRGRGRRSGKGPTEKVSAEDLDADLDKYHAGDME
TN
>PRW56671.1 DEAD-box ATP-dependent RNA helicase 10 [Chlorella sorokiniana]
MAPPSGKVLSEEEHSKAKAAFEKLGICDQLAEAAASLGWKSPSSIQEQAVPLVLQDKDVIGLAQTGSGKTGAFALPILQA
LLDKPQALFALVLSPTRELAIQIAEQFEALGAGIGVKCAVLVGGIDMMAQAIALAKRPHIVVGTPGRVVDHLSNTKGFSL
KGLRHLVLDEADRLLNMDFEQEIDQILKVIPKERRTQLFSATMTSKVAKLQRACLRDPVKVEVASKYSTVETLRQQYMFV
PAKHKDCYLTFLLTELAGSTSIIFTRTCDSTRKIALTLRNLGFGAVPIHGQMSQPKRLGALNKFKAGERNILIATDVASR
GLDIPSVDVVINYDVPTNSKDYVHRVGRTARAGRSGRSVTIVTQYDVELYQKIEALIGLRMEAYPAEQEAVLLLLERVGE
AQRIATMQMKESDKGKKGKRKGGGDDDDEHHRGLLGAGSGDGRGGGGRGGGFGRGGGFKKRR
>MBA0831320.1 hypothetical protein [Gossypium armourianum]
MTPYDRRYGDPQSYRQRRSDFMGQPPPVGPPTMGPGMAMPSSYPRGGQIPYGGPPTAHPPSFHGRVQGPVRGQGDFDSYS
SFRPPAGRFEMGRGGDIGHSHADRRSDGIRVREAGRGGGGRGGGGRGGGGRGGGGRGYGGRHGGSSRGDLDNVSLPRQNF
GKLVPFEKNFYIESPAVREMTEQEVMFYRRTRDITVQGHDVPKPIRMFRDANFPDYCLEVIANLGFVEPTPIQAQGWPMA
LKGKDLIGIAETGSGKTLAYLLPALVHVNAQPRLVHGEGPIVLILAPTRELAVQIQEEAAKFANHANIRSTCIYGGAPKG
PQIRDLKRGVEIVIATPGRLIDMLEAQNTNLKRVTYLVLDEADRMLDMGFEPQIRKIVSQIRPDRQTLYWSATWPKEVES
LARQFLSNPYKMLILGCPNSYVQVIIGSADLKANQSINQVVEVITDPEKYNRLIKLLKDLMDGNRILIFMETKKGCDQVT
RQLRMDGWPALSIHGDKNQAERDWVLAEFKSGRSPIMTATDVAARGLGRITVF
>AQL02418.1 embryo sac development arrest 7 [Zea mays]
MAYDCWSCDLLCAASSPDLYRINLEQGRFLASLSSESPAINAVTRSKIHGLVACGGEDGAVECFDMRKKTSVGRINIPAV
SSEDYSQEVTSLQFDEDQGYFMAVGTSTGKISIYDLRMSSPLRVKDHMYGSPILNIKWHQTLNCTEPKLITADKHIVRIW
DPNTGNNMTSIEPDGGAINDVCVFRNSGLVLLALDNSQIPAHFIPALGPAPKWCSHLDNLTEEMEEKPDTTLFDEYKFLT
KEEMERLNLTQYIGSSAVRAYLHGFIVRYELYKKQRAAVAPVEYEIIKDEIKKNKLEAQRKSRITQVVKIPKVNRQIMDS
IREDEIDLDMENVDKSSIKKKKRKLELNKAILDDDRFKEMFENKDFEIDEESKEYLALHPQAATKEPRLIEEHFDSVSED
DQQSDGNISDTLAESDSDDVMHNSKRIRLYEVKDEHHAEAFLNSVSLSNEDAVPLEDRIAALERKQNSKALDAVKYGPGG
SREISFFSKSRRRHKEESSSDDEPKGVKKRAVQPLGLKQGKAEFYMFGGNRGRGRGGGGRGGGGRGRGGGGRGRGGGRGR
GRGRG
>XP_003578458.1 DEAD-box ATP-dependent RNA helicase 7 [Brachypodium distachyon]
MPSIATVAEPMAVDDSASKKAKRKQLKAETAAAEAMETASSGKKEKKEKKRKAKEPSPPPPASDEEERSSTSSDSEPAPA
AKKAKKEKKDKKKKSEEEVDDDGELTASGGDEDPADPNALANFRISEPLKQKLKSKGINALFPIQATTFGLVLDGHDLVG
RARTGQGKTLAFVLPILESLVNGPHKATRRTDYGRLPSVLVLLPTRELANQVHADFEFYGGAFGLSTCCAYGGSHYRPQE
MAMRKGVDIVVGTPGRVKDFIVKGTLNLKSLKFRVLDEADEMLNMGFVDDVELILGKVEDVTKVQTLLFSATLPEWVKKL
SMRFLKADKKTVDLVGNEKMKASSSVKHLALPCNRAARSQIIPDIIKCYSRGGRTIIFTETKESASELSGLIPGSRALHG
DIAQAQREVVIAGFRSGKFLVLVATNVAARGLDINDVQLIIQCEPPRDVEAYIHRSGRTGRAGNTGVAVMLFEPRYKYSV
TRIERESGVKFEHISAPQPTDVAQSAGNEAADAIASVSDSVIPVFRQQAEELLSSSSMSAVDLLAKALAKAVGYTDIKKR
SLLSSMENYTTLQLQTGRPMYTPGFALTTLKRFMPEDKLSDVHGITLTADGTGAVFDVPSAEVQDYILGSENAAMVTLDE
VKQLPPLQEREQQSRGNSGGSRFGRGGGGRRFGGGGGRGGGGRGRGGGGRFNRR
>NP_001348484.1 uncharacterized protein LOC100381920 [Zea mays]
MAASHGAGTLKSTSINGVKLYSLNGGRYVAPWVVAKKKRALRKDKEYQRRLDLIHDLRFETATTKIKLTPDDQYLIASGI
YPPQVKVYELKELSMKFERHMISEIVDFQILGDDYSKLAFLCADRSVNLHAKYGSHYSLRIPRVGRDMAYDCWSCDLLCA
ASSPDLYRINLEQGRFLASLSSESPAINAVTRSKIHGLVACGGEDGAVECFDMRKKTSVGRINIPAVSSEDYSQEVTSLQ
FDEDQGYFMAVGTSTGKISIYDLRMSSPLRVKDHMYGSPILNIKWHQTLNCTEPKLITADKHIVRIWDPNTGNNMTSIEP
DGGAINDVCVFRNSGLVLLALDNSQIPAHFIPALGPAPKWCSHLDNLTEEMEEKPDTTLFDEYKFLTKEEMERLNLTQYI
GSSAVRAYLHGFIVRYELYKKQRAAVAPVEYEIIKDEIKKNKLEAQRKSRITQVVKIPKVNRQIMDSIREDEIDLDMENV
DKSSIKKKKRKLELNKAILDDDRFKEMFENKDFEIDEESKEYLALHPQAATKEPRLIEEHFDSVSEDDQQSDGNISDTLA
ESDSDDVMHNSKRIRLYEVKDEHHAEAFLNSVSLSNEDAVPLEDRIAALERKQNSKALDAVKYGPGGSREISFFSKSRRR
HKEESSSDDEPKGVKKRAVQPLGLKQGKAEFYMFGGNRGRGRGGGGRGGGGRGRGGGGRGRGGGRGRGRGRG
>PWZ07400.1 hypothetical protein Zm00014a_021531 [Zea mays]
MAASHGAGTLKSTSINGVKLYSLNGGRYVAPWVVAKKKRALRKDKGAAMKGNFAVLAVEYQRRLDLIHDLRFETATTKIK
LTPDDQYLIASGIYPPQVKVYELKELSMKFERHMISEIVDFQILGDDYSKLAFLCADRSVNLHAKYGSHYSLRIPRVGRD
MAYDCWSCDLLCAASSPDLYRINLEQGRFLASLSSESPAINAVTRSKIHGLVACGGEDGAVECFDMRKKTSVGRINIPAV
SSEDYSQEVTSLQFDEDQGYFMAVGTSTGKISIYDLRMSSPLRVKDHMYGSPILNIKWHQTLNCTEPKLITADKHIVRIW
DPNTGNNMTSIEPDGGAINDVCVFRNSGLVLLALDNSQIPAHFIPALGPAPKWCSHLDNLTEEMEEKPDTTLFDEYKFLT
KEEMERLNLTQYIGSSAVRAYLHGFIVRYELYKKQRAAVAPVEYEIIKDEIKKNKLEAQRKSRITQVVKIPKVNRQIMDS
IREDEIDLDMENVDKSSIKKKKRKLELNKAILDDDRFKEMFENKDFEIDEESKEYLALHPQAATKEPRLIEEHFDSVSED
DQQSDGNISDTLAESDSDDVMHNSKRIRLYEVKDEHHAEAFLNSVSLSNEDAVPLEDRIAALERKQNSKALDAVKYGPGG
SREISFFSKSRRRHKEESSSDDEPKGVKKRAVQPLGLKQGKAEFYMFGGNRGRGRGGGGRGGGGRGRGGGGRGRGGGRGR
GRGRG
>KAG2497970.1 hypothetical protein HYH03_004231 [Edaphochlamys debaryana]
MSLKVSAPDGVKVYHITSGKTMPQWVAESKKSLRKNDEYRRRLELIQDFGFKSAAQRIKITPDRNYIFATGYHPFGVRCF
DLANLSMKFERNLDAEVVDFVCLSDDYSKLAFLCTDRSVMFHARFGSYYRLRVPKFGRDMAYFSPSAELVVAGSAPELYR
ISLAEGRFMTPIAAASPAINACGVCPAHGLLGAAGEDGNLECFDLRQRAAVGLLDAAAAAGAPGEQLTALRFDDSGLHVA
VGTSNGLVAVYDLRSQRPLAIKDHMYGTRIVDIKFHSYGADSSSSNRRVISADRRIVKIWDVNTGNNYTSIEAEDADIND
VCVWPDSGLLMLATDSPHVHSYFVPSLGPAPRWCSHLEGLTEELAEAAPTVYDDYRFVTRADLTRLGLDHLLGTSLLRAY
MHGFFIDNRLYAKAKSLMDPFAYETYRQQRIAKKVEEERKSRISIVRKLPKVNTKTAARLLAESAAAEAAAGEAAAAAAA
ADGADGAAATAATKPAKGAAARPGSSRAAAAASNPLADSRFAAMFEDPDFTIDEEADEYRMLHPNAAREKKAEEQLIREH
FEEVLQSGSEDGGSDDDDGADSLDEMDERPAMANRRNVNSKRLPESRPAAPAAGGRDAKRPRQEEAGPSMYAAKDAAAAD
AFRRGESLADKLNQPLSERLAAEPASAPPRRLGGSREVSFVPRGGGGRGWGRGNSEERGRGEGRGRGEGRGRGEFRGRGE
GRGRGEGRGRGEGRGRGEGRGRGEGRGRGEFRGRSGSRGADASPGFGGGGGDREGGFGGGGRGRGRGGGGRGGGGRGRGG
GGRGGGGRGGGGRGRGGGGRGGGGRGRGRG
>GBF89971.1 FAD dependent oxidoreductase [Raphidocelis subcapitata]
MRPYNCCRGVGIAAPRCVPAPVRGAGRRCVATAAAAARAGGGTRASGQQTQQQQQQRDAGGEGEGRGSRSDSRSRGRGSS
GGGRGRSSSGGRGGGRGGGGRGDGGRGRGGRSDRGRGRGGGSRADGGRGRPADRPPPAEPTEQQLRSGFWRMYGVKVPAE
IDPGKDDLTVHDALRYACARRLACQGRLPLEALTLVRKSFDARRGGPKMWAYVVDCDSAEAVRAGAAGLGERPGLLEWLP
PGYFSPAIAASDAAGGEPHYITPAVTGPAAAAPGAGAKAAPAGGAAAAGAAGGGRRPLFASAAGAGAAGAGEAAGRRPLS
AAAREPVVVVGAGPAGLFAALAAAEAGLPVTLIERGQPVEQRGRDIGALFVRGRLNPDSNLCYGEGGAGTWSDGKLTTRI
GRNSDPVRRVLGTLHALGAPDCVLLSGKPHVGTDNLVRVLKAFRAHLQALGVTIRFGCSVKDLVVENGRAAGVVLSDGDT
VRGAAVVFAPGHSARPLYTALASRGVAMTAKPFALGFRIEHPQAWLDAAQYGERDAQGVMRGKGKLPVADYTLATNILDG
LGGGSPRGKAGSPGGKAGSPGRSGGSQEGAGGSPLTGGCCEDAGGGAESSGGGSGGGGGGGGGGGGGAEGVVVAGGEGGR
GVYSFCMCPGGQIVPTSTSEEELCINGMSFSKRNSPWANSALVVAVAPREWAHLEAAHGPLAGVALQVEMEREGAARGGG
GLVAPVQRVDDFLEGRVSSPDRLPSSSYRLGIRPAPLHDLYPPPLSAALAAALPAFDRRLPGFASGGSGLLHGVETRTSA
PVRVERRPGDCCSVSMEGLFPCGEGAGHAGGIVSAAVDGLRVGEAVVAELTGVALGLGF
>PON32555.1 Exonuclease/helicase-like [Parasponia andersonii]
MSRRGGGGGGRRSDSRRDQPAPSPSPTFQRGGGGGRGGGGRGRGGGGGRAGGSESTPAPAEVVVVPYQASTSTDPAPAPA
PSPAASSSSGAVASLSREVEQKLTLQSPATEVSPPSSLKALRFPARPSYGKLGRKCVVRANHFLVQVADRDLHHYDVSIT
PEVKSKKVNRDILTLLERLYGASHLGNRKAAYDGRKSLYTAGELPFSSKEFIIKLPDNDGQAGSSSSKKREQEFKVTIKF
ASKPDLHHLQQFLRSRQLDIPQETIQVLDVVLRGKPSEIYTVVGRSFFDRSLGDPGELGDGIEYWKGYYQSLRPTQMGLA
LNIDVSARAFFEPILVTDFVMKHFNIRGPLKPLTDHERLKLKKALKGIKVACNHLQHMKTYKISGVSNEPLNRLMFTLDD
QRTRVSVASYFGEKYKIQLKYAMWPALQAGSATKPVYLPMEVCSIVAGQRYSKKLNERQVTNLLRATCQRPHERQKSIGA
IVKKNNYSEEDLVKEFGIHVGNEMAMVDARVLPPPLLLYHGTGREATENPRMGQWNMINKKLVNGGVVDYWACVNFSSRN
QDVHHHFCEDLVSMCNSRGMAFQGRPVIPSRPYPANQIERVLVDVHAQCNKILSGKQLQLLIVILPDFTGSYGTIKRVCE
TELGIVSQCCQPRQAAKGNRQYLENLSLKINVKVGGRNTVLHDAIQRKIPNVSDVPTIIFGADVTHPQPGEDSSPSIAAV
VASMDWPEVTKYRGLVSAQHHREEIIQDLYKSYRDPVKGFVHGGMIRELLIAFRRSTGVKPKRIIFYRDGVSEGQFSQVL
LYEMDAIRKACASLEDGYLPPVTFVVVQKRHHTRLFPADPNSRDLTDRSGNILPGTVVDTQICHPTEFDFYLNSHAGIQG
TSRPTHYHVLFDENRFNADALQLVTNSLCYTYARCTRSVSIVPPAYYAHLAAFRARYYIEGDISDEASSSGGTRNAPRAV
RPLPVIKDNVKDVMFYV
>CAE5958969.1 unnamed protein product [Arabidopsis arenosa]
MERGGYRGGRGDGRGRGGGGRGGGGEQGRGRGYGGGGGEQGRGRGSERGGGNRGQGRGEQQDFRSQSQWGPPPGNGGRGT
QSQQPRPQVVPQPSQAPVSYAGSVGGVAGRGAWGRRSQVSSDSASPSTAVVVSEPVRVAEVMNPRPSVQVVSSDRKEPMK
RPDRGGVVAVRRVNLYVNHFRVNFDPESVIRHYDVEIKGENPTKKISRFELAMVRDKVFTDNPDEFPLAMTAYDGQKNIF
SAAELPTGSYKVEFPKTEEMRGRSYTFTIKQVNELKLRDLKEYMTGSSSCNPRDVLQGMDVVMKEHPSKCMITVGKSFFT
RETERDEDSGFGIVAAKGYRHTLKPTAQGLSLCLDYSVLAFRKAMSVIEYLKLYFNWSDMRQFRRRVVEEELTGLKVTVN
HRKNKQKLTIVGLSMQDTKDIKFDLIDQEGNEPPRKTSIVEYFRIKYGRDIVHKDIPCLDLGKNGRQNFVPMEFCDLVEG
QIYPKDDLDKDKDSALWLKRLSLVNPQQRQRNIDKMIKSRNGPSGGEIIGNFGLKVDTNMTPVEGRVLKAPTLKLAERGR
AVREEPNPRQNNQWNLMKKGVTRGSIVKHWAVLDFTASERYNKMPNVFVDNLMERCRRLGMQMEAPIVYKTSRMETLSNG
NALEELLRSVIDEAFRKHGGARPTLVLCAMSRKDDGYKTLKWVAETKLGLVTQCFLTISAIRRDGTVSDQYLANLALKMN
AKVGGSNVELMDTFSFFKKEDEVMFIGADVNHPAARDKMSPSIVAVVGTLNWPEANRYAARVIAQPHRKEEIQGFGDACL
ELVKAHVQATGKRPDKIVIFRDGVSDAQFDMVLNVELLDVKLTFEKNGYNPKITVIVAQKRHQTRFFPATSNDGSDKGNV
PSGTVVDTKVIHPYEYDFYLCSHHGGIGTSKPTHYYTLWDELGFTSDQVQKLIFEMCFTFTRCTKPVSLVPPVYYADMVA
FRGRMYHEASSREKNFRQPRGASTSAASLASSLSSLTMEDKAIFKLHAELENIMFFV
>GER40341.1 cold shock protein [Striga asiatica]
MAAEKLIGTVKWFSGQKGFGFVSPDGGGDDLFVHQTAIQSDGFRTLREGQRIEFGVETGDDGRSKAVDVVALARNSGPGG
RGGYGRGWRFGGGRGGGGVECYNCGRMGHLARDCYRGGDGGGDGGYRRGGGGRGRGGGRGRGGGGRGCYNCGEDGHFARD
CFVGQS
>MBC9837171.1 hypothetical protein [Adiantum capillus-veneris]
MRPPASSGFRGRGRGGDFRGGRAGGRGFGGRGFQRDEGPPSEVVEVATFLHACEGEAVTKLTNEKIPYFNAPIYLENKTQ
IGKVEEIFGPINEAFFSVKMLEGIIATSYKSGDKFFIDPAKLLPLQRFLPQPKGQGGTPSGGGRGGRGGGRGGGRGGRGG
GRGFRGRGGGGRGFGGRGGGGGRGGGRGGGFRGRGRS
>RID41396.1 hypothetical protein BRARA_J01361 [Brassica rapa]
MSTGLDMSLDDMIAKNRKSRGSGSGSGSGPIRRNNPNRKSNRSAPYQSAKAPESTWEHDMYSDGSQAFPSRSSAGIETGT
KLYISNLDYGVMNDDIKELFAEVGELKRYTVHFDRSGRSKGTAEVVYSRRGDAIAAVKKYNDVQLDGKPMKIEIVGNNNL
QSASAPSGRHGNANFNGASRRGGQGRGGPQRRGGGGGQGGRGRGRRSGKGPTEKVSAEDLDADLDKYHAGDMETN
>XP_013712170.1 THO complex subunit 4A [Brassica napus]
MSTGLDMSLDDMIAKNRKSRGSGPARGSGSGSGPIRRNNPNRKSNRSAPYQSAKAPESTWEHDMYSDGSQAFPSRSSAGI
ETGTKLYISNLDYGVMNDDIKELFAEVGELKRYTVHFDRSGRSKGTAEVVYSRRGDAIAAVKKYNDVQLDGKPMKIEIVG
NNNLQSASAPSGRHGNGNFNGAPRRGGQGRGGPQRRGGGGGQGGRGRGRRSGKGPTEKVSAEDLDADLDKYHAGDMETN
>GBG67162.1 hypothetical protein CBR_g81587, partial [Chara braunii]
ERRGRERRGRGRGRRGRRRGRGGRGGRKGGRRRGRGGAGGGRGGEEEEEEEDEEGEEDGEEQEEEEEEEEEEKEEEEQEE
EEEEEEEEEEEEEEEDEEEDEEEEEEEEEEEEEEEEEGEEEEEEQEEEEEEEKKRKKKKTKRRKRRKRRKKRKRKRKRRR
RRRKRKRGRGRGGGGGRGGRGGEVEEEEEEEEEEEEEEKEEEEDEEEEEEEEEEGEEEEDEEEEEEEEDEEEEEEEEGRE
EEEEDEEEVEKRKKKKRKRWRRGRGGEEEEKEEEEEEEEEEEGGRGRRRTGTRRGRRRTGGRRGGGRGGGGRRRRRRRRR
RRRRRRGGGRGRRRGRNQEEEEERKRKKRKRRRKKRKRKKKKRKKRMKRKKKKKKKKKKKKKKKKKKKKWKKNRKKKRKK
KKKRKRRKKKTKKKKGKNMRRKKKRRKKKRRRKKKRKTKKAGPGGGGGGGEESRRRSSRRRRRRKMRRRRGWRRRRRRGR
GRKGGGGGRGGEEEEEEEGEEEEEEEEEEEEEEEEEERGRGRSGVGRGRGGGGRRRGGRRGRGGGGGRGRRGGGRGRGRG
GIGGGRGRGRGGRGRGRRGGGRGRRGGGRGGGGRGSGRGGGRGGRGEEEEEEEEEEEEEEEEKEEEEEEGDEEEEEEEEE
KEEEEEEEEEEEEEEEEEEEEEEEEEEEEEEEEEEEEEEEEEEEERRRKKKKKRKRGRRRGRGRRRRGRGGRGRRGRKRG
GGKGRRGGRWEEEEEEEEKRGGSGGRGRRGRRGGGGGGGEEEEDEEEEEELEEEKKRKKKKRKRKKRKKKRRKKRKKRRK
RRRRKRRNRKKRRKRKRRKRKRRKRRKRKGRKKKKRKKRKK
>VYS47693.1 unnamed protein product [Arabidopsis thaliana]
MDRGGYRGGRGDGRGRGGGGDRGRGYSGRGDGRGRGDGGDRGYSGRGDGHGRGGGGDRGRGYSGRGDGRGRGGGGDRGRG
YSGRGDGRDGRGRGGGGDRGRGYSGRGRGFAQDRDGGWVNPGQSSGDHVRGRGTQLQQPQPQEVPPSSSQAQVSQGVAPG
DVGQGGVGDVGKDGVGDVGRGGVGDVGQGGVRDVGQGGVGDVGQGGVGDVGQGGVGDVGQGGVGDVGQGGVGDVGQGGVG
DVGRGGVGDRGQSQSGPSSGHFGRGTQLQQPQPQAVSQSSSQAQVSQSFATGGVGLGAWARKPQLFSDSTVLPSSSSSNV
VASHTASGSQVMTPKPSSSDKKEPVKRPDKGGNIKVKGVINLSVNHFRVSFSTESVIRHYDVDIKGENSSKKISRFELAM
VKEKLFKDNNDFPNAMTAYDGQKNIFSAVELPTGSFKVDFSETEEIMRGRSYKFIIKQVKELKLLDLQAYIDGRSTFIPR
DVLQGMDVVMKEHPSKRMITVGKRFFSTRLEIDFGYGVGAAKGFHHTLKPTVQGLSLCLNSSLLAFRKAISVIEYLKLYF
GWRNIRQFKNCRPDDVVKELIGLKVTVDHRKTKQKFIIMGLSKDDTKDIKFDFIDHAGNQPPRKISIVEYFKEKYGRDID
HKDIPCLNLGKKGRENFVPMEFCNLVEGQIFPKEKLYRDSAAWLKELSLVTPQQRLENINKMIKSSDGPRGGDIIENFGL
RVDPNMTTVEGRVLEAPTLKLTDRRGNPIHEKLMSESNQWNLTTKGVTKGSIIKHWAVLDFTASESLKKKMPGYFVNKLI
ERCKGLGMQMEAPIVCKTSSMETLYDGNALEELLRSVIDEASHNHGGACPTLVLCAMTGKHDGYKTLKWIAETKLGLVTQ
CFLTISAIKGETVSDQYLANLALKINAKVGGTNVELVDNIFSFFKKEDKVMFIGADVNHPAAHDNMSPSIVAVVGTLNWP
EANRYAARVKAQSHRKEEIQGFGETCWELIEAHSQAPEKRPNKIVIFRDGVSDGQFDMVLNVELQNVKDVFAKVGYNPQI
TVIVAQKRHQTRFFPATTSKDGRAKGNVPSGTVVDTTIIHPFEYDFYLCSQHGAIGTSKPTHYYVLSDEIGFNSNQIQKL
IFDLCFTFTRCTKPVALVPPVSYADKAASRGRVYYEASLMKKNSKQSRGASSSSASVASSSSSVTMEDKEIFKVHAGIEN
VMFFV
>XP_006479107.1 putative H/ACA ribonucleoprotein complex subunit 1-like protein 1 [Citrus sinensis]
MRPPRGGGGFRGGRDGGRGGRGGGRFGGGGRGGGGRGGFGFRDEGPPAEVVEVSSFLHACEGDAVTKLTNEKIPYFNAPI
YLQNKTQIGKVDEIFGPINESYFSVKMMEGIVATSYSLGDKFYIDPSKLLPLARFLPQPKGQAQAGARGGRGGGGFRGRG
GGRGGGRGRGGGGGGFRGRGGPPRGGRGGGFRGRGRF
>GAY39928.1 hypothetical protein CUMW_048150 [Citrus unshiu]
MRPPRGGGGFRGGRDGGRGGRGGGRFGGGGRGGGGRGGFGFRDEGPPAEVVEISSFLHACEGDAVTKLTNEKIPFFNAPI
YLQNKTQIGKVDEIFGPINESYFSVKMMEGIVATSYSPGDKFYIDPSKLLPLARFLPQPKGQAQAGARGGRGGGGFRGRG
GGRGGGRGRGGGGGGFRGRGGPPRGGRGGGFRGRGSSPGWW
>RLN19169.1 hypothetical protein C2845_PM02G18530 [Panicum miliaceum]
MGRRRGGGGGGRGRGGGRGRGRDEEDDLHLHKAARSGDSAAAESLCESNPLAVNSRDRLSRTPLHLAAWAGHVEVVRCLC
KHKADVGAAAMDDTAAIHFASQKGHIEVVRELLTAGATMKAKNRKGFTALHFAAQNSHLDLVKYLVKKGVDVTAKTKGGQ
TALHVAENDDVRAFLKECEQSLKKGAELPSEKDDSAQDDGGGKSSGEGMKDGDDAGQGEKRKSEGVAASSSPQVKKAKVS
LGHLVSENDVDEEEED
>XP_015612782.1 receptor-interacting serine/threonine-protein kinase 4 [Oryza sativa Japonica Group]
MGRRHGGGGGGGGGRGRGGRGRGGGEEDDLHLHKAARSGDLAAAESLCEANPLALNSRDRLSRTPLHLAAWAGHVELVKC
LCKHKADVGAAAMDDTAAIHFASQKGHVEVVRELLASGASVKAKNRKGFTALHFASQNSHLELVKYLVKKGADIAAKTKG
GQTALHVAEKDDVRDFLKECEQSLKKGGELPSEKKDDSVSTIAEKPDDDKSSGEATKDEDEAGFGEKRKSDGIAAALRSP
ELKKAKVSLGHLISANDMEEEEEAD
>XP_003078378.1 Translation initiation factor 3 [Ostreococcus tauri]
MLANVGSFVQGTARVAPARQNLSARSSYVTEPIVPGVAPRVSLPARLSGVVVARFGGRGRGGGGRGRGGGGRGRGGRGRG
RGGRPQKDQGPPRNEDIPYDELRVLGEDKEMLGVMSTDEALEIAAERELDLVVMSADANPPVARIMNYSKFKYEQEKSAR
EARKKAAATRVDLKELKMRYNIDTHDYEVRLRSALKFLEGGDKVKVICQFRGRENDFREIGREMFARFVEDIGEVGVLEN
RPNMEGNSMTMIISPAVSKAERAQND
>CDP05162.1 unnamed protein product [Coffea canephora]
MVARGGRGGGGGFRGGRGGDGGRGGGRGGGRGGFGGRGGSAMKRGGGRGGGGRGGGRGAGRGRGGGMKGGSRVVVEPHRH
AGVFIAKGKEDALVTKNMVPGEAVYNEKRISVQNEDGSKVEYRIWNPFRSKLAAAILGGVDDIWIKPGARVLYLGAASGT
TVSHVSDVVGPEGMVYAVEFSHRSGRDLVNMAKKRTNVIPIIEDARHPAKYRMLVGMVDVIFSDVAQPDQARILALNASY
FLKAGGHFMISIKANCIDSTAPAEAVFAQEVKKLKADQFKPIEQVTLEPFERDHACVVGAYRVPTKQKAAAA
>XP_027103727.1 mediator of RNA polymerase II transcription subunit 36a-like [Coffea arabica]
MVARGGRGGGGGFRGGRGGDGGRGGGRGGGRGGFGGRGGSAMKRGAGRGGGGRGGGRGAGRGRGGGMKGGSRVVVEPHRH
AGVFIAKGKEDALVTKNMVPGEAVYNEKRISVQNEDGSKVEYRIWNPFRSKLAAAILGGVDDIWIKPGARVLYLGAASGT
TVSHVSDVVGPEGMVYAVEFSHRSGRDLVNMAKKRTNVIPIIEDARHPAKYRMLVGMVDVIFSDVAQPDQARILALNASY
FLKAGGHFMISIKANCIDSTAPAEAVFAQEVKKLKADQFKPIEQVTLEPFERDHACVVGAYRVPTKQKAAAA
>XP_025621046.1 RGG repeats nuclear RNA binding protein A [Arachis hypogaea]
MATMNPFDLLSDDTQDPSHRIEAEQQKSAAPPAVAAAAKKPQLNKQAQLPTKPTPPSQAVREARNETSRGGRGRGGGGRG
RGHGRGRGAGGFNRDYFGDENSFAAPAGHGPPEGDTWKPSERLGYGGFRGPYRGGRRRGGGFSNGEGGEDGHPGRAFERH
SGTGRGSEFKREGSGRGNWGNQTEEHAPAAEEANETGKNLSDDKPSGEDDVAADGNKEKPSNEAAEKEAEDKEMTLEEYE
KVLEEKRKALQALKTEERKVDTKVFESMQQLSSKKDNDDIFIKLGSDKDKRKEALEKEEKSKKSVSINEFLKPAEGETYH
NQGRSRGRGRGRGRGATGGFGGGYAAGYENERAPAIGDHGQFPTLSAK
>KAG2455079.1 hypothetical protein HYH02_000901 [Chlamydomonas schloesseri]
MTLKVSAPDGVKVYHITSGKTLPQWVAESKKKSLKKNDEYRRRLELIQDFGFKSAAQRIKITPDRNYIFATGYHPFSLRC
FDLANLSMKFERNLDAEVVDFQILSDDFSKLAFLCSDRSVMFHARFGSYYRTRVPKFGRDLAYFAPAAELLVVGSANEVY
RLNLAEGRFMSPLPTAAPANNACGVCPAHGLFATAGEDGQLECFDLRQRTSVGLLDAAAAAGAPGQELTALRFDDSGLHV
AVGTSNGLVALYDLRSQRPLVVKDHMYGSKIVDIKFHSYGADAGAGNRRVISSDKHIIKVWDINTGDNYTSIEPEEGDIN
DVAVWPDSGLIMVANDSPHMHGYFVPSLGPAPRWCSHLEALTEELAEAAPTVYDDYRFVTRADLSRLGLDHLLGTSLLRA
YMHGFFVDNRLYAKAKALMDPFAYETYRQQRIAKKLEEERTARISILKKLPKVNTNVAARIMAESAVAAAKAAEQQQQAE
GDDAAAAAAGGAKKAKLSKEAAAAAAGANMLSDSRFTAMFEDPDFAIDEEAEEYRMLHPNAVREKKAENDLLREHFQEVL
DKQEESDDGEDDGGEDDSGDELDEMGERPSAASGARRLDSGNNNKRGRSADAKRLPDRAAAGGDAKRARTAGGAGSGPSM
FVARDAAAAEAFRRGESLAEKMNQPLADRLAQEPASAPPRRLGGSREVSFVPRSGGEYRGGRGGGGGRGRGGRGGRGGRG
GGDRDGGGGGPERGGGFGGGGFGGGGFGGGDGGPPRGRGRGRGGGGRGRGGGGRGRGGGGGGGGRGRGGGGGGRGRGGGG
RGRR
>GBG61100.1 hypothetical protein CBR_g19177 [Chara braunii]
MDSTDLYSIKIRRGGGGRRGGGGKGEGGGGRRGGRGGGGRRRGGQRRDKEEDEEGENEEEEEEGAYEEEEEEKEEEEEEE
KEEEEEEEEEEEEEEEEEEEEEEEEEEQEEDEEEEEDDKEEEEEKEEEDDDREEDGEEAKEEEAKEEENRREEEEDKVGS
GEGAGRQESERPIVSPQPPLTYRPTP
>XP_010673653.1 PREDICTED: mediator of RNA polymerase II transcription subunit 36a [Beta vulgaris subsp. vulgaris]
MAPPGRGGRGGFGGRGRGDGGGRGRGGGGRGFGVRGGGRGASGGRGRGGGGRGGRGGRGGFKGGAKVMVEPHRHKGVFIA
KGKEDALVTKNMVPGDSVYNEKRISVQQEDATKIEYRVWNPFRSKLAAAILGGVDNIWIQPGARVLYLGAASGTTVSHVS
DLVGPEGVVYAVEFSHRSGRDLVNMAKKRTNVIPIIEDARHPAKYRMLVGMVDVIFSDVAQPDQARIMALNASYFLKTGG
HFVISIKANCIDSTSPAEAVFAAEVKKLQQEQFKPMEQVTLEPFERDHACVVGAYRVPKKQKNAEK
>KAF8412229.1 hypothetical protein HHK36_000189 [Tetracentron sinense]
MHLKYPKKLDLMVIIMVLLVLLLPIGRGGGGFRGRSDGGRGRGRGGGGRGGDGGRGRGGGRGGGRGRGGGRGGGRGGGGM
KGGSRVVVEPHRHEGVFIAKGKEDALVTKNMVPGVAVYNEKRISVQNEDGTKIEYRVWNPFRSKLAAAILGGVDNVWIVP
GARVLYLGAASGTTVSHVSDIVGPMGVVYAVEFSHRSGRDLVNMAKKRTNIIPIIEDARHPAKYRMLVGMVDVIFSDVAQ
PDQARILALNASYFLKVGGHFVISIKANCIDSTVPAEAVFAQEVKKLQADQFKPSEQVTLEPFERDHACVVGGYRMPKKQ
KAAA
>XP_022840496.1 Helicase, C-terminal [Ostreococcus tauri]
MPSDAAKKRARADETPEARARRKAAKRAKKDAEERRRDVERDASPSIEAPPTPTLKRVASKEDFRKEHQISIKNACERTR
DLEPYVTFDDAKFPAALRKALKAQGYDAPTPIQAEAWPILLKGKDVVAIAKTGSGKTCGFLLPALAKIVAEGTQKAPEMQ
LVDGRWRPGAVTPSVIVLAPTRELAIQIHDECAKFCPAAGCRSAVLYGGAAKGDQLRALRSGADVVVATPGRLNDFLEPP
PGFTAPVSAVKAAYVVLDEADRMLDMGFEPQIKKIFKLCPSARQTVMFTATWPKGVQKIADAFTTKPIHIQIGSGGDKLT
ANKSITQTVEVVEEEEKFDRCVAILKKELGKNETCIMFAGTKRRCDFLDRRLKQVGFSSAGSIHGDKDQYEREMVLDNFR
RGRGNILVATDVAARGLDIPGVAAVIVYDFPLQVEDYVHRIGRTGRAGKDGKAFTFFTKDNRGAANELIEILQGAGQTVP
LALQAMQRKGGGGGRGYSGGRGGGRGRGGGRGGRGGGRGRGGGRHNKW
>GBG83292.1 hypothetical protein CBR_g37003 [Chara braunii]
MDDYPMFAFLALSVVWEPLFRIVFPLGFYWIVRHCTTTKSGMTTQPYLAAEETQIAEKLREQRERKEAKKKRKEEDLKKK
LEEEKIKMEEEMKRKEEKMKKQMEAEEEEEKKKKEEEEEEEEEESLVRREKGDGAQSGQASHLQIHQGGEGEWMERFGFR
SEMPDEDEKEKQKFEARLEKVEPEERELLIAERDNLLHQRLLSQKRREFEEKKKLREEGEALQRRLKEQRSKETDTKEAL
TLLEDIFTNKLGNTIAAVKIGGGGGGGDGGDPGDDGKGGGDRKGDENRKGNEQRTEGGERREKMKVKVPWTYNGKKEENF
LCWQAAMDTYLYAQLIPYHDRVLMASSCLGGDAXNFALSXXKAAGCSSMVEYSQRNRIEDFMKALKERFEDKNLAXRTEY
LILNIGNRRWKSVSALKSTMDELLQCPEHGLTPTQILNNFAKALPDPLKSQLYAQTKEEGMTYEKFSKIAVDQAGFLQEA
DYCHYWKDLQKGNRWKNKTISGNIEGKDGLLVTFEEGGVEALPYENIDYGLEDXDSNQLAQGGDYAVVAARGGGRQGGRG
GRGRGGRGRGGRGRGGRGRGGGRGRSTQGSSSEGSYYVGGRGNGSPQGGRGSPFTGGRGRGRKPWPAHPGIADGEPWREM
GIDQTVWQKRLNANQCLKCGDPHHIVCFCPDYRYPKGSSQ
>OUS47997.1 P-loop containing nucleoside triphosphate hydrolase protein [Ostreococcus tauri]
MRAMFTRTASVVRPLLVAKRANVNARGLHVTRPAAAARRVDSLEDDVDVLLARFDDMAIEADEEDDAEETGGLYTPDEDE
MSIEEQYVADEGEVVIKVKADADAADVDNFGMSETTVQALRKRGVDALFPIQQAVLRPAMDGQDVVGRARTGTGKTLAFS
LPVIEKLLSGGRGSGGRGYRNPKCIVLAPTRELAKQVENEIFITAPTLDTACVYGGTPIGQQESKLRRGVDIVVGTPGRI
MDLMNRRALDLSEIEFVVLDEADQMLNVGFEEDVEAILHDCPAGRQTFLFSATMPQWVKQITKKFLKSQHVVVDLVGDNK
QKVADTIDLMTCAVSQTSRTSIVMDLVTVYAKDKKCICFTQTKRAADELTAALGKRVSCEVLHGDIAQAQRERTLQRFRD
NRFTVLIATDVAARGLDISDVDLVIHYELPNDVESFVHRCGRTGRAGQQGAAIAMYTDRESYMIRRIQKETGCDFRAIDI
PSSTEVMDACAVTASNALSKVDSELLPFFAPTAKKLLPENAGEDITQILAAALAAISGQTEAPPPRSLLTGAPNSCTYMV
VDSADSEPAIRAGDLLRALTEIDRKLADGCGKIRFLANKNGLCFDIDAAYMSDLETVTDLNGFDLSVCTKLPDLMAEQTR
ERSGGRGGGRFGGRGRGGRGGRSFGGRGGGRGRGGGFRDDYGERRGGRGGGRDFGDRRGGGGRGDFGDRGGRSDRPRRDF
GDRPPRRDFNDRPPRRDYGGDGYGSRERSPAPRGGDSGGWGGW
>KAG2440318.1 hypothetical protein HXX76_004425 [Chlamydomonas incerta]
MTLKVSAPDGVKVYHITSGKTLPQWIAENKKKSLKKNDEYRRRLELIQDFGFKSAAQRVKITPDGNYIFATGYHPFSLRC
FDLANLSMKFERNLDAEVVDFQILSEDFSKLAFLCSDRSVMFHARFGSYYRTRVPKFGRDLAYFAPAAELLVVGSANEVY
RLNLAEGRFMSPLPTAAPANNACGVCPAHGLFATAGEDGQLECFDMRQRTSVGLLDAAAAAGAPGQELTALRFDDSGLHV
AVGTSNGLVALYDLRSQRPLVVKDHMYGSKIVDIKFHSYGADAGAGNRRVISSDKHIIKVWNISNGENYTSIEPEGADIN
DVAVWPDSGLIMVANDSPNMHGYFVPSLGPAPRWCSHLEALTEELAEAAPTVYDDYRFVTRSDLSRLGLDHLLGTSLLRA
YMHGFFVDNRLYAKAKALMDPFAYETYRQQRIAKKVEEERTARISILKKLPKVNTNVAARIMAESAVAAAKAAEQAAAAA
AEGEEGAAAAAATAAGGKKPKVSKEAAAAAAGANMLSDNRFSAMFEDPDFAIDEEAEEYRMLHPNAVREKRAENDLLREH
FQEVLDKEEESDDGDGDDESGDELDEMGERPSAASGARPLDGNAKRSRGADAKRLPDRPAAGGDAKRARTAGGAGGPSMF
VARDAAAAEAFRRGESLAEKLNQPLADRMAFEPASAPPRRLGGSREVSFVPRGGGGEFRGGRGGGGRGRSPGGRGERGRG
ERGRGGRGRGGDRDGGGGGGDRGGGFGGGFGGGFGGGGFGGGGFGGGDGGLPRGGGRGGGGRGRGGGGRGRGGGGGGRGR
GGGGSRGGGGGRGRGGGGGGRGRGRR
>XP_010480800.1 PREDICTED: protein argonaute 2-like [Camelina sativa]
MERGCYRGGRGDGRGRGGGGRGDGGGGGRGYGGGGGGGDRGRGYGGGDRGRGRGSERGGGNRGQGRGEQQDFRSQSQWGP
PSGHGGRGTQFQQPRPQATQVTQAVPQPQVTQPGPPSGYGGRDTQLQQPRPQAAQVTQVSHAGGAARGAWGRKPQVPSDS
ASPSTSVVVTEPVRVAEVVIPRPSVQVASTDKKEPMKRPDRGGVVAVRRVNLYVNHFRVNFNPDSVIRHYDVEIKGDNPT
KKISRFELAMVRDKVLTDNPGEFPFAMTAYDGQKNIFSAAELPTGSFKVEFPATEEMRGRSYTFTINQVNALKLRDLKEY
MTGSTSLNPRDVLQGMDVVMKEHPSKCMITVGKSFFTRETEPDEDFGFGVAPAKGYRHTLKPTAQGLSLCLDYSVLAFRK
AMSVIEYLKLYFNWSDMRQFRNCRRDVERELTGLKVTVNHRKNKQKLTIVGLSMKDTKDIKFDLIDQEGNEPPRKTTIVE
YFRIKYGRDIEHNDIPCLDLGKNGRENLVPMEFCDLVEGQIYPKDDLDKDSALWLKKLSLVNPQQRQKNIDKMIKSRNGP
SGYVYKFVXLDFTASERFNKMPNDFVDALMERCWKLGMQMEPPIVYKTSRMDTLSNCNALEELLRSVIEEASRKHGGARP
TLVLCAMSGRADGYKTLKWVAETKLGLVTQCFLTGSATRGGRISDQYLANLALKMNAKVGGSNVELMDNTFSFFQKGDEV
MFIGADVNHPAARDKMSPSIVAVVGTLNWPAANRYAARVIAQPHRKEEIQGFGDACLELVKAHVKSTGKRPNKIVIFRDG
VSDGQFDMVLNVELLDVKLTFEKNNYNPKITVIVAQKRHQTRFFPATSNDGSDKGNVPSGTVVDTKVIHPYEYDFYLCSH
HGGIGTSKPTHYYTLWDELGFTSDQVQKLIFEMCFTFTRCTKPVSLVPPVYYADMVAYRGRIYHEASSRERNIRQPRGAS
TSAASLASSLSSLTIEDKAIFKLHTELENVMFFV
>XP_024008951.1 protein argonaute 2 isoform X2 [Eutrema salsugineum]
MERGGYRGGRGDGRGRGGGGRGDGGGGGRGYGGGGGGDRGRGYGGRGRGSDRGGGGGNRGLGSGGRGGDYDRDQQDFRSQ
SQWGPPSGGRGTQSQQPRPPAVQQPPQPQVSPAVAAGSVWGRRPQVSSNTAVLPPPPSTVVVSEPARGSEVKKPSTSMQV
ASSSKKEPMKRPDKGGVVAVRRVNLFVNHFRVNFDPESVIGHYDVEIKGENPTKKVSRFELAMVRDKVFTDNPGEFPFAM
TAYDGQKNIFSAAKLPTGSFKVDFPKTDETRARSYTFTIKQVNELKFRDLKEYMSGGSSLNPRDVLQGMDVVMKEHPSKC
MITVGKSFFTRGTERDEDFGFGVAVAKGYRHTLKPTAQGLSLCLDYSVLAFRKAMSVIDYLKLYFGWSDFSRFWDCRHDV
ENELNGLQVTVTHRKNKQKLKIVGLSKKDTKNETFDLIDQEGNDPPRKISIVEYFRIKYGRDIVHKDIPCLDLGKNGRQN
LVPMEFCVLVEGQIYPKEGLDKDSALWLKKLSLVNPQQRQTNILKMIRSDDGPSGGEITGNFGMKVDTKMTPVEGRVLKA
PALKLTEKGRAVREEPNPRQNNQWNLMRKGVARGSIVKHWAVIDFTASENFNRMPNDFVDQLMKRCWTLGMQLEPPIIYK
SSRMDTLGNAKALEELLRQVIDEANRKHSGARPTFVLCPMSRTHDGYKTLKWIAETKLGLVTQCFLTNSANRGGDQYRAN
LALKINAKVGGSNVELMDTFSFFSKEDQVMFIGADVNHPAAHNKMSPSIVAVVGTLNWPQANRYAARVIAQPHRKEEIQG
FGDTCLELVKAHYQATGKRPNKIVIFRDGVSDGQFDMVLNVELLDVKLTFEKNGYNPKITVIVAQKRHQTRFFPATSNDG
SDKGNVPSGTVVDTKVIHPFEYDFYLCSHHGGIGTSKPTHYYTLWDELGFTSDQIQKLIFEMCFTFTRCTKPVSLVPPVY
YADMVAFRGRIYYEASSREKSFRQPRGASSSAGSLASSLSSLTMEDKAVFKLHKELENVMFFV
>PNW78833.1 hypothetical protein CHLRE_09g391652v5 [Chlamydomonas reinhardtii]
MAKRGHLKNAIHTRRKHKRISGRRGPPSQKSGRRGEVVKAGDEFRKDKADAKKGAFDDMDAEEFLQGGFEDDDFEDGDGD
VAGSGSDDDIDDEDLDELEGGSGGEDDEEDGDEDDDEEDGDLDGEEEAEEEQAEDEEAEEEEEAAAAAAGDAVAQDNKRL
RGEISKHKAQLEALKEKDPEFYKYLQEADAELLGFGDGEEEDEDDEEEDEDDEDEDEEEDEEAGAKKKAKKDAKKSKKAA
EEDEEEEDEQEGGSEDADEQPGTSGRIDVTSALVAKWCAAALGQAPEPGKKKKNKQGKGGADEAAGAPGAPALGSFGYLI
RAYRLACHYGDPSEDAEEGRLRITSSTVYNTVMLFMLREADGIFRRLLGLPAHGPAADPQQQPKQQHGGKGKKQADVAKN
PRWRKVGPLVKSFWGNSIHLLGSVTDPALLAFTLRRLRASVSLLAPFPRLRDRFVRACLGVFGGGEVAPRLQAFLALRAA
AVELPAPALDNVLKGVYRTYVSNAKFVSSASAPHIAFMSTCIVELWGLDMAASYQHAFTAVRQLAALMRTALSSKSADSY
KAVYCWQTVNCMELWAKVLGAHSDRAELKPLVYPVVQLLLGAARLVPTPRYFPLRLRLARALNRLAAQSGVFIPVGPLAV
EALGWADLRRPPGGGGGGGKGGKGASALGADGCPDLSLQLKLGKALLRSSAVQEEVVTQLLEVVADHLACWACSIAFPEL
AHVPLLALRRFAKACPVERFRRSAKALVEAVQRNVVWVGAARDRVDFGPKDTAKVQNFLRDEREAGRAPLQQYAAALAAR
AAQRAALRKTDEVGGGGDSDSDEEAGGRGAKGKKRARGGDSEDGDEGEEEDDEEDDMEEDEEDEDEDEEEAAGKGKGKAA
KRPRTSDSEDGDADGLALGDVDGDDGDILADYVPSDDDSADDVVEGEAGSSEEGEEDDEDGGEEEESSGDDEPRGGLSGS
EDGMEEDDEDDEDEGGRGGRGRGGRGGRGGRGGRDGGGRGGGRSYGGRGGGGRDGGRGRGGRGRGGGRGGDRGGRGRGGR
GGRR
>XP_016651935.1 PREDICTED: DExH-box ATP-dependent RNA helicase DExH1 isoform X2 [Prunus mume]
MSVRYLLCTSNFSLSRHLLLAAPKIFTFRPGISTLAMSSRPNFQGGRRGGPNSGRGRRGGGGRGGGGGGRGGGGGGGRGG
GRGGGEQRWGAPVWRAERLRQQAAEMEVLDENEWWGKMEQMKNGAEEEMVIKRNFSRNDQQTLSDMAYQLGLHFHAYNKG
KALVVSKVPLPDYRADLDERHGSTQKEIKMSTETADRVGSLLRSSESQGEVSVNVASGSGQGSKQTSASVNTSKPVSQLE
PDTVKEKEKLSRQLKERQEKMKVSNSLKAMQLFREKLPAFKLKSEFLRAVSENQVLVVSGETGCGKTTQLPQFILEDEIS
HLHGADCNIICTQPRRISAVSVAARISSERGENLGETVGYQIRLESKRSAQTRLLFCTTGVLLRQLVQDPMLTGVSHLLV
DEIHERGMNEDFLLIILRDLLPRRPDLRLILMSATINADLFSKYFGNSPTIHIPGLTFPVAELFLEDILEKTHYIVKSEF
DNFEGGNSRRRRRQQDSKKDPLTELFEDVDIDAHYRNYSKSTRKSLEAWSGSQLDLGLVEATIEHICCHERDGAILVFLT
GWDDISKLLDKIKGNRFLVDPTKYMVLPLHGSMPTVNQREIFDRPPLNKRKIVLATNIAESSITIDDVVYVIDCGKAKET
SYDALNKLACLLPSWISKASAHQRRGRAGRVQPGVCYRLYPKMIHDAMLQYQLPEILRTPLQELCLHIKSLQLGAVGSFL
AKALQPPDPLAVQNAIELLKTIGALDDIEGLTPLGHHLCTLPLDPNIGKMLLMGSIFQCLNPALTIAAALAHRDPFVLPI
NRKEDADAAKGSFAGDSFSDHIAVVKAFEGWKEAKHNGTGKTFCWDNFLSPVTLQMMEDMRIQFLDLLSNIGFLDKSRGA
NAYNQYSHDLEMVCAILCAGLYPNVVQCKRRGKRTAFYTKEVGKIDIHPASVNAGVHLFPLPYMVYSEKVKTTNIFIRDS
TNISDYALLLFGGSLIPSKTGEGIEMLGGYLHFSASKSVLELIRKLRGELDKLLNRKIDNPGLDVSSEGKGVVSAVVELL
HSQNVRY
>XP_006415349.1 protein argonaute 2 isoform X1 [Eutrema salsugineum]
MERGGYRGGRGDGRGRGGGGRGDGGGGGRGYGGGGGGDRGRGYGGRGRGSDRGGGGGNRGLGSGGRGGDYDRDQQDFRSQ
SQWGPPSGGRGTQSQQPRPPAVQQPPQPQVSPAVAAGSVWGRRPQVSSDTAVQQSTVQRPPQAQLSPAVAAGGAWGRRPQ
VSSNTAVLPPPPSTVVVSEPARGSEVKKPSTSMQVASSSKKEPMKRPDKGGVVAVRRVNLFVNHFRVNFDPESVIGHYDV
EIKGENPTKKVSRFELAMVRDKVFTDNPGEFPFAMTAYDGQKNIFSAAKLPTGSFKVDFPKTDETRARSYTFTIKQVNEL
KFRDLKEYMSGGSSLNPRDVLQGMDVVMKEHPSKCMITVGKSFFTRGTERDEDFGFGVAVAKGYRHTLKPTAQGLSLCLD
YSVLAFRKAMSVIDYLKLYFGWSDFSRFWDCRHDVENELNGLQVTVTHRKNKQKLKIVGLSKKDTKNETFDLIDQEGNDP
PRKISIVEYFRIKYGRDIVHKDIPCLDLGKNGRQNLVPMEFCVLVEGQIYPKEGLDKDSALWLKKLSLVNPQQRQTNILK
MIRSDDGPSGGEITGNFGMKVDTKMTPVEGRVLKAPALKLTEKGRAVREEPNPRQNNQWNLMRKGVARGSIVKHWAVIDF
TASENFNRMPNDFVDQLMKRCWTLGMQLEPPIIYKSSRMDTLGNAKALEELLRQVIDEANRKHSGARPTFVLCPMSRTHD
GYKTLKWIAETKLGLVTQCFLTNSANRGGDQYRANLALKINAKVGGSNVELMDTFSFFSKEDQVMFIGADVNHPAAHNKM
SPSIVAVVGTLNWPQANRYAARVIAQPHRKEEIQGFGDTCLELVKAHYQATGKRPNKIVIFRDGVSDGQFDMVLNVELLD
VKLTFEKNGYNPKITVIVAQKRHQTRFFPATSNDGSDKGNVPSGTVVDTKVIHPFEYDFYLCSHHGGIGTSKPTHYYTLW
DELGFTSDQIQKLIFEMCFTFTRCTKPVSLVPPVYYADMVAFRGRIYYEASSREKSFRQPRGASSSAGSLASSLSSLTME
DKAVFKLHKELENVMFFV
>XP_010478576.1 PREDICTED: protein argonaute 2-like [Camelina sativa]
MERGGYRGGRGDGRGRGGGGRGDGGGGGRGYGGGGGDRGRGYGRGDHGRGRGSERGGGNRGQGRGEQQDFRSQSQWGPPS
VHGGRGSGTQFQQPRPQAVPQPQVTQAGPPSGYGGRGTQFHQPRPQAFPQPQVTQAGPPSGYGGRGTQFHQPRPQAFPQP
QVTQAGPPSGYGGRGTQFHQPRPQAFPQPQVTQAGPPSGHGGRGTQLQQPRPQAAQVTQLIHAGGAGRGAWSRKLQISSD
SASSSTSVVVSEPVRVAEVVNPRPSVQVASTDRKEPMKRPDRGGVAAVRRVNLFVNHFKVTFNPDNVIIHYDVEIKGDNP
TKKISRFELAMVRDKVFTDNPGEFPFAMTAYDGQKNIFSAAELPTGSFKVEFPATEEMRGRSYTFTIKHVNALKLRDLEE
YMTGSTSSNPRDVLQGMDVVMKEHPSKCMITVGKSFFTREDFRFGVAPARGYRHTLKPTAQGLSLCLDYSVLAFGKAMSV
IEYLKLYFERRFDIRQVRNCRGDVEWALTGLKVTVNHRKNKQKLTIVGLSKQDTKDIEFDLIGNEPPRKTTIVEYFRTKY
GRDIEHKDIPCLDLGKNGQQNFVPMEFCDLVEGQIYPKENLNNKSASWLKKLSLVNPQQRQKNIDEIIKSRNGPIGGGVI
RNFGLKVDTNMTSVVGRVLKAPTLKLADRRGPLRVEPNATKSNQWNLMGKRVTKGSIVKHWAVLDFTASVPSDFVDALIK
RCSNLGMQMERPIVYKTSKMVTLSDCNALEKLLQSVIEEASLKHGGARPTLVLCAMSGRCDGYKTLKWVAETKLGLVTQC
FLTGSTTRISDQYLANLALKINAKVGGSNVELVDNTFSFFQKDDEVMFIGADVNHPAARDKKSPSIVAVVGTLNWPEANR
YAARVIVQPNRKEEIQGFGGACWELVNAHVKSTGKQPNKIVIFRDGVSDGQFDMVLNVELLDVKLTFEKNNYNPKITVIV
AQKRHQTRFFPATNKDGSDTGNVPSGTVVDTKVIHPYEYDFYLCSHHGGIGTSKPTHYYTLWDELGFTSDQVQKLIFEMC
FTFTRCTKPVSLVPPVYYADMVAYRGRIYHEASSRERNIIQPRGASTSAASLASSLPSLTIEDTASYKLHPLLENVMFFV
>MQM14757.1 hypothetical protein [Colocasia esculenta]
MDHLSIGKTLDWTRDFLSRPPAQGAERRWWYKVECIVVVGLQRGGEGGQGRTGMEHQRRGRGGGRRGQQGQARGGGGRGE
GWLQQGGRGGGGGRGEGLLQQGGRGGGGRGEGWLQQGGRGDGGASAWQQVGQPGAPGGWRPTTDAAVSTGGAPPPTWVAR
AAGGPAPQVRPAAGPGGERPSGGAPSQGWVARPAGGGGGAGGRGGRSAGGGRGDGRGWSGEHPVAGPVPASLSSVNVTVD
SVASDLGRLDISSSSAGQPTVSVAGRFVPIQRPDRGGLMGADNPIRLRVNHFLLNFDDRMNIYHYDISVKSEKMPEGGAD
VEISKRDFLAIKTELFNVNASQFQVRTVASDGVRDLFIPRRVPEGDFNVVVRGQTYHVTLKLQKLIPMKEFRQPHCPRDI
LHGLDVIMRENASRGRISVGRNFFSDEGRDLGMGIVALSGFQQSVKSTEYGPVLNVDQSVMAFHKPMMILDYLKETCRLT
FNENTRLDVRNRKFVKEALHNLKVEVIHRAARKKYTIFGLTEPETNMITFRDDQSERNFRLVDYYAEKYGFEIKFKQLPC
LKLSRTKENYVPMELCKLAEGQIYPKDRLPKVKNQTLREMAMSRPQDRVNMILGMINSANGPARGDMLKEFSISVSRDMA
KVTGRILERPVLKLSDMHGRPCQFQIWNNDCQWNLLKHKVALGKRIEHWGIADFSLSANPRHQELRIESFVPKLVKRCCD
LGILMNPKPAFVRRHSMDILSYPYKIKEILNKVKQETGGHLQILICPMADKHDGYKSLKLIAETEVGILTQCCLSSPANE
GKDQYLANLGLKMNAKLGGSNIELFDGLPCLGNTSSPFMFIGADVNHPRSHDITSPSIAAVVATVNWPASNSYISKVQAQ
PHRKENIVNIGSLCRELIDKYSHVNKTKPQKIIYFRDGVSDSQFDMVLNGELTDIKDAIESDGYKPTITVVVAQKRHQTR
LFPEDRSGPCNTRTGNVPPGTVVDTGIVAPHLFNFYLCSHNGILGTSKPTHYYVLWDEHRFTSDELQKLTYDLCFTFNRC
TKPVSLVPPVYYADLLAYRGRQYYEALVSSHDSSSSSSSSSSNFPSSFDSNKFPEVLTRIENAMIPSVPRKRGSRSVQSK
S
>XP_010460954.1 PREDICTED: protein argonaute 2-like isoform X2 [Camelina sativa]
MERGGYRGGRGDGRGRGGGGRGDGGGGGHGYGGGGDRGRGYGGGDRGRGRGTERGGGNRGHGRGEQQDFRSQSQWGPPSG
HGGRGTQFQQPRPQATPQTQVTQAGPPSGHGGRGTQFQQPRPQATPQTQVTQAGPPSGHGGRGTQFQQPRPQATPQTQVT
QAGPPSGHGGRGTQFQQPRPQATPQTQVTQAGPPSGHGGRGTQFQQPRPQATPQTQVTQAGPPSGHGGRGTQFQQPRPQA
TPQTQVTQAGPPSGHGGRGTQFQQPRPQATPQTQVTQAGPPSGHGGRGTQFQQPRPQATPQTQVTQAGPPSGHGGRGTQF
QQPRPQATPQTQVTQAGPPSGHGGRGTQFQQPRPQATPQTQVTQAGPPSGHGGRGTQLQQPRPQAAQVTQVPHAGGAWGR
KPQVSSDSASPSTSVVVTEPVRVAEVMNPRPSVQVASTDRKEPMKRPDSGGVVAVRRVNLYVNHFRVNFNPDSVIRHYDV
EIKGDNPTKKISRFELAMVRDKVFTDNPGEFPIAMTAYDGQKNIFSAAELPTGSFKVEFPATEEMRGRSYTFTIKQVNAL
KLRDLKEYMTGSTSSNPRDVLQGMDVVMKEHPSKCMITVGKSFFIREPERGEDFGFGVAAAKGYRHTLKPTAQGLSLCLD
YSVLAFRKAMSVIDYLKLYFDLSDIRQVRNCRGDVEMELTGLKVTVNHRKNKQKLTIVGLSKQDTKDIKFDLIDQEGNEP
PRKTTIVEYFRIKYGRDIEHKDIPCLDLGKNGRQNFVPMEFCDLVEGQIYPKDDLDKDSALWLKKLSLVSPKQRQENIDK
MIKSRNGPSGGEIIGNFGLKVDTNMTHVEGRVLKAPTLKLADRGRAVSEEPNARQNNQWNLMRKGVTRGSIVKHWAVLDF
TASERFNKMPNDFVDALMERCWKLGMQMEPPIVYKTSRMDTLSNCNALEELLRSVIEEASRKHGGARPTLVLSAMSGRAD
GYKTLKWVAETKLGLVTQCFLTGSATRGGRISDQYLANLALKINAKVGGSNVELMDNNFSFFQKNDEVMFIGADVNHPAA
RDKMSPSIVAVVGTLNWPAANRYAARVIAQPHRKEEIQGFGDACLELVKAHFKSTGKRPNKIVIFRDGVSDAQFDMVLNV
ELLDVKLTFQKYDYNPKITVIVAQKRHQTRFFPATSNDGSDKGNVPSGTVVDTKVIHPYEYDFYLCSHHGGIGTSKPTHY
YTLWDELGFTSDQVQKLIFEMCFTFTRCTKPVSLVPPVYYADMVAYRGRIYHEASSRERNIRQPRGASTSAASLASSLSS
LTIEDKAIFKLHAELENVMFFV
>KAG0501311.1 hypothetical protein HPP92_001383 [Vanilla planifolia]
MTRKRRKRMKEEKLEDEKGGRRRRRGRKEEDGRRRRRRMRRKRRRRRRGRMEEEGGRRRKREGGGGGRRMEGGGGGRGRG
GGGGGGERKKEEEEEEREEEERGQEKEEEGNKRKKKGRREEGGGEEG
>GHP04982.1 hypothetical protein PPROV_000373400 [Pycnococcus provasolii]
MEELKVPCGGGGGFGGGRGGGRRGFGGRGGGRGFGGRGRGGRHGGRGGGGFGGGRASHDARGAGASPPRKKPRTDANNAF
PTTADASGFFKASMLQDPWRHLEKTPTKIQTVEMQLQQHLSKNKPPPPSNPPPPVDESKQ
>KXG22940.1 hypothetical protein SORBI_3008G031900, partial [Sorghum bicolor]
HERKRRVAWWAYLLGAWRRRRATARRGGGGRGPRRADPRGGGGGRRRAEGGGGRGPRRADRAEGGGGRGPRRADPRRGGG
GRGGGGRGPRRAVPRGGGGGRRRAEGGGGRGPRDRIRVEEEAGEGAPREEAGEVRAICVEEEAGEGVDPRVLAWGEDGRR
ARGARIERAAQDDVRRRQDESGRGECRTKTMSPL
>PKA56478.1 putative mediator of RNA polymerase II transcription subunit 36b [Apostasia shenzhenica]
MATAVRCTDGGGRGGGFRGRSDGGGGRGRGRGGGGRGEGRGGGRGRGGGGGGRGGGRGRGGRGGMKGGSRVVVQPHRHDG
VFVAKGKEDALCTKNMVPGESVYGEKRISVQNEDGTKVEYRVWNPFRSKLAAAILGGVDSIWIVPGSRVLYLGAASGTTV
SHVSDIVGPNGLVYAVEFSPRSGRDLVNMAKKRTNVIPIIEDARHPTKYRMLVGMVDVIFSDVAQPDQARILALNASFFL
KNGGHFVISIKANCIDSTVPAEAVFAQEVKKLQAEQFKPFEQVTLEPFERDHACVVGGYRMPKKQKQAS
>GBG67628.1 hypothetical protein CBR_g757 [Chara braunii]
MNCALFEKQGGIAEAADVMKRKREVHERVIAASHEKAKERERARLQNSRESDESEDESEDDDDEKKRSKARKSFRDEENY
IGLSHQNQFVERELTISGKTGGESFGNPSMDAAVLDILPDEASGVAKKRATYHWDKRKKKYTRLLPGEKMTAAGKIKTES
GVKVNKSQTGLYRKWQQRTKMKIPAVGTENEDERPSSAGGRMVGQGSRSGEEGRGFGRGRIGGGGGGSLKRKREDSGTHW
KPKEELRNPDQVRKEKQKKIIKQRLVGKGRGRHDGGSWGREEGSGGGRHGGGGRGRGGGRHDGGGRGRGGGRHGGGGRGR
GGGRHDGGSRGRGGGGGRGGGFKGKVGGGRGGGGMPKSGKPMKSFGRGGKFGSKGGKRK
>KAF6261241.1 ribosome biogenesis regulatory protein-domain-containing protein [Scenedesmus sp. NREL 46B-D3]
MAAEQGNEDVAPVKVTAEQLGIFQGSDYSGQLEFDLGNLSAYDPSPINQEEYAPLHRDAKCHEVATAITQALVGQLFSLP
SEAVQGGRLAQLPLPSTLLPREKPIPKPKPLTKWQKFAQEKGIRKRKRSKMVYDDEAGEWKRRHGYKRANDDSEVPVIEA
KAGDMPGEDPFTLLRQEKKERQKKQNKQQLANVKQALKTGGAAAVPATLRLAATLPDKGKGKPTKRRELRDEIKTASWLS
GVSTASMGKFDKKLAGEKEGERKLPGKRRKFLPVTDAAAERALVSKTADRLLREKSDDVLDINKAIGKLEAEARQARHVA
KRSAGSDDEDGGGGGGGGGRRGGGRGRGRGGGGGRGGGGRGGGRGGGRGAAGGKQMKAKGGVQKGGRRGGKGGKAKR
>GBF94629.1 pseudouridylate synthase transporter [Raphidocelis subcapitata]
MSKRPNDDAGVEEERAAVRPRAASEEAAAAAAEDELDALYGDAGGAGGGAQAQQQQQQQQQQQQPEPAQAQAREQPQADA
VTAAGPSDAAAPAAPVVAAAAAAAAAPPPNAEQRPAPSGGGGSGGAASASGGGGRSGRAPPTFIVRPDLPADLLGAFANG
VMLVDKPKGWTSFDACNVLKTPLKWLGVQKVGHAGTLDPAATGLLIICCGSATKAINDFMDLGKEYSGTLRLGETTPSLD
SEEEVSERAAWEHISDGDLAAGAARLTGEIQQVPPMFSAVHHDGKRLHQLAREGVTVERAARPVTVRTFEVRRDEADPQL
VHFRVICSKGTYIRTLAHDLAVGLGSTAYLTALRREAIGPHRVSEAWGAEELRDRMFEAARAAGIEGPAPKPRRGGGGRR
GGGGGRGGGGRGGGGGRGGGDGGGGGGGQQGSE
>XP_003062704.1 predicted protein [Micromonas pusilla CCMP1545]
MTTARGAAPSTSTDVAALAASILASSSRAPHEIFSLASDASRDAFKARYRELAKALHPDKAKLDIAEDAFKVVTEAFRAV
MSGGGGGGGSGGGGAAPGSGSGGDTRRRAQPFWKTEQPASAAAPPPPRWSATTTASASAAAAATSRWDDWGAAAPASGGG
VTKAKTVPPRRSDGGGGGGGGGWARGGSDAPATRLDPWKETTALDLDVEEEEEEEEDPVAAADDAAWFSRWGSACYGGGG
GGEKTSASSAAARWGETEVPRWTNSTRHAAPAADGARARRRLGKLITSEDDLSDRSSDPEEEEEEEEEDDDDAGAGARAR
DAYLREVTGRDARRSPAPPPASDWLTGLDAGGGAKRGRESAAQRWSAAAGDGTRRGGGGGRGRGRGRGGGSRGRGGELDD
DDVIEVHDDDDDDENTSTRPAPAAVKKTKAGKYPWQRRKTSKSKSKSTRVGADGQENDDGGVGVADAPAANKEKKRSLAS
AVLNDPNRIPHTKLPKKAFTQATLAFG
>CAD1822445.1 unnamed protein product [Ananas comosus var. bracteatus]
MEVVLNRPVDILRRLFELSAPRSQMEDFFNRFGAGEAAAMCLLLAAKLVFAEENLISNTVAERAAEAFEDSGLVGMPQMD
CVNAFSNTQTQAGGFSMGQVVQEAEPLFSGAHSRALFVLIKEIILVLFSMEELVVVVLLKSLLLHKTRDVDSADRTALNK
RQRVLYSPAELAAMEVRAMECLRRLLRRSSEALFLLQLISHHNVTRLVQALDNTSCQKLVQLTFHQLVVLRRVTSLLCDL
FLRLWRAGEPPKKHSKQSKGKETRITKDSASVEEPLTLLENILSKVGERYTEMADTFNSFNDDVRRGKARRNHLSCGHPR
GERRGPRGGGPSSSDRCSPGGVRRRYAPGVAQELPPRREVDHAIELEPGAKPPAKAPYRMAPPELEELQRQLKDLLDAGF
IKPSKAPYGAPVLFQRKSDGSLRLCIDYRALNKVTVKSKYPIPLVADLFDQLGGAKFFTKLDLRSGYYQVRIAEGDEEKT
ACVTRYGAYEFLVMPFGLTNAPATFCTLMNKLFHPYLDRFVVVYLDDIVVYSNTLEEHVEHLRTIFQVLRENQLFVKREK
CSFAKEEVHFLGHWIGRGQLHMDQQKVRAICEWEAPSTVSELRSFLGLVNYYRRFIAGYSARAAPLTDLLKKTQSWDWTP
RCAEAFEDLKRAVTEDPVLRLPDCSRPFEGQQQAGARGGGRGGGRGGRGGGGRGGGGGFRGRGGRGRGGPPRGGGRGGFR
GRGRS
>GAQ88301.1 hypothetical protein KFL_004160140 [Klebsormidium nitens]
MVPPHHHTPAERTQFKTLSIGSRLLIMAESGVEKDAKPAPAESENGGKQDVEAVAETDTAPGNISKTAVKGTASDESASA
SKEGVSSSGSTDVVGEGAKGREERTDDDASLSKDESKRVVEEQQNSNDAEEKEKEDEGDRKAVDVERLSDNESYHSPGEE
EYNSGSDDASGLLRGRRREASDEEDEEEEEEEDRISIAEGEAEQAHGGVTADANFKGEGAYQSDGMQTMEKTDGDADDEG
DDLLDDDSNDLDDEGKVDEEALPEGEEPVVALKAEVKKPAEPFVVPTAGPFYMHDDRFGGEETKRPGKGKKLWEGSADST
DRWPHDMFEKLNLANDPPPLRRGDGEQGRGRRRGGGYDRGGRGEGASYGGARGGRGGGRGFRNGPEGGRRNFVAMQSAPG
GQPQSDPALLPTPEYNLELLQEFPPPQSTAQNWGGQPAASRQATSNGSSDYSNTRDQGGGQNARGNYSRGQKATPAWADS
VPGAATGWGDEGQERGPVATNRGRGGGRSTGDGQVGRGAGAGRGEHRSRAPQGQGPLTSGDGPSAARGRTPTRWGPAVGG
QQPVEVQGAQAGYNRGGGQPTGWDNRSAVGNQERGAGAPQGRSATVGTMTSPRPLDQMAPREEKRQQYQPSEARPAARRE
IEVQTDLAPEVSPGSRNAATTPRGGAAKSGPPPGFGGNSGSAAYGSSGAGAGDYGAQYRPPASAGATGRASPGLHMANEY
VPNAATQQVLPYGQTAVPPVGGYGLPPYPSHLPPYAYGSGDVTWVPVLNNPQANALPPPPNVYGANPYASPYSLAGAEAT
PYMYSSQAVAPPEYAPAKQGLATVAAISRPPSASTLWRPPASAGLSTGVLDSNADAYGQRQSKPRRYTEMTFQ
>XP_010920326.1 DExH-box ATP-dependent RNA helicase DExH1 isoform X1 [Elaeis guineensis]
MSVGCGHHTFASWTNPLRLRLPLGIALRHPCPMSYRPNYQGGRRGGGGRGRGGRGGGGRGGGGGRGEQRWWDPQWRAERL
RQMAGEAEKLDENEWWNKIKQLKEGGQQELIVKRNFGRDGQNVLADMARRQGLHFHAYNKGKTLVFSKVPLPDYRADLDE
RHGSTQKEIKMSTETERRVENLLARSKETLTINDSTTTSIQMARQSVPNVAVSKPESTEDDNAFKEKFNIELRDLQNSRK
ATPSARVMQSFREKLPAFKVKDEFLKAVADNQVLVVSGETGCGKTTQLPQFILEEEIERLQGAKCNIICTQPRRISAISV
AARIASERGENLGETVGYQIRLEAKRSAQTRLLFCTTGVLLRRLVQEPDLGGVSHLLVDEIHERGMNEDFLIIILRDLLP
RRPDLRLILMSATINAELFSTYFGNAPIIHIPGLTYPVAEVFLEDVVEKTRYRIKSEFDNFQGNSRRRRRQPSTKNDPLT
EMFEDVDIDAQYKNYSMSTRQSLEAWDGTQLDLGLVEATIEYICRHEKDGAILVFLTGWDEISKLLDKIKGNNFLGNSSR
FLVLPLHGSMPTVNQREIFDRPPSNVRKIVLATNIAESSITIDDVVYVIDCGKAKETSYDALNKLACLLPSWISKASAHQ
RRGRAGRVQPGVCYRLYPKVIHDAMPQYQLPEILRTPLQELCLNIKSLQLGAVATFLAKALQPPDPLSVKNALELLKTIG
ALDEMEELTPLGCHLCTLPLDPNIGKMLLIGSVFQCLDPALTIAAALAHRDPFVLPINRKEEADAAKRSFAGDSCSDHIA
LLKAFEAWKDAKRSGKERAFCWENFLSPMTLQMMEDMRNQFLDLLSDIGFVNKARGVKAYSQYGDDLEMVCAILCAGLYP
NVIQCKRRGKRTAFYNKEVGKVDMHPSSVNAGVHLFPLPYMVYSEKVKTTGIYIRDSTNISDYALLLFGGSFMPSKTGEG
IDMLGGYLHFSAPKSVIQLIQRLRGELDKLLQRKIEEPGLDIPAEGKAVVAAAVELLHNQNVYH
>NP_174414.1 ARGONAUTE 3 [Arabidopsis thaliana]
MDRGGYRGGRGDGRGRGGGGDRGRGYSGRGDGRGRGGDGDRGYSGRGDGHGRGGGGDRGRGYSGRGDGRGRGGGGDRGRG
YSGRGDGHGRGGGGDRGRGYSGRGRGFVQDRDGGWVNPGQSSGGHVRGRGTQLQQPPPQEVPPSSSQAQVSQGVAPGDVG
QGGVGDVGRDGVGDVGRDGVGDVGQGGVGDVGQVGVGDVGQGGVGDVGQGGVGDVGRDGVGDVGRDGVGDVGRGGVGDRG
QSQSGLSSGHFGRGTQLQQPQPQAVSQSSSQGQVSQSFATGGVGLGAWARKPQLFSDSTVLPSSSSSNVVASHTASGSQV
MTPKPSSSDKKEPVKRPDKGGNIKVKGVINLSVNHFRVSFSTESVIRHYDVDIKGENSSKKISRFELAMVKEKLFKDNND
FPNAMTAYDGQKNIFSAVELPTGSFKVDFSETEEIMRGRSYTFIIKQVKELKLLDLQAYIDGRSTFIPRDVLQGMDVVMK
EHPSKRMITVGKRFFSTRLEIDFGYGVGAAKGFHHTLKPTVQGLSLCLNSSLLAFRKAISVIEYLKLYFGWRNIRQFKNC
RPDDVVQELIGLKVTVDHRKTKQKFIIMGLSKDDTKDIKFDFIDHAGNQPPRKISIVEYFKEKYGRDIDHKDIPCLNLGK
KGRENFVPMEFCNLVEGQIFPKEKLYRDSAAWLKELSLVTPQQRLENINKMIKSSDGPRGGDIIGNFGLRVDPNMTTVEG
RVLEAPTLKLTDRRGNPIHEKLMSESNQWNLTTKGVTKGSIIKHWAVLDFTASESLKKKMPGYFVNKLIERCKGLGMQME
APIVCKTSSMETLYDGNALEELLRSVIDEASHNHGGACPTLVLCAMTGKHDGYKTLKWIAETKLGLVTQCFLTISAIKGE
TVSDQYLANLALKINAKVGGTNVELVDNIFSFFKKEDKVMFIGADVNHPAAHDNMSPSIVAVVGTLNWPEANRYAARVKA
QSHRKEEIQGFGETCWELIEAHSQAPEKRPNKIVIFRDGVSDGQFDMVLNVELQNVKDVFAKVGYNPQITVIVAQKRHQT
RFFPATTSKDGRAKGNVPSGTVVDTTIIHPFEYDFYLCSQHGAIGTSKPTHYYVLSDEIGFNSNQIQKLIFDLCFTFTRC
TKPVALVPPVSYADKAASRGRVYYEASLMKKNSKQSRGASSSSASVASSSSSVTMEDKEIFKVHAGIENFMFFV
>CAA0259614.1 unnamed protein product [Arabidopsis thaliana]
MDRGGYRGGRGDGRGRGGGGDRGRGYSGRGDGRGRGGDGDRGYSGRGDGHGRGGGGDRGRGYSGRGDGRGRGGGGDRGRG
YSDRGDGHGRGGGGDRGRGYSGRGRGFVQDRDGGWVNPGQSSGGHVRGRGTQLQQPPPQEVPPSSSQAQVSQGVAPGDVG
QGGVGDVGRDGVGDVGRDGVGDVGRDGVGDVGQGGVGDVGQVGVGDVGQGGVGDVGQGGVGDVGRDGVGDVGRGGVGDRG
QSQSGPSSGHFGRGTQLQQPQPQAVSQSSSQGQVSQSFATGGVGLGAWARKPQLFSDSTVLPSSSSSNVVASHTASGSQV
MTPKPSSSDKKEPVKRPDKGGNIKVKGVINLSVNHFRVSFSTESVIRHYDVDIKGENSSKKISRFELAMVKEKLFKDNND
FPNAMTAYDGQKNIFSAVELPTGSFKVDFSETEEIMRGRSYTFIIKQVKELKLLDLQAYIDGRSTFIPRDVLQGMDVVMK
EHPSKRMITVGKRFFSTRLEIDFGYGVGAAKGFHHTLKPTVQGLSLCLNSSLLAFRKAISVIEYLKLYFGWRNIRQFKNC
RPDDVVQELIGLKVTVDHRKTKQKFIIMGLSKDDTKDIKFDFIDHAGNQPPRKISIVEYFKEKYGRDIDHKDIPCLNLGK
KGRENFVPMEFCNLVEGQIFPKEKLYRDSAAWLKELSLVTPQQRLENINKMIKSSDGPRGGDIIGNFGLRVDPNMTTVEG
RVLEAPTLKLTDRRGNPIHEKLMSESNQWNLTTKGVTKGSIIKHWAVLDFTASESLKKKMPGYFVNKLIERCKGLGMQME
APIVCKTSSMETLYDGNALEELLRSVIDETSHNHGGACPTLVLCAMTGKHDGYKTLKWIAETKLGLVTQCFLTISAIKGE
TVSDQYLANLALKINAKVGGTNVELVDNIFSFFKKEDKVMFIGADVNHPAAHDNMSPSIVAVVGTLNWPEANRYAARVKA
QSHRKEEIQGFGETCWELIEAHSQAPEKRPNKIVIFRDGVSDGQFDMVLNVELQNVKDVFAKVGYNPQITVIVAQKRHQT
RFFPATTSKDGRAKGNVPSGTVVDTTIIHPFEYDFYLCSQHGAIGTSKPTHYYVLSDEIGFNSNQIQKLIFDLCFTFTRC
TKPVALVPPVSYADKAASRGRVYYEASLMKKNSKQSRGASSSSASVASSSSSVTMEDKEIFKVHAGIENVMFFV
>GBG80860.1 hypothetical protein CBR_g31416 [Chara braunii]
MVDLCSGTSTTPYTKAQEEQAAFLLKERKEKEAKELIKQAKKLALLEEQAAKKKKLEEEMEKLQKEEEEKLMAMEEEEEE
EEEEEEEEEEEEEEEEEEEVEEEVPLNRRARRERGESNGTNKEDRWMEKISEWVANLSLGEQEKPMTCKLCQRNKTNTRA
PLGLLIPLPIPAGPEDSMSVDFMDVGIKSRHGKSQVMVKVDRFTGPAAPAASAAALDAAGPAAASAARAAGPDAATAGVA
EAAAAASATCAAAAAAAGDAASAAVVAAPGVAAAAAPAVSSAARGAAAAARAGAAATAAGGKKRKQNGKKKTKKKNGGGG
GGKRWMEEMDGEGGWRRWREVGERRAGGGGGRGGRGGRGGGGRRRLETVEVGGRRGGGAEEKEEDEEEEEYEDEDEDEDE
EDEDEEEKEEGKEKDEDGKDEVKDEEQQEEGEEKEEEEKEEEKEKEKGEEEDEEEEEEEELMIGGRGERSRKAGVMAMSK
RRGGVATWERTLRRGGRVYGEGEGGKEEVEKEKEEDDEEKEDEQENEEENEEEEQDEEEEKENGEDEEEEEEEEETSRIR
SRGGKGGVVEAGRGGEAGKVEETRRTKRRRRRKRISDKEWEAAKEDIEWEGRSAMFIFSVSISEEEEDDEQDTEDEEQDK
EGDEQDEQEDEKEEEEKEKEKEERRRRRRTSGHTNILYVDESEVRRGGRGEGRRRGGGGGGRRRGGRGGRRKEEGEEVEN
QNDEDEEKEEGGEDDEQEEEEEEEEEEEEEEQQEEEEEEEEEEEEDDENETKEEDEGEEDEENEQEEEEEEEGEQEEVEE
DEEEEEAEEEEEEEEEEKEEEEEKEDDEDEMEEEEEQQAAEDKHTRNRRRRRRVSKEDDEDEEEEEEKEEEEQDKEEEEE
EEEEEEEEEEEDEDEEEKEEEEEEEQSSGPIHRHARRYFCSSRVEGCLPVIQLMANMHRRLPLLVLVVAVFLFVVFLHVC
LSCRPWKQRRKRRAATKRQGGERPMAGMQARAVLAASQGGRRPATAEPRRRGSTQLLSQTVRAGGSASNEGDEFTSLLHQ
GLGDDDNGGLYLKFGLCSGGAREASRTFIIDVDPLPRGLQHVGSEHTEQSTLRRGASVTGGVGPSAAAQQHGSTAPSADR
LTSTWPARTGVTSGSLRIAGARPSMPNRTTPTQPDLRDEGARTPPVRPGPIVENITRGVSNMRAHSDGGDNDGGGGDDAD
EGLREDVEAGDDDDDIPIPPLGKTGRRGKGCSRGVVRGRSVGRGGRGGGSDDGGRSATYWSSEDQMLLVRCKREQEMHLA
GLGHNYGRMRTKEWKWDDIAKRIVNAGRPKDADDCKKKLSNEERKEHDFKFRMERVLYNETHVGMLGKHTIFPPNVADTG
NPDGVQLPSRGAVGGESVGSEAGGDDCPEERSSARDSDNNAGSGAGGEKRKNVRQQALESIADVMDRHGELMSATIDSSS
KRGELEGGFSYFWFLASKLTHVARAVEGSFRALGRIIMTQQDRQGGLTWHRRRCLFSPQRSDVVGDPSVALNSIVRIPTR
MNVVRMFPSQKPVAPAAHRLQRRESNTSLLASDKCRLLPADIFSIAEDHCRRLRSHLVTWRFFARVVVLLSYTWTSAVNH
SAAEHSHRRSFVLLAVNLFAAERSRWGRCPYVVHVYVVVYFPWRRDLLRRRGIRPPHATATWETFFSPDWWDFKRRSTKY
FPLIRSDCQARLQKSRRIMSTRGSTRGKKRDVVPDDSQGQGRGRRHVPKVKRARLDDASASVPPRRAQGWAAAAEGDYDD
DSTREEEQAEATAFAQLRARDTRIEKVAVVDMGGDDDEPLEKRRLRTLAQGTSAPPPTVHAAVDERRLTGRQPAMPSQPR
QRNPGDDGGSVQCGGGGEVVADARAVGGELVGAAGAGASGGVAPVATAREEAAVVATAREEARGENKTDRDGGEPGSSRV
RRGVMTKDLIDRVMLWVDEKTFWTTREGRRLYNIVHKTREYFVAIASGLPTPVVPRSVVLPKSSTKVARITDPSQLQQVI
SCAATMENIALHILHGWVFKSENRPRGYNVAFQYSLESVATDIARAMWYGEEWCNVVSAAVCSHTMDLSMDLPLWFVGAN
IEDRPEDDDMATYQESSVICIAHAFRAAVQMGAHIDDDFISYDRLCRVADCFRLLLAVCMWIMRMVGDDPRSHYEAFYFA
NLVAKPTLVAVMHRSFDHRRSIVHAAKVVTERLGKANAMFGEYPDYIPGWAPCDIGFRHDASITGXEDAKKLDWLGSGPP
DDDNNDDGKDDA
>RRT35248.1 hypothetical protein B296_00050659, partial [Ensete ventricosum]
RWWWRERQGKRRGGRRPEGRGGGRGRGGGGGGRGGRGGRGRGGGRGGGMKGGSKVVVQPHRHDGVFVAKGKEDALCTKNM
VSGESVYGEKRVSVQVTNLSTFIEVCVVSFLQNEDATKVEYRVWNPFRSKLAAAILGGVDNIWIVSVP
>KAF3961723.1 hypothetical protein CMV_013682 [Castanea mollissima]
MRPPRGGGRGRGGGGFRGGRDGGRGGGFRGGRFGGRGGGGGFRDEGPPSEVVEVSSFVHACEGDAVTKLTNEKIPFFNAP
IYLHNKTQIGKVDEIFGPINESLFSIKMMEGIVATSYAAGDKFYIDPAKLLPLSRFLTQPKGQAQAGGRGGRGGRGGGRG
GGGRGGGGFRGRGAPRGGRGPPRGGSRGGGFRGRGRF
>XP_031744122.1 uncharacterized protein LOC116404790 isoform X2 [Cucumis sativus]
MANATLRLSSGIMPPREEVRRGGRRGRGRGAGGRGRRAGGRGRGAGRNQPTEGQAEQQIPAAPVTHVEFDALSAHMEQRF
TELMTVIAQNQQAPAVPPAPVVPPAPAAPPAQELPNQLSAEAKHLRDFRKYDPQTFDGSLEDPTKAEMWLSYVETIFNYM
RCPEEHRVQCAAFLLRDRGIIWWRTTMRMLGGDVRQIT
>XP_023891355.1 putative H/ACA ribonucleoprotein complex subunit 1-like protein 1 [Quercus suber]
MRPPRGGGRGRGGGGFRGGRDGGRGGGFRGGRFGGRGGGGGFRDEGPPSEVVEVSSFVHACEGDAVTKLTNEKIPFFNAP
IYLHNKTQIGKVDEIFGPINESLFSIKMMEGIVATSYAAGDKFYIDPAKLLPLSRFLTQPKGQAQAGGRGGGGRGGRGGG
RGGGGRGGGGFRGRGGPRGGRGPPRGGSRAGGFRGRGRF
