# Supplementary material for: Searching for G-Quadruplex-Binding Proteins in Plants: New Insight into Possible G-Quadruplex Regulation
Source: BioTech (Basel). 2021 Sep 22;10(4):20. doi: 10.3390/biotech10040020 (PMC9245464; doi:10.3390/biotech10040020)
Supplement: Supplementary file 1 [file biotech-10-00020-s001.zip › SUPPL_FINAL/File S9.txt]

Proteins containing NIQI motif in algae (BLASTp searching)

>KAG2446147.1 hypothetical protein HXX76_000744 [Chlamydomonas incerta]
MGVKGLWNLLEPVGRRINIEAIANKRLAIDASIWLFQFMKAMRDDKGDMMRNAHLLGFFRRICRLLFHRVRPVFVFDGAT
PALKRHTNIARRRRREAQQGVLRKTAEKLLIAQLKKQALQAAKAQQQGARGAGAGAGAGAAAAPAGSAAGAAVAGRGGRG
VAAANPPGAPQRPRAALSEDASAMDAEPSGSGAGPSGSGSGGAGPSGSGGAGPSGCGGAGPSGSGGAGPSGSGSGAGPSG
SGFRPQPAAVTEVIDVEDEGAMRRLATGKTPMTREQEAAWLARKAAQEMPPQRPRPPRSPAAEALAEADEALARELDAQL
NSSRNAAGAAAGAAAGAAAGAAAGAAAGAAGGAAGAAGSAAGAASAGARGAAGATRPAAAAGAVRPAAGRAGARPAAVAA
AAAPSTGAYGSAEDWEQLEGGAAAGGGADGGLSAADAAAIAAALAEDDPDQEMAVEDIDPTAGMRFDPYSNGYVMDSDAS
RRRPTTAAAAATARHTAATGTASASQLRSANGTMSNAYDNAQQEDDDEDEEDEDDDELIASMIALPADLSAVDPAVLSTL
PTSLQLELLDKMRDAAAAANREKFQVAARVRPESFCEVQMSTYLKASAFRQQLEAFKQNLGGGGGAAGGGENGEDLQVRR
IMGEEGREYFLAREHEEDGAGGRGRGRGRGGGSGGGGPQGRGRGRGGGKHDQLAVAAAARAATRNMGMPPRLSAPIPLAA
FKGLAAVTNTKLPHAASAPAAAAAAAGSDAAAGGAVDAGSAGGAGGGGDEAAELLAGVVAKGATLELRLSDDEAGGSSGS
AKGMFGSSSSGSDAERDGGAGGARAAWGAAASTVGPGGPPGGAAAAATAAGATAPGATGATAAASATAATASSAPAALLD
EVEWEDVDVAKEAAAPSVAAATVAGTNARPRDWRERMQSRQKLWSSSHGFRMGRKLGDWGSAEATAVRQQQQGVRGRGRR
RQQQQQQRRRRKKAAGEAAGGRTSSSGGAEGEGEEEAEEGEEQEGSEWEEGEEDEEVEEVEDEDALLQEAIRQSLLDSAA
GGAATQPPRQQPGAQAPTQGRQQQPEKHQQQQQAVQISLAEDAEEEEDGFEWEDVDMVADVGTPTAAVAGAGRPAASAAA
AAAATAATASAVTAATAARQPPSAQLPTPATAVALAPLAPRRGPLALAPAGAAAPSHTPRGATGASAGASAATAAAAPAT
AADGDGDRDSLSDGDVIWEAADADLDALEAAMAAPRPVAATANATASATASATASAAAGAAATGRTATAAAAAPMVAAAA
ADGAGVWEDDDFEWEDAPVIAGAAAMRGARQGSPAPLTAEAGGGGGGGGSGGRLGLLGLSRLGAKARTAAAGASGTNGTA
SASPEPRARTSVAASPAELAAAMAAAHRRGGAGGANDDGADAEGAAAAAGVVSSASTAHARLISQINSSSKEVLDARTAG
GAATKLGLAAAGALPAAGASVAGQAAAAAPVGAGDAPAADGKHNPELKHDLNKSNAGQGMASYEFADDDADEMDFAFDFV
EEPIMAPPPAPAAAQQAPPPAQSPAQPSASAAGAAAAATSTPPAATTDSATASPSAQASPPLASPQSPAPAVPPQPQHQP
LDTQRKQGGAGGGGGSGGGGAATRTAAAAAAAAAARALPFYDDEDAGEQAAADGGGGADDEDADWFDEDIEFVPERDRRP
PQPQPQEQPAAAAPAGGSPAAVAAQPQRQGQGQGQGQQRPVGLMRSADPLQPLIDRPPEAPQGTFFFTSPPAVATAPAAP
APGLGGAGAAGGGAPVAAAAGGQGGYGTGAYDYDPEAAAAAGAGSGSGPDIDAMLEAVEVEEAQLRGAQARASRNLEAPT
SEMYAECQELLQMFGLPFIVAPTEAEAQCAYLEQAGLVDGVVTDDNDVFLFGGRHVYRHIFENKKYVEEYVMDDVERELG
LGRQRLVEMALLLGSDYTEGCAGIGIVNALEVVRAFPGREGLARWRAWVEAPDAGLVAAARHLAGEEAGDGDLLPDDTPA
QQQFKRQHRGVRRNWQLPASFPSAPVLEAYLAPRLDPNKNKFGFGRPDLQLLRQFCSDKFGWGADKVDELLLPVLREFDN
RQAQLRMEQFLSFSTRFAKIKSKRLQHAVAGMTGQAPAEELVLGAGVKVTPRKQKSGAAAVAAAAAEVAAAAASPDAADG
TSGEGTSDASPGDNAAGGSRGRGRGRGSGGGRGRGRGRGGSGSVAAGGAGTRRRRRSGGEAEDGAGEDDAAGGEAAAPAK
QAQSSPTPLVEAAGPAAATDVAGAGAAGGAAAATGKPPAAKRRKTGAKAAKGAAAAAADAAGDGNNE
>KAG2434571.1 hypothetical protein HYH02_012237 [Chlamydomonas schloesseri]
MIARMAYGQLSAHFLTGARLLLVAAGSSALLDGPLLSQLVCSGPLELLLLKLKPAAAAGAAGAAGADDLKAQEEEEAAAE
VASAAAAAGATRPGRAAAGGEGAEGGGEDAGQQKPTQPPSLSFRGWYVVHTLGRPPGGGGGGGGDSGAGGAEAAGGGAWL
EGLERFAARLVGLQAPGRGEELQLLLLVVVVVVVLVLLVMVPAAAVATGRVPDGVLLAVRAAVLQVARQLRIVDLEWLCE
QPRALPALSPFWRTFSQWAAEPRRPPPPRPPPPPPLPPPHLLPPMGAALAAVAPHDGPPGVPGALLLHQLQQLQQLHALQ
ALQQHHQHQLQLHQLANGNGQPLRLPGGLPGLPPPVPPHHLGALDPAAAAAAAAAAAAAGLHPAALHPAVAAAGGLPPGL
IAGLLPAGLPPHPHLGGPPHPHLVPPAVAAALAAAAAGGGNAAAAAAAAAAGAAAGAAAAAANGGPAALPAGAGAGGGGG
GGGPPLPPGAPPGPGPGPPQGLPTGGSLLLNMVGRARAAAAAAGAGRGAAPPPGLLGALGPFGPLGALPPPPPPPGDLPP
DGPLSLPGPLAAALASRQRRRERDRQAAGEDGGEEEDEDGDGDEEEEVEEEASPARRTKGSQQQQQQQPKRRRVLGAGAG
TSTAAPSAPGPGAAPPRGSGGTAAAAAAAAAAAARVSYGPTGPTGPGCLYLCDATAQLGLLEPELGRAADAWLRRAHAAD
DLAALEGPLAPALWRAACMQPQQPQQQPGSGSGSGPGPGRRARPQWVYAIAYCPFGAFYGDGKPGRGTRVRVVAARAAAT
TTPSEASGGQQQQQQDDDDDDPLITGGAAAAEAAAAKRARQQQQPVAAAAEVEVEVEELEPWTWFTSHTGPTITTQRWPK
KVEVALQRSHCAVFTPGGARPTHGFMGLCWLRFSDWLVAVQRALRQARGLPPERPAAELLLRGGHPPPSRLPLGEGEGAG
AGGEASGGEEEEEEEAGGAGGRRKAEEPQGREEEEEGEQEEGTRAGRQQAAGGRRDLEMRDATEEEGVQQQQQAGLQGLQ
GLTGLRPPPAHALKQQQQQQQQQQQQQQQQQQQQQQHTQNAVLWGLAHKLGLIRPPPGTPGGAAGAAGAAAEPPGPSLAM
LAAAGVEGLGWPNGGPLSAFAAGAAAAGGGAGPRPLGQLQQSPQPPPPQPSMGVLAEIRRRFKQPPVQPEAEAAAAAPGA
PEPAALAQLRAVDPAAAELVAPVLAAKGAEIVRTGPNAPTLWCFRLGGGGGGGGEGGEVVRYGLAVVPTGRSYVDVMPNR
IGGTPVRILAALQGKDNKGKGGGGGGGEDGGGGGAAQRSQSSYHYCGELVPRTWFRETSAGRARTIRWQTKVEVALQPQQ
QGPQGQGQPQGQGQPQGQGEEAGEGGGQEGGGQEGGGGGMRLLRPEDRLFAGALDVRHHGGISWVPYYTWRGDALDGGSD
GEDGGGAGGGTTTGGGATTGGGAEEDASTAAASAGAGAGGLDGAAAAGGAVGVSRQAQAQLEAAQSPGAAAGAAGAITAG
GGGGVGSNRPPPVCTRVWRPHSGVGQGAAVSSAPDAVSQLRLLDPAAAELVAAELARQRDRVVSGPNAPRLWCYRFPDLV
GYAVAFCPSGASYTAGRQGRDSLVRLVHVITPASAAATAAAAAPPPPAGDGGEEGEEAAGPGVGVGGTVGAGAAAEEGGG
GGGGGVKKEAGAGGGAGGGSKQDQGSRGGGGGEKGGEKRGRGNAAGGGGGGGGGGGGGGGGGASRRALPVPLLAAGQVRV
EVVEPWVWFKTTAGRYARSYKWQHKVEVAMLPGEGQRPPGARLGAPLRPKGHIVDGLRWARYVDWRASLMPQGPQGPSPT
PGVLPPPGATAAAAAAAAGAARATAAAAAAGGGPSPGPGPSQSVPPGAAGAAAARKPGTGPGPEPGAGAGAGAGPNKWYS
SFPNPAAREAVQAVRLILVESARRPDALLPPTDGTMFGAELEARLTAAARSAMAAAGGPGTPPEGLTEAEAAADQLKVMS
YMLLEAAGRSLGANVESVVKPDPRFAEWLTGAGPQGQQQQQGQAGQGQAGGSAAPGAGKDKDGGGGGQAADMADGGRGAA
AAAAGTATAAAAATAAAAAASPAPAGGGAAAAGGRGAAGGGGGAAAAASAFAAVRQYGLLDPAAADLVAAALPGRTRRVS
GPHAPTLWCFRLNHGSLTRYGLAYCPGSTAYDDAVPNRRGGTAVRILYVPPPGSAAAAKDGGAQAAGGGGGAAAAADDGD
DGGGDGDGEEAEEDGGGEGAGAGAATGAEQQQQQQEGQAGAAADGDADAGAAAAAKRRRSSKGGGGGGGESPAAGQQQGK
GAAAPGVEDVVPRAWFEATAGPSTPSRRWQVKVEVALPQAVPLSQLGPPLPPGTRVVERSGGLRWVKYQDWRAAFDAAPA
GPKSDSGAGGGGGGAVAAVPAAGIKVEQQPDSSPTGTGGGGGGGPSRRGRKRRASGAAAAATDDEGDDEEEEEDEEEDDE
EEEKEEEVDGAEVLPTPKRRGRPPGRRPKAARTEAAGSGGGGGGGGRRKSAGSSAAAAAGDDGASGSVGSDASSSDDDDD
DHDEEAEDEDGDEDEDDEDDDEDASVSPGSGRGRGRGRGAGGGGRGGRGRGRGRGRGRWGSRSLASPGDGGGGGGGGGDG
DGPPVDRAYEAAAAKLADVVWEQLVAKLLQAVDPGGGGGGGGGGVVGGGGVGDVDALLARCLDTAPVVVRLRCARNRPEY
RYGVALCPPGARHGDGGPGRETGVRILFLTPRGVAAGAAGAAGAAAPPSVPPLGLAADPGGEGGEAAAGAGGGGGGGGGD
STAEAPPSAVQAASAVALAAAAGRPLPREADMSDGEHEGEDGEGGGGGAGGGGPGGPSFPVLTPNVFNQRAGQGASGSYP
WRFWVHVLVRDPPPPPQQQQQQQQQQQQRPAAWQPYGDWVASLRKAAAAAAASDPRRFAGVPVPVPSRELQPQP
>KAG2484473.1 hypothetical protein HYH03_016707 [Edaphochlamys debaryana]
MAYGSAEDYSAEIWEDAAEDDFDVVCLDDDEQQQASKHGIAFTIEEAGPTRPARRTITKRERETAAALHRCHALCLAARA
LVLDAAAERPEVQATVLSLVPPDAALRNVGHPEPQLSIHGMRPLLTWMRGAFAVLPPDLAAGVAAGGPGAGQGGARRGRG
WSPADDVERQLLAAASAGAGTVETLVALFVAAVRAAGGSARVARLLDALPLAPWRARPVVLRTTAAPPGSGSGGGGGGGG
GGGVGGGGRKGRGPVVDLEAGDVLPGAGGGGGGGGGGRGRGGRGRGGGGRTLDEALGERGAGRAGAGDAKPTAKRRKGAA
GAAAAAATGATAAAANGDGAAAAVGAAGGGGMSSKPSNKGEDEFERQLQMALLATAAAAAADNKHGPDPNAAAAAATAAG
DGPKAAKRPRASGGGGGGGGGGGGGGGGGGGGGGGKGGGKGGGKGGAAEGAAAAAAVPGAALSVRAELVVSCWAEVYCGD
AARGRWVAVDVANGYVDRPELIDTATHRPSPLAYVLSAERGRLTDVTPRYAASMLAAGRVRDGAWWGRTAAAITVGAGGG
GGEGAGGGEGGGAGGSGAGGSDGAGEAKAAAGKGAAKEDAIVLSDSDDAAEAEAPPAVGKGGGAAAGPAGPSPGPGQAQG
GGGAAAAPATAAAAAAPPPTATKRAAAARGPKLVDARLSHQRGDPARSAPPDPPSATPAATAAAAATAAAAAAAAATGGG
DLRSAREAAELARRGAAQLAGLPTSLEGFKAHPLYILKRHINKYEALRPGTAPLGLHRGEPYFPRAALSALHTVERWRRE
GRQVRDAELPSPAKVVPKRAAPGTGAGRGRGRGGGGGGRGGRGRGRGGKAAEVENEEEESMLFELTPAVDAGPTVNLYGH
WQTDPWVPPAAENGVVPKNERGNVEVPPLAPSLPTGTVHLTLGPGAGQLARELGFDYAPALVGFEFTGGRSVPKIDGVVV
CTEIADVLAAAYGQRQAAREAAAAKRRMRMAAAAWRRLLDAMRVRAALEREYNAGAGAAAAGPAAAAGAGGAAAAAGAGA
GGQGEGEAWREEPKTGGAAAAAALAAAAAEVRAAAAAGAGGGGAGGGRPRSAVEAARRAAAAAAKGGAGGPSARRGAAAA
AGPGPGPAQEAAAAEPGPRRDTRADVEEEEF
>ALL55223.1 NER endonuclease [Chlamydomonas reinhardtii]
MGVKGLWNLLEPVGRRINIEAIANKRLAIDASIWLFQFMKAMRDDKGDMMRNAHLLGFFRRICRLLFHRVRPVFVFDGAT
PALKRHTNIARRRRREAQQGVLRKTAEKLLIAQMKKQALQAAKAQQQGARGAGAGAAAAAGAGAAAGAGAAAGPAVGSAA
PTESASGAAAGGRGGRGTARAQPPVPPRPPTASLQAASAAGAGPSRPGPGPSGSGGAGPSGSGGAGPSGSGGAGPSGSGF
RAGPSGSGSGSQAPAAAAEVIDVDDEGAMRRLATGKRPMTREEEAAWLARKAAQEMPPPLPRPPRGPAAEALAAADEALA
RELDLQLNSRTAAAAVPAAGAAAAGPSGAGGAGAASGTRAVGSAAGAAGGAAGGAGGAAGAAGRGAAAGVRLAAGRAAGR
PAVAAAAGVAAAAAAVAGTGAYGSAEDWEDVAGGALGEGGDGMSEADAAAIAAALAEDERAGDDEMNVEDIDPTAAMRFD
PYFNAYVLDADASRRPTAAATTAAATSSILEAQRRSARPDGDGDDDLGDDDEEDDDDAELLASMIALPDDPSAVDPAVLS
TLPTSLQLELLDKMRDAAAAANREKFQVAARVRPESFCEVQMSTYLKASAFRQQLEAYKQNLGGAGGSGGANGDNVQVRR
IMGEEGREYFLARDNEEDGGAGAGGRGRGSGSGSGGARGRGRGRGAGAGGKHDQLAIAAAARAAARNVGMPPTLTASIPL
AAFKGLAAVTNTKLPHAASAPAAVAAGGRGAGGAAGGAAGAGRAGATAGGGGGAGGGEGAGELLAGAGVVAKGATLELRL
SDGEGGGSSDSAKGMFGSSSSGSDAERDAGGAAGARAPWGLASSVLAADGLSSGAGATVTAATAAAAGPPASSGATAAAT
ASATAATASSAPAALLDDVEWEDVDVAKEAAAPSVAAAAVAGTVARPRDWRERMQSRQKLWSSSHGFRMGRKLADWGAAA
AAAGQQQGLTARGRGRRRKQAQQQRKRKEAAAGGTGSGSGGRRTSSSGAEGEGEGAEEEEDGEELDAEVVELGDEEEEDE
DALLQEAIRQSLLDSAPAGGGGGGGSGGAATLPAGAQPRAQGQQPHLQQRSQPSQRQPSSTQENGSEQEDDGFEWEDVSE
AVQVVELGTSKQAAVTAGKRPAESTAATAATASAATAATAARQSPGTQIPTPATAAALVSHTGAVGGGAAATAALLAPRR
GPLALAPAGAAAAVADALGRPRTSATRTAPAVGAAAAAIPSATTATATATTTATATATVTAAATAAVGDGDGDSVSDGDV
IWEAADADLDALEAAMTAPRPAATASATAATAATAAAAATARVGAAASATAAGRTSAAAAAPAAAQAAAQVPAGPSLAGD
DDDFEWEDAPVVWEAAAAVGAVRLGSPAPAAAAAGGAGGGSSRLGLLGLSRLGAQAHTAAAAAVSGAAAAGVASGGGVGA
GAAPASPEPRVKASVAASRAELLAAMAAAQRRAGGGGGGSGGGGGSGSGDGGDGADDVDDVDDAVGAGVSAAAARSLIAA
INSSSKELLDAPAGGSAGGVAASGSVLLAAPSRAALQAGSSGVLGPAAAAAAAAAAAPAPVVVSAAAPVVNSRPELAQTN
SGADKQQFAAYELADEDAEDEMDFAFDFVEEPIVDQPPASPPPAQLQRAPQLTAQSPATPPELHTAPSAADAAATAAAAT
SSPPSSPQHQQQPQGAAAFPTGVRALPPPPLAAPQQPTAAAQPQPRLNPSLPASAAVTAATAVTAAVAHPATNAATAAAA
AAAAAAAADDDPSLLDDEDAGEQAAADGGGGSVDGWDDEDADWFDEDIEFVPERDKRPPPSPPPQQRQLQQPAVAAAAVA
GGGAPAVAAPQPRQQQHQPQQQPLMRSADPLQPLVDRPPEAPQGTFFFTSPPVVATAPATAAPAPPQAAAGGVAGRQGGT
GAYGYESEAEAAAAEAGAGAGGAAGVAGAGPDIDELLEAVEVEEAQLRGAQARASRNLEAPTTEMYQECQELLQMFGLPF
IVAPTEAEAQCAYLEQAGLVDGVVTDDNDVFLFGGRHVYRHIFENKKYVEEYNMADVERELGLGRERLVELALLLGSDYT
EGCAGIGIVNALEVVQAFPGREGLARFRTWVEAPDAGLVAAARHLAGEEAGDGDLLPDDTPAQQRFKRQHRGVRKNWQVP
ASFPSAPVLEAYLAPRLDPNKNKFGFGRPDLQLLRQFCSDKFGWGGDKVDELLLPVLREFDNRQAQLRMEQFLSFSTRFA
KIKSKRLQHAVAGMTGHAPAEELVLGDGIKVTPKKHKSGAAAVAAAAAEVAAASASPNSGANVGSGQGTPAASPGDTDRS
GGRGRGRGRGRGGGGGGRGRGRGRGRRGGTAAASGGGTRRRRRSSGDAEEEDGAEGEDAGGDGGGEAAGEDTGAAAAAGG
AASSPGQSPPTQSEAAGQNAAAAVAVGKPPPAKRRRTGTKVAKQATTAAAASAADAAGGDRND
>KAG2440529.1 hypothetical protein HYH02_010407 [Chlamydomonas schloesseri]
MGVKGLWNLLEPVGRRINIEAIANKRLAIDASIWLFQFMKAMRDDKGDMMRNAHLLGFFRRICRLLFHRVRPVFVFDGAT
PALKRHTNIARRRRREAQQGVLRKTAEKLLIAQMKKQALQAAKAQQQGGRSGGGAAAATATAPAATAAAGPAAAIGPAAG
DAAKGRGGGGRAGASARPPVPPPRPAAPPPLAEDAGPSGSGGAGPSGSSGAGPSGSGGAGPSGSGSQRLSSSAAAAAVEV
IDVEDAGAMRRLATGKTPMTQEEELAWLARKAAREMPPPPPRPPPRGPAAEALAAADEALARELDAQMNRSGGSSGSGGT
GSSSLRKAPAAAGAAAGATLGAAAGAAAGVAGSVAGTAAGPAAGGAARRRAAAGHAAAPSTGAYGSAEDWEEVEGGTLLG
AAGAGAGGGGDGGGMSEADAAAIAAALAEDELLAGGGGGAGAGEEEEEEEEEEMDVEDFDPTAGMRFDPYSNGYVLDTDA
SRRRPTAAAALAGGSGAAGAAPRAVAAAAATNANAAAAANANAEEDEDEEEEEDAELLASMIALPDDPSAVDPAVLSTLP
TSLQLELLDKMRDAAAAANREKFQVAARVRPESFCEVQMSTYLKASAFRQQLEAYKQNLGGGGGGGGGANGEDVQVRRIM
GEEGREYFLARDAEEAEAGAGAGGGGGRGRGGSSNGSSGARGRGRGRGGGSGGRHDQLAVAAAARAAARNVGMPPKLTAP
IPLAAFKGLAAVTNTKLPHAGSAPATAAAGGGGGRNDGAGGAAAAADALAGVVAKGATLELRLSEDEGGSSGSAKGLFGS
SSSGSDAERASGGRGRGGGAGARAPWAAAAAVLGTATATGVAATAAASSAAPAGAAAATAATASSAPAALLDDVEWEDVD
VAKEAAAPSVAAATVAQTNARPRDWRERMQSRQKLWSSSHGFRMGRKLADWGSAEAATAQQQGLHTRGRRRTKTQGQRQR
RKRGQRSSGAEGEGEKGEDEGEGEDEDEGSDDSVEEVLSGEGGEEDEDALLQEAIRQSLLDSAPARGGGGGGGGGRGGVG
GGGAAASAANGGAAAAASAANPHPPPKQQPQQTPQPQQQQQPISISLAEEDDDGFEWEDVDTEVPGSATAAVSAPAPAAP
AGKLAASAATTSATASAATAATAARPTPAGAQLQPAMLATAAAALVPHAGATAAAAPLAPRRGPLALAPSGAADARARST
SPALTARRPHPTAAQPTVVAAAAAGAGGASATASGATAATAADADRRDSHSDGDVSWEEEVADDDDDLDGREAAMAAPRR
PAATAATAAAVAVAVATVGATAGAPAEGKEGMAATPAGAGAGLSEDDELEWEDAALATTEAVAAAAGAPARQAFPAPAAG
AAAGGGARLGLLGLSRLGAKATSAAAAAAAASPEPQARISAGSSPAALAAAERRRSAMSGSGGGGGRSSDLDEEDDVVGD
VGAAAAARSLIAAINSSSKALLDAPAAGSNGAGGGGGGTAVAAAASGAGWIAVPQAGEAAAAAAAAAAAAGAAAAAEAAA
GEAAAAAAAATPAVGADNPRALDSPTKHHDQEPKGDDEDAMDFAFDFVEEPILEHSPPPPKPAAGAAAGGSAGPTPPCQH
HGSQGFAGAAQTSPPPQNGLSPPAAAQNQQQRPSPQQPHGSAESPSGGGGGGGGGGAAAAATASAAATTTAAAAATAAAA
RAEPAFYDDEDAGEQAAADGGFDDEDADWFDEDIEFVPERDRRPAAQQQQQQQQQQQQQQQQQQPAAAGPQQLQRQAQPP
PPQPPPPPQLLMRSADPLQPLIDRPPEAPEGTFFFTSPAAVATAPPAAARHGHGSGPGAGAGVVGGGAAAVGGGGDGAAE
GHGTGAYGTDTGGYGPEGPGGTDAGPGVDIDEMLEAVEVEEAQLRGVQARASRNLEAPTTEMYQECQELLQMFGLPFIVA
PTEAEAQCAYLEQAGLVDGVVTDDNDVFLFGGRHVYRHIFENKKYVEEYSMADVERELGLTRERLVEMALLLGSDYTEGC
AGVGIVNALEVVQAFPGREGLSRFRAWVEAPDAGLVAAARHLAGEEAGDGEHATCCPTTRPAQQRFKRQHRGVRKNWQLP
GSFPSAPVLEAYLAPRLDPNKNKFGFGRPDLQLLRQFCSDKFGWGGDKVDQLLLPVLHEFDNRQAQLRMEQFLSFSTRFA
KIKSKRLQHAVAGMTGQAPAEELVLGAGIKVTPKRKKSGAAAVAAAAAAVAEAAAESGSPGTPGTPGTPGAGADASGGTG
GSGHGTPAGAEAATGAASSGDVAAVGAGGAGRGRGRGRGGGAGGGRGRGQGRGRGRGGSGAAVGAGACRRRCSSGEAEGG
AEGDDATGETGVGEEPAAGAAGWPTEGAQSAEQHAPASAEPAEAAGRAGAADAAAGEPPPAKRPRTVSKAAKQAAGAE
>KAF8057112.1 XPO1 [Scenedesmus sp. PABB004]
MATGGAPAHALLNWSAPVDVDLLESTVGLFYGAGTAEQRVAAEAVLKAFQDHPDAWTRVDSILEQAKTQQTKFFALQILE
GVIKFKWAALPAEQREGIKNYVSNLIIKSSTNEALYRAESTFINKLNLILVQILKQDWPHKWSSFIPDIVAASKTNETLC
ENSMTILKLLSEEVFDFSRGELTQAKTRELKATLNNEFRSIHELCMFVLSNTRKTELLRATLTALAAYLSWVPPGYIFES
SLVPALLGLFPQAPFRNVALQCLTEVGSLQMPPEFDTHFGTFYRMFSAALVSILPPGTNLAAAYEGGTDEQQAFVQNLAL
FYTGFFKHHIQFLEGEASDHEVLRLGLDNLIAISYVEDTEVFKTCLDYWNVFVADIYTSQCQGALMAAGMPGAAGGDGGF
SFGSPPGAAGGAAANGGPPGACGRKALYSGVLSKLRALMINRMAKPEEVIVVEDENGNIVRETMKDNDVLVQYRTMRETL
IYLSHLDYEDTEYQMLDKLRGQMGGSWTWNGLNTLCWAIGSISGSMHEEQENRFLVTVIRDLLNLCEITRGKDNKAVIAS
NIMYVVGQYPKFLRAHWKFLKTVVNKLFEFMHETHPGVQDMACDTFLKISNKCKRKFVVLQLQEQQPFVAELLDHLPATI
QDLQPHQIHSFFESVGLMIGAESDPVKRDEYLSRLMAPPNNIWGAILAQAGAAPEVLKQQEVIKSLTNVLQTNVSVCTSL
GHPYLSQMVNMADSMLQVYRLYSESVSAAIATGGPHAARSSFVKYLRSVKKAVLRLTEVFVDKCEDEALLATKFVPALMD
PLLGDYAASVPDAREPEVLSLFAAVVKKLKGAMEPEVPKVLAAVFEPTLGMITANFEDFPEHRLRFFALLHAITNHCFAC
LFAMSPPQLKLLIDSIVWAFRHTERNVAETGLLLLDDMLKSFAGGEYATPFHQAYYTQLLREVFAVLTDTFHTPGFKLHC
KILLHLFGLVRPGVSTITAPLWDVAAKGPSAYPSNAAFVQEYVCGLLTGSFPNMTPVQVQAAVAGMLGIEDKRAFKHHMR
DFLVQTKAFGNAETGQLYAEETAAKIAEAAARLQAIPGMVPPNQAAAAPARRRQRSRGSPRSPHSRAAMARTRRRKKRSH
VVEGADPAKKGEPQTFVFRRGKHWGMLAELESDVRRMMLPHTAAALRESRRNSLKDFVSVAGPLGVTHFVILTATDKASY
LRLAKAPRGPTVTLRIRSYSLMADVAAAQARPRVPPNAFKSAPLLVLNNFGGGAKQLALAGSMLQGMFPSLNVHAVNLAT
CQRVVLLSADPATGVISLRHFTISTAPSGVKKSLKALVTRQALPDLGGLQDVSELITRSGYGSESEGEDAEASRVVLGAA
APGRAGRALVGRQSRVRLHEVGPRLELEIVKVEEGLCGGAVLYHAHERRTKAQNKAQQAAKDEAARLRAQRRREQEDNVR
RKEAEKRRKAEAAEAKRQAARTPDEAAAEAAKQWWRAQQRDGGAPGSDGEGEEEDDDVAYYRAEVGAEPGEEEKIGLSRA
PPRGRGRGRGGGRGGGRGRGGGRGRGGPRESDEFGGGGGGGGGGGGGGGGGGGGGPAREERRDGGGGRGRGSKRPAGGAS
GGGGGERGSKKGRHK
>GBF99140.1 DNA helicase [Raphidocelis subcapitata]
MQGPGTGPAAAGAPPAAGAGPMLRTPDAAAPAPPAPRAAAAQPPPLMVLAVADTGCIDLGGGAKLRIPPRYDDLARTGLV
PRLEDVFIEEALLRAGLAAPSLQLLLDAARRRAAACAAHRAAPKRVLRVARQPGLPAPQLRRAGPDGTTVAGGGDEEGGA
DGAGPAEWAVRLDAAADLPPSLGPPLPAQRAAHERLVSSLPAAGGKRRRPLFGATAASAAAAAATGGGGGSGGASGAGGP
REAKRQALEAAASAGGGAGEPGAGGGGDGAGAAAAAAAGRPPLPPGEKARRKAAAERALLERLAAGDPELRARLEDQALR
RIWGEMARREVPRASRLMSSRRSGQMGGGRILAAEALRALQARAARWGRDRPAGPGGMRRLARDAQVFWRKAAKEAADDN
RQLARAAAEAARRDEEEREQRRQQQRLNFLLTQTELYSHFVAGRGADGGAAAGDGAAGAASARGDEGAAAPAAPASAAPP
PPPPRGALPLADDAEESAALAAAAAARAAAAAGATRAAAAAFDAAGGRVEPSTMPSGSAVSAFQAPGSPYYVFLLSTRAG
GLGINLTGADTVVFYESDWNPTMDAQAMDRAHRLGQERPVTVYRLVCRGTVEARILARAAQKKTVQRLVMAAGDAEGALA
AAAEEGAGGDEVGAEDMAAWLMDEEDTAMAAAAAAAAAAAAAAAGRAGGGAGGARLRWVAEEGGEGEAGGGGGTAAGTAA
PSAAGTPAPTGGAAALPPAAPGSGGRGRGRGRGRGRGRGGGSPGRGGGGEGRGRGRGRKRKAEEVWE
>KAG2500053.1 hypothetical protein HYH03_002331 [Edaphochlamys debaryana]
MAGVEYYQAPPAEDEYMPAGDDYADDSDEDSDYGRGSKKRKGGAGRGRGRGRGGRGGAGGRGRGRQSAVATPAPPRPDPA
AAAAAAAAAAAAAQYAGLPFGAGVPGADGSLGMLTGGMGAPGMPGGVEQSGDGDTDDEDERTKTGRRRRKDVGKQRQAGR
AWTAEEEAAFLRAMEIHGRDWKRGSEMVGSRDHRAIASHAQKFFIKLCLAGKPLPAAVARSGPGYTLSGAMLDPYSAAAR
SYGFKPELLNRLTPEELHQALSGLDLDRLPIMYGGRMPDDQAPAPPPPRSGGGGGGDDRNRRGRGGSTGGRKRRKGGVSD
GDDDDGYPDPMAAAAQAALDPAQAMAAAMAAAAAAAAAGGGGGFTPQQLMAAMTAAAAQAQLAAGNPNLLAGLGAPNLGT
FSALLAGDPNAAAAGLQGLGGGLAASLQAGGGAALPLTAQLTAALNGGVAPPPLPLAPGAAPPPSNPLLAATAGTAPAIP
PAPGTAPPPSAPTPPPPIPPLTGLAPPPIAAAPQQTEYARNRPRRENAGQRSQMGLTTESTQLVKPLEFTGLPGSGAPLS
QPYTVDMSSWALLAMDFHAHLSSFEVIGLLGGTWLPDTRQLIVIEAYPCRRLEGSDAATSVELDPAAQVEVQAEMEAKGQ
RCVGWYHSHPVFEPSPSQKDMDNQRNYQALFRCATTHVEPFLGIIVGPYDTAMPQPSSMITTFVVQHLRGTMVPYSVRMQ
VHGYEVVPDADLMKKLGGMLDLFRDDPARVDFDELWRGYSYVGADGSVDSLPLTRLAKMRHSLTSYMRDADPQAVRGILD
SLCSELQTRWGVNLSAAMAAAGAGGGVPLPGAEAAVGAAGPADGGAAGGADGSMMGLLFESDPAAAAAAAAAAAAVAQQG
QEQMPPDGAAAGPGANPEGVQSAVDALALLTGGGASMMSLLSGDDGGAAAAAAAAAAAAAAQGQAPPGDPAALAAGPGPG
SAVNLIAQLTEAVQGAGAAGGGGMAELAAAAGGDLAGLLSQLQSQAAAGMFGDQAAAAAGAFDPAAVAAAAAGMYGNPLG
QLYPGQMPDLGGVKAEPGVGPDGGVGGADMTKVEDRQEQAAG
>KAG2486618.1 hypothetical protein HYH03_014675 [Edaphochlamys debaryana]
MTPAAASVRLTQVPTARCLSRPLRPPARLQPPVLHSGNGVTAAEPQPAASPAPVVAPAPSAPPPSASAPAPAHGSEAGPT
VRTSPFAGRGGRGRGRGGGRGGGGGRGRSNGAREGSGDGPVTEAEAAGNSRDPRVVAELRAMRKQVLQLTAALEEQRRRD
EELRAQLAAFLSTVAPGSPLSAAASPSPGPGPAAVGASPSASAPAPTAPPPPGPGPTAGPELGPALDADEMQQQLRALLM
SELDSLPGAQPGPGPSTAAAGDGATGAAGSGQGAKPLNGFATGAAVVDAFGAAAEKAFHDLMMLELGGLHPASSSTGGAA
APPAAPASAAPSAPAPGASAAGAVSYEQAMQDLLMAELGQGPDGASGGPVELSDEVLHKLLGLASGLGPAPGPPPPAATP
AAPASLAGAAAAPASASTSTAPTAAAAADAPPAADPEVPSEADAAEALRDIRQHMKSVLAEALQGPPPPSTAAPSAAAAA
AAAAADATAAVASVATAPAVGEEAKRWMEGFLEMDLERPQRAAADIAATAAAEAAAATPTPVAASVPVAVSTPQAASSSA
QPAEPAVAPGVAAEVAAAGTSAAGAVSYEQAMQDLLMAELGQGPDGASGGPVELSDEVLHKLLGLASGPGPAGPELVGPA
APQPATAVDGTSSAAAPASAAPATPASSASSEGRGPAPPKLSGVFPGAVGKGSVPRGDAPAERPGFIKPTILYHPGGAAP
KLVGFAAQGTRGTKACSPATPTSSPASYSPQAAHAPSPAPAAPLPAPAPAPAPAPPMEPLASARPTVADVSGSAASAVNV
EAAHSPAAPAAIVAAPVAAPSPAVAAAAGIIGDSSAAAHAEGTGPASGAIPAAAAAAAAASLETAVVSEAEMAALLSQIE
AMTAATAALAKQAVEAGIPVPAGLLQPIVAPLSSALASSPAAPVASTSTSVAADASRTRAAPSAAAPTGPPSSSGPGRGR
DRGEPVTRAVGQSYQGGRGVGRGRGPSQASPPPSAPDLTPEQLEALKVPPSFMFDGLPILATEPVAASVPKSLRRSSGAE
VPPLRAPPPRPRH
>KAG2433306.1 hypothetical protein HXX76_008372 [Chlamydomonas incerta]
MGAEAPAASKKAKRPKVDAKSLADDVRQFASTLGLASGAAGGNDDDAFADFAPNKAKKSIAADGGHPSKRQRLNEDGGDG
SAAPGRKQPPAQKKAAVKATDAKQSKDTKKQEQRGRKGPEGRRGGDDDEMDVDAHGGAQGRDGASADPLKSRDWNFGIGP
RPGESKGLKSLLGRGDSNIWHQALATLPPLQSEEPGGQSVDPDLYEQRRVAAEKLMESEAAAFEKELSKRNPTDSNWLQQ
VRRAGTSADKLAAATLLVQESVPGNIKALDTLVTLASKRGGGKELVRQALEALQELFTRFLLPDRKLRFLEQQPLAALGP
ASAPLGRDGERRLLLWWTEDCVKRRYAQFVAALEEHSKDNLEFLKEKSMRVMGELLAAKPECEAALLSGLVNKLGDPSRQ
VASKAVYLLMQLLGSHPVMKPVVVREVERFVFRPGLADKARYYAVVFLNQVPLSHRASEGGDVLAKKLIDLYFTLFKLVV
EGTIGAAAALRKQQEDKYAEEKQKFWRDQRKQETGGGRGGRGGRGGGWGGRGGRGGRGDKKSRPPPPPKFAMAEEIDARL
LSGLITGVRRAFPYVAPGDVEPLIESSASQLFRLVHTAPFTVAVQALLLLYQLMAARAAVSDRYYRALYAAMEREGPTTS
SRAPMFLSLLFKAMKEDVSVKRVSAFAKRLLQLAAAAPPNWACGALLLLSQVLAAQPALWASITHAEDIGGGSVESFKDK
AAPEDEDDDGIERFKDDDGTDEEEADEEEENGGEGIQLDMSGRKGAHALASTSGRGGAGAAGGGGSLAAKSAAAKSAAEA
AEAAAVWPQPGYYEMDKREPLYANADRSCWWELTALAAHAHPSVAAMARALLAGAPVLYDGDPLRDLGLAAFLDKFVSKK
AKPVARGASVMEPTTAPLVSAGAVPLPSKKAVAAGGAPAGATLAKLSSDAFAALAEAQVDSADLFFHKFLNLKGVQDRRA
KRVEAKQRKKGRADGEGGDGDDAELDILGDPLSDADEEEVDAFMARQEGMADEQLGLGGLAMDEDGEEAAGGYDYGDLAR
AMEAGEGLSDEEDGGARRGELEDEEEEGGGGGDDSGDGEEEEEEEEEEEEEEEEEEEEEDEAADLNVLELPSPSEDDEAD
GDDGDAASRKERQRAALAAVGLTQADIDGLSSEEDSDGDLGEADDDDEEEEEDAGMADGEDAEDLPTGSGSEDEDEEDED
EEGAEAGEGEEEEDEDSDGFMAAMMGGGDSDDDDMGGADDDDEDGLDLDDDEDAPELVPLGGKKGADKKGDKKGGGGKKE
KGGGGSLFASADDYEALIERAEKEERERRAKGGDEGGDEEEGGRGGRGRGRGRGRGRGGGRGRGRGGGGGDSGGRGDSGG
RGRGGGRGGGRGRGRSGSPGGRGRGRGGRGGRGGRGRF
>PNW83676.1 hypothetical protein CHLRE_05g238900v5 [Chlamydomonas reinhardtii]
MDAFALLTGGAHFDRRRYRKDIDAFNPKAVSSAAIQEEAMASARRQGAAGSEVGSKRRQAKANAKKRRRLNAAAAKAAAG
VSEEEDEPDIALFAREGDSDDEEVEEGDEEAEEEEDEEAEDEEDEDEDEKDAELEGELEEGEEEDEGLEGEDSDEMGEDE
EDEGEEVGEDEEDGEAAAAGRKARGVATAADVSNGAVAGAAGERDGGSELGPLVDDVIPVVHTNDPHEEANLIRKALRIK
ATGTDVPAPLKSFAELASRYKVGRRLLAALRAAGFTAPTPIQRQAIPALLEGRELLAVAPTGSGKTLAFLVPLLARLKSL
RAAAQASGQAEQWPNAVKALVVSPTHELAAQQARVLKLLLPGSGLRACLLCKATAAGTDFSKVDLLLANPLRLVTLVEAG
KVDLSQCRYVVLDEADKLFELGFMEQVDALLAAAQHPDVSRALFSATLPERVEDLARSVQQQPLRITVGMKNAATSSVNQ
KLHFVGREAGKLLALRQALADGGLKPPVLVFVGSKERAKALHRELLYDGVHVDSITAGQPQAARNAAIDNFRAGKTWVLI
ATDLIGRGMDFVGINTVINYDFPRTTADYVHRIGRTGRAGHTGEAITFFTEEDAPALRPIANQIRAAGGEVPDWMLALRR
DKRAAKRKHLSDRIGAAADFEAGEGFGGRGGRGGRGGRGGRGGRGGRGGRGGRGGRGGGGGRGGWDGEERGRGRGRGRGG
PGGAAGRGRGESPGGRGRGVGGAGGSRGGPGRGRGRGRGRGAGGGRGGAE
>GHP06499.1 hypothetical protein PPROV_000524400 [Pycnococcus provasolii]
MMLYMHHPNRSPKPESDVIPSRILVLWYPGKPVSPYPPLKALDVLLIQFSSSGFPSTRPAVAVASPRSVILSLSLRVHSM
MRVSGGRGHGSSLGQHPRRTGGGGRGGGGGGRGCGGAYGARGVSSSVATSQGPHHNTAPCQRLVVGVGFHPALLYPSRRD
RINNNVMIAASTSTSTSTSTTITTRAVSTSCAVASVSAVVPAIAPRAWTSIDENRSCTAQDRRNVTCAARGGRGRGGGRG
RGRGRGGGRGRGGGRGRGRGYRQLDLEPDDMINDSIRFPEVRLLDADKGQLGIVSSNTARDMAEEAGLDLVCVSPNADPP
VCQIMDYGKLKFQRAKGAKEQRKKQRESAVDLKELKLRPNIAEHDYQVRLRSAIKFLKAGDKVRIVCQFRGRELDFKENG
TRLFDRMLEELEEDSYKIDMAAKMVGNQMAMVLSPTFEKGSLKSDEGGGKPSKYKQKKAATEAGDDEEDEEEAAEDDEED
EEAAEEEEAAAEKEVNV
>PSC75693.1 PHD-finger family homeodomain [Micractinium conductrix]
MATAPVLANIENEQMSKLREYIESLGGKLDGGWRCRTSIRDFGSRAGSVDAWFTAPHGETFRSKVAVARGLGLDPGTAPK
PKATRRQPTDPDRPRPPKPPRAPKGEKAAADGAAGPRSAAGPRSAGGAQPAAARAPAVPKVKRPRGWNNWTPSEKWQDDP
VVDADPGGCLVMGDLAELLLAMPEAEDVDCKYDGWLCLMSRNVRDPAVLMAMHMMVPQHPGIMSHYGNDAAVAHIALADA
EMRDRRERELAEAEQLVAAAVAEGVLMPPVPCKACQGGTCGRGYDGVAVVLQLAAPTEQQEGQDCEMADAGADAGGAAGA
AAAATPAAAEARVQLSLTAQRRREPLCRPCATALLSAAAAARMAAEAGEGGDTEDSSDEDFFHASIKAGSKVPRPPGEGG
EEEEEQRSGRGGRGRGRGRGRGRGRGGRGGRGRGRGSGKATPVPAEGSAASASSSSEGEEEAEAEEEEQGEKPAGGKTRA
AKAPRGKSAAKPSAAGDAEVAGSGSDDEEATGAASGGESGKEEEDGAAEEGAAEEGDGAAPGKQKGGKAGKGKAGGGKAG
KDKKPAAAVADEVDEEPPSPTGLTDANANMLLAILGKPRGRPAAAAKKSKKAAAVSAAVSAAASPGRSPAPAAQAEEDEE
MEEAEGAGTQGVPASQQCQPSPAAEQQQAQGAQQAVQQPRLQAEVEPPRQTAGHGTKLSERQGVTYVGSGPAPPPDAVMA
AFGVEPPAAMLAASAAPQPQPPAAPPAAALMAEGEAGGVTPGNADGLAPAAPKGLRPVAQSLRGKTVEEVERMLMDRLVK
YISELGQQLPFGWAVKASVRQGGASAGTIDAYYYSPGGKRFKSMVKVAEALGFVGAAPNPKSVIGRTGNGRAGGGGRAGA
SPLLGAVPADIAALFAATGGAPPLPMPLPMDLPPGFQLPPLPLPGGDGEGEEGGDGRRPRRAAKPTRRRFPGEEDSDEDY
FPSANAARRATRRSSGGDAGAAAAQAQAVVAAYAAAAAAQQQQQQGGDAAAAPPGAGGEGADAAAAAAGGAATLPGLAGG
VSLPGLHLPALNMPGFSLPALNLPGLNLPPLNIRTLGAATSLQPGSATTAGASPRSRTGTPGSAYLAGSPPGQRKKCGKC
RNCLHPSLKKGCLAIKQQKHEEEQRLVELQAQLQQLERQEQQLTAEAEQLGLDAAQVAAVAPLPMPSPPSEEGGMATDDE
EEEEEEEEYFVDALGVEAALSGARPTALLHQQRAQQTQQARQQQRAANPAPAAAEQEAANADEAMPSYWWQTAAPAQPAA
HVEPAAPALAALVPAAPAPAVEAVAAVAVPAALTAVDAMAAAVPQPAPAPAFEAVAVLLPPQPAAAAAAAQPPTVPQPPA
GPPAVPAAAQQQAPRLDQPQQPQPPQPPPTEQPESRKRPRQEDAEEELAPKRLATDAPAAAAAAGGAAGGGSDDEAGQDK
DEGKRGGGGPPSDGVPCRDGGPPGNDDTGGAGGAPGASGRQPKQQRGGSGSQPAGGAGGSRSTGASKGAQDNGGSAAGGA
AGGAATGPAGGAAGGAGGGKGGGGGGGKGGGGADDKQGGGKKRRRSEPAVPGRKRPRKPSKGGPAQQPQQSQQRKKAAPQ
PQPPPPPTSPEEAKKAAEEYKKAAAEALKKKKEAAEKRRKRREENQEQRNNYDRMLARLRAQLSKLRHAQALVEAYAADG
WRGASREKVKPVAEIKRAKDQITKCKEAIRECVRYCDDAEGDVPIPAELFDEDGELDTDHMFCSKCRGNESDEENDIILC
DGMCNRAYHVKCLVPPVKIEDLPEDEGWLCPACDRKMDMLDLINDEFGTEYEDDTPWQQILEPGTLPRSPQQAGGPVGPG
SPRAATVDLNRLDALLQGADLPSEDEEDEDYEASTSGSEASDGKGGAGGRRRGAGAASDGAAAGSGAAAGGGQEEEKEEG
SEEEEEEEEEGGSESGAESDESLASEDLDGEIEDIELSEGAAAAAAAAAGAADSRRRGGSAGPASSARYAMNDDEEEVVI
LQHKRRRVAVDYRKLAAEMFGGVEDPEEEEGGEGEEDGVWSPRLQAAKRGGKGRRRRQGSDSDEGASDDSGAEESGAQEE
SGAEGSGGEEADADPSGGAEAAGDGDAEGEEEQQQQQPQKEDDPPRDDLAAAAPDAPPQQQ
>GBF90574.1 P-loop containing nucleoside triphosphate hydrolase [Raphidocelis subcapitata]
MRGVGGPVACPLRVPRTSRPAVSMRSAVEEPQLSATDQERFDKIAQALVAKLADFPDDGDIAPDADGDFSDDRLLEFGAD
AEAAAAFAARRAAAASTSAAAAAAAFVPRKNRPKRQLPTSALPKVAIVGRPNVGKSAMFNRLAGSTVSVVYDYPGVTRDR
IYTRAFWGDKEFVLIDTGGLMSDAARLPGEQQEAAMRSIGAEGLPEAIERQAAAGVAEADCIILLVDGQSGLHPGDREIL
DWLRQNHPDKPVVLAVNKCESTVKADMQAAEFWELGLEPHAVSAISGTGTGDMMEALARALPPPARVETEEIGDAPLAIA
IVGRPNVGKSSLLNAIVGEERTIVCDMSGTTRDAVDTPVTLPCGTRVTLIDTAGIRKRARVAGSKDGAESISVDRAVRAI
GRAEVVALVVDATEGVTQQDFRLSELIAREGRAAIIVLNKWDKVDSEKVSQASEDALAQLRAISFAPVVCTTASRGKRVE
EVVAALLAAGEQHRRRVPTATLNLVVREAVAWKAPPTLRGSGRQGRVYYATQASARPPTFVVFVNDPRLFPDDYRRYMEG
ALRKSIGFTGTSLRLLWRGKGGSSDTTRIGNGSGGGGGGGRGRGGGGGSGGGGGRGRGRGGGGGGGGRGGGGGGGGGGGG
RGGGGGGGRGGGPGGRGTGRGSSGGRGGRGGGGARRSR
>XP_005852242.1 hypothetical protein CHLNCDRAFT_56599 [Chlorella variabilis]
MMSPRTLLGLPAYLYGVGCMFWCFQLGCLTGFIKWWQFSPARNDIVAAVRFLKWAFKYRVLKLGSNEVYSGKCMYLANHR
SWGDFFVDMYVTGCRGVPLSRRAVGAAFPAFTTSLMALRSILLFNRLGVKDTEKFNRWLDTELAKGGPQTNLLVYPEGKR
SQQTASLPLKRGMLRYAFTRKLPVQVVVTAYKEEILNERRMWTHFGRTLVTGCSEVLESSRFDDFEEFAAAVQRLWDAQW
EAVFAAPRHGLPVMPEPAGPAGNYSPATCAKQTASLAFWMAVLVGGTRLMLRALAAVAAWLPGGRYLVWALVLYSVASLA
AAALLPPPAARHSSTDAVAPAPEAAPMEPAAPVAAPAAPAPAASPAVAALGQEPASAAASRGGTPPAAAGTGGGAASAAT
PSSPAATPSGAAAANATGSSGKKVAQQKTPFQKEALEAAFALSQYPTEDMKRVLGSKIGLTAQQVGTWFTHRRRKEKDAE
IAAIAAAQLKQELAAAAAAQGGDAAAAPPVAPAPELVEAAKAQLGVPFREDGPPLGFEFDEIPLLPGNPVVMGQSTGSSG
GGKKRKAAAAGYADDEEEDPDFVLGGGGGWLCVCVCVCVCVSVCVAREQEKMLREKERMDMKVAKERERELARLEGERRK
HLERVMKEQKKLIALQEKERERLEKMRQREEKKREKEVLKALQAQEKREMRLRQREAGVTGPRDDADIEWDALLADYRAK
HGGVQPLARIAELLIKWRRWCRLPPDVALPADEDGAAPAGFPPLPSRPPFPPPTVALAPAFPPELGQEQGSKLLTSWSFL
HGFGGMLGLPHCTLSELLAAVAKGSSSSLLASLHITLLRLVQADMEEAHAAQFGAYATTTAAMLAEQRGGDSRFMSAAHM
LEEAWSWGFDVDGWRAHLNSLTWPEVARQLAVTAGLGRRRPKPKKEERPKMGQEGEDTVQDGSGDLKLRLPPRLGVGTVK
AAAWQVLAEAGPEGMRVEDIAREIQKRGFRDLRSSKTPEASVAGAMGRDVLFVRTKAATFALQAIIAHTNQQRRTGGAAA
GGDAAAGDAGAKAEGQEAAAADPELLSPGGTKIVVVKEDEQQEEHHAEEEEDEDEEEKQEEEEEEARRREQLGEAWVEAL
QGADYDGLSLEHRVGMLCSLCHLAMDSPSIKETLERRMEEQQRIKKQSWEEARAEKRRKQTEAAAKAQAAAEEAQRALQR
FQQQQLLQQGGIAAPAAAQQAGAGEPAAAPAAAPAGGEPTAAGQAGTPAAPHSADPAAPASAAAIATATKEGGGGDDKEN
DVERARQRAEQVRREMEANSVRLEPLGMDRRYNKYWRLAGVPLGAAAAIQQAGAKEEEGGEHAHQAGDRLLFESHEDGEM
SLVCGSAALAALVAALERRGARESLLYASLLRYRGVLEAGMPAAPLALPAAEGEAAEAGAEQRLREMLLSLVLAAPPLQP
VQVSGRAGKKAKEAAAATSAAEQAATTELAPLRPGDSLAVTRLKLDLLCCQRGLPAAALAKPLVPAAWQQAVREADSLQQ
LRSLLGELEAALDPSRLHPLFMRQPPLVRGAWLRTGREVADAQSLAELPESPSGARDASPGAFGGGRSRDASPGAAGAEA
GAEAEEEPPLAWLPVTAAALAWRIQCLDASLLYGAAEAQAAARESLAGYQFIQRPTAAGVVCGQPLGLAGRVKQTLFPPL
PQRLLYSPRCDFSFPHIQFQADVASGSDALVASTAGRGGRGRGRGRGRGRGGGRGGRGRGRGTPAASGVAGDGALPAGGR
GGKKKRAPRRPGVTDKSALAKEWEKQEDSDSEKHYGTDFEDEFVSPQQPQRPSGSLPPSGPASTAGDDDDEQGSVLAQSE
DEAVSSEGEGAE
>KAG2447098.1 hypothetical protein HYH02_007847 [Chlamydomonas schloesseri]
MSSNTNSSSQQKNQAPAKYANSNLNAVFAKPSAPAAAQSSTSGTINRMGMLVLSKRTTRAVSGAKVVVPKPVNLPSLKKE
HAGNDPTTQLVPTGASAGWAKPEEPSAPAQPQEVRSALTAGSNWASQPRLGSGAWTSGGTDSPAPARPSFPLDRHLNPDE
YPSLAATARSSSQPSKQRPVPYEQPQDARGWADDERAPARHGDWDDDRGRDWDRSGRESRFDPYGPPRPGHFDDYDEHPR
GGRPHDAYGPPGRGGMYDYPPPPPPRRPGYERETYERSYERYERPAERYERPAERYERPGGYGGRFADYDDSLIPPPPPP
RPGAVRDAPQPPPPATQEEEEDPERAAFEAELRNLQAEIGKKKAAEQRESGAPRQAQAQAEPAQQQQEQATGGEEAGAKH
SDAGSSVGKGHAAKPSPRESEEDDRRRKQATTDKPRAMEDSMASRGPSKGKEAESDGKPPRPEPTAGGRPASKAIDIAES
SSRPNAWGNVPKPPTTAMFGSFDEHLLEELHRTPAPAAPPQQPQHGHHSHLGPHGGQQYQQLQYHHQQQFQGMPPQQGQQ
YGGMYGQQHGGPQEDQGRSKPWRPAEGTTPVLLTHANAQSVTGQQQPPAQRDGLGAPMYDPNSYDRRALPPSGRGRRDSG
RGRGRGGGSGYDSPAEGLALQDGAAGPAGEGPEGGRGRGRGRGTAAERGRGGRGGRGGRGRGRGEDSGAEDDIGGAAAGE
AGESEPGSRRSNSAFSGRQGDSAPGSGSERPPTGRNRERREGRGGRGGQGSDAAQAGAGQQAPAGGAASQDRPPSAHGRQ
QQAQPQSQQAAQAQTQQQQQQQQAANLAAAAAAAAAASASTDPNSSSSLAWGSKIATDVAARTLEDPLVADTPVVNLPAS
LDPTPAIKPTGVLGVGLGAQAFDRSIGPKVTAAPSQQQAQQQHGMGGPKPGGPGAAQHSQQAAQQQQQQDLTSKSVEMLD
SGMPALPADLNLDMLPSKPAPAGMSSGLGGLAGAGGGMQGQDARGPLGGGYGAFGGGAGEHGAGTGTNAPGVGPGGISMW
SQANALGGFGQAGSGLQPHQANTAGLTAAMQAFYNPPSMFQNSPGMGSSAGTSAGGAGSAATGAATGSSNAQQGQPLMLG
PFGQGPFGAPFAPPSGIRPFGIPPGSQFGGLGANFLMPQPFLPTNKQPDWSIGLGAQNTNLGGPSTLARDLGMPPQYIMQ
GGNAGVPGQGGAGAGGAGPGGADGGAGAAGGAAGFGALPNTLLGPGLQSLSQGAGGFAGPKQGQQQGLGHPGLKPGPAQQ
QQQQQQQQQHMHHQQQMQAQMQQQMQAQQQQQLHQMQAHMQAQMQQPSSRVPGGPLAPPVPAASGPARLGHGASPGLPVP
GVGQPQAVPLPQQAAAGPASGPVKPIHVPGPGSAPAPQVPQGQAPPASGPVGGGRGGRSGRGEGRGAPVARAVTVEGGRG
RGFAGRGGRGGAKPEDGAAGGGPGVAGPAPGPAVPVPMGVAQAMAPTPQGAPAGSNGGAPAPGGGRGDGGRGEGRGGGRG
RGGGGGRGGRGRGGDGGPPPPGGRGGPGGRGGRGGPGGAGPDGDKS
>KAG2490562.1 hypothetical protein HYH03_010956 [Edaphochlamys debaryana]
MVTLDDATKAKVLRQIEFYFSDSNLPKDKFLKERVQEDPNGYVRLALVISFQRMRDLLKLTDVDGPASVSPEAVKAVAEV
LAGSASLDLDESGTRVKRKAPMPSEAEISKVVDARSLYARPFPVDATVDALSAFFQTQAPVNCVRMRRHLKSKMFKGSLF
VEFASPEDADKVLGMTLEYEGAPLRLLKKVDFIEGKKAARKAKAGQGAKPYIDGDLTEDSNVGQDLPDGAGGVLDGSGVV
ESPPPQRFQDRGGDRGGFGGRGGDRFERGKRKQEEPEYDEGDLGDSPSAKRARGPTGAPQPPPAEGQAGGEAAPAAEPEV
EDFTQGCLLRFTLEDELPELTGPRVITDVMGGKDKVRYVEVLEGRSAGYVRFHSPEQAAAFLDEFKARSEDARTIAGIRG
LLRKVEGEEEAKYYQRAAASRANAGGDRGGRGGGRGRFDGGGRGGRFGGRGRFDGGGRGGRGRGGGRGGRGGRGRGRY
>PRW21095.1 Peter Pan [Chlorella sorokiniana]
MARTRRKKKRTHVPDSEDPSKKGQPKSFVFRRGRHGALLRDLEKDLRKLMAPNTATALKESKRNQLKDFVHVAGPLGVTH
FLILTATHNASYLRVAKTPRGPTLTMRIHEYSLIRDVVAAQQRPRIPQAMWLGPPLVVMNNFGGEEQMKLAAVTFQNLFP
AINVQTTRLSACQRVLLLDYNKETQRISMRHFSIAVAPSGVSKNLKQLLARKALPDLGKAADVAEFLTRSGYGSESEGEE
AEQSRVELPPEAGARPGARQSRVRLFEVGPRLELEIVKVEEGLCDGRVLFHKYQQRSKEEADAQQADFDAKEALREKRRK
EQEANVARKQADLKRKAQAVAEAEAAKRGGKWQKGWWEQPAERGEGGGGGRDDDDDDVEWYRREVGEEPEDTVGLKSSSR
GGGGGRGRGRGRGGGRGGGPGRERQDGGGGRGRGGRSGRGGRGGSGPKMTVRVKGASGFGGGQKRK
>XP_005843112.1 hypothetical protein CHLNCDRAFT_141544 [Chlorella variabilis]
MQAGTKDGWSCQLNFAYPPHLQSTAEAATAFDLLAMWRQHQMDKPLTARQYNLGLERYNAQRAALLLCKTADEAREHVRR
LHHNGTIARLAADVPPQGGPLSAAPMGSGASADQARAAAGLALLAAAGDGKKRKKGGRRGVAPSGPKLNLRVAGFRTAAE
AAGAADLLLLWRSAAYGRSAAGIRLNFEAARYGHGRLGQLHRALLALLNPEEARDRLKVARDEGIFAAEADTTAAAAIAG
AEPTSSGSDEHVGGGRGRGGGQGGRGGRGRGRGRGGRGGRGGRGGRGRSNKQPPPAPPSSPGSTLLSSEEEEEEEEAAAP
APAATARGGRAGVRPAALGAAPPSGQRYGTEVVGQRVRVYWSKEAEWYGGTVVAYKQDKGKHNIAYDDGDKQLLDLSKER
LEWGGEPSEEEQEEEQEEEEEEEEEEEEEENGPTAARLHLATTADAPARPVSAAAVLHAAQAVRESAEQMSAALQEALSG
TPGMRQRDVVAFLARFWELRDLKRMVFMSLMRHHAAGRHDLLRTAVWHFTSAS
>PNW88086.1 hypothetical protein CHLRE_01g013600v5 [Chlamydomonas reinhardtii]
MSSQTSSNNQQKNQAPAKYANSNLNAVFAKPSAPAAAQSSTSGTINRMGMLVLSKRTTRAVSGAKVVVPKPVNLPSLKKE
HAGNDPTTQLVPTGASAGWAKPEEPSAPAQPQEVRSALTAGSNWASQTRLGSGAWTSGGTDSPAPARPSFPLDRHLNPDE
YPSLAATARSSSQPSKQRPVPYEQPQDARGWADDERAPARHGDWDDERGRDWDRGGREPRFDPYGPPRPGHFDDYDEHPR
GGRPYDSYGPPRPGGGYDYPPPPPPRRPGYERETYERSYERYERPAERYERPAERYERPGGYGGRFSDFDDSLIPPPPPP
RPGAVRDAPPPPPPAAAEEEEEDPERAAFEAELRNLQAEIGKKKAAEQRDTGAQRPAQTEAAQQQEQAAGAEEAGPKQPE
AGSSAGKSHAAKPSPRDLEEDDRRRKQAATDKLRAMEDSMAPRGPSKGKEAEVEGKPPRPDSAAGGRPGSKAIDIAESSS
SRPNAWGNVPKPPTTAMFGSFDEHLLEELHRTPAPAPSAMQQQQHGHHSHLGPHGGQYQQQQQYQQQHQFQGMPPQQGQQ
YGQHHMYGQQQGAPQEDQGRSKPWRPAEGMTPTLLTHANAQNVTGQQQQPAHKDGPSAPMYDPNSYDRRALPPSGRGRRE
SGRGRGRGGGSGYDSPAEGMAPQDGAAGPVGEGPEGGRGRGRGRGAAAERGGRGGRGGRGGRGRGRGEDSGAEEEVGVAP
GGEAGEGEPGGRRSHSAFSGRQGDSAPGSGSERPPTGRNQRREPRGGRAAGGQGGDAAQPGAGQQAPSGGAASEPRQDRP
PSAHGRQQQAPSQSQQAVQAQAQQQHQQQAANLAAAAAAAAAASASTDPNSSSSLAWGSKIATDVAARTLEDPLVADTPV
VNLPASLDPTPAIKPAGVLGVALGAQAFDRSIGPKATAQPSQQQAHAQQQHAMGGPKPGGPGAQQHAQQHAQQQDLTSKS
VEMLDSGMPALPADLNLDMLPSKPAPAGMSSGLGGLAAAGSGMQAQDARGPLGGGYGAFGAGAGDHGAGAGANAPGGVGP
GGISMWSQANALGGFNQAGSGLQPHQVNTAGLTAAMQAFYNPSSMFQNSPGMGGAGGASAGGAGAAATGAATGGSNAQPG
QPLMLGPFGQGPFGAPFAPPGGIRPFGIPPGSQFGGLGGNFLMPQPFLPTNKEPDWSVGLGAQNTNLGGPSTLARDLGMP
PQFIVQGGNAGVPGQGGAGAGGAGAGTDSGAGGAVGAAGFGALPNTLLGPGLQSLAQGPGGFAGPKQQPGLGHPGMKPGV
PQAYGAQPQQQGMGPGGKDPQKPNLPDDIFDMKPSQQQQQMHHHQQMQQQQMHQMQQQQQMHQMQQQMQQQMQPGSRVPG
GPLAPPVPAASGPARLGHGASPGLPVPGVNQPQAVPMPQQAAPAPASGPMKPIHVAGPGPAPAPPVQQGQAAAAAGPIGG
GRGGRGGRGEGRGVPAARTVTVEGGRGRGFAGRGGRGGAKAEDGASAGGPGPAGPAQGSAAPALGGHMGQAHPAMPAPQG
LPAGSNGGGPSAPGGGRGDGGRGDGGRGGGRGRGGGGRARGGRGGDGGPPPPAGRGGPGGRGGRGAPGGAGPDGDKSKS
>KAG2444365.1 hypothetical protein HXX76_001121 [Chlamydomonas incerta]
MSSSQTSSTNQQKNQAPAKYANSNLNAVFAKPSAPAAAQSSTSGTINRMGMLVLSKRTTRAVSGAKVVVPKPVNLPSLKK
EHAGNDPTTQLVPTGASAGWAKPEEPSAPAQPQEVRSALTAGSNWASQTRPGSGAWTSGGTDSPAPARPSFPLDRHLNPD
EYPSLAATARSSSQPSKQRPVPYEQPQDARGWADDERAPARHGDWDDERGRDWDRGGREPRFDPYGPPRPGHFDDYDEHP
RGGRPYDSYGPPGRGAGMYDYPPPPPPRRPGYERETYERYERPAERYERPAERYERPGGYGGRFADYDDSLIPPPPPPRP
GAVRDAPAAPPPTAPEEEEDPERAAFEAELRNLQAEIGKKKAAEQRDSGAPRQPEPAQQQEQAAGAEDAGPKQPDAGSSA
GKAHVAKPSPRDLEEDDRRRKQAATDKLRAMEDSMALRGPSKGKEAEMDGKPPRPEGASGGRPASKAIDIAESSSSRPNA
WGNVPKPPTTAMFGSFDEHLLEELHRTPAPAPSAQQQQHGHHSHLGPHGGQYQQQQYQQHQQHQQHQQQHHYQGMPPQQG
QQYGQHHMYGQQQQGGPQEDQGRSKPWRPAEGTTPTLLTHANAQTGQQQPVQKDGSIAPVYDPNSYDRRALPPSGRGRRE
SGRGRGRGGGSGYDSPAEGMAPAEGAAGPMGEGPEGGRGRGRGRGAAAERGGRGGRGGRGGRGRGRGEDSGAEDDVGGAP
AGELGEGEPGGRRSNSAFSGRQGDSAPGSGSERPPTGRNQRREGRGGRGAGGQGSDAAGQQAPAGSASLEHRQDRPPSAQ
GRQQQAASQSQQAAQAQAQQQHQQQAANLAAAAAAAAAASASTDPNSSSSLAWGSKIATDVAARTLEDPLVADTPVVNLP
ASLDPTPAIKPTGVLGVGLGAQAFDRSIGPKATAPPPQHVQVQVQHVMGAPKPGGPVAPQHAQQQAQQQAQQQAQQQDLT
SKSVEMLDSGMPALPADLNLDMLPSKPATAGMSSGLGGLAGASGGMQTQDARGPLGGGYGAFGAGAGDHGAGAGANAPGG
VGPGGISMWSQANALGGFGQAGSGLQPHQANTAGLTAAMQAFYNPPSMFQNAPGMGASAGTSAGGAGSAATGAAAGSSNA
QPGQQLMLGPFGQGPFGAPFAPPSGIRPFGIPPGSQFGGLGGNFLMPQPFLPTNKQPDWSIGLGAQNTNLGGPSTLARDL
GMPPQYIVQGGNAGGPGQGGAGAGGAGAGADGSGAGGAAGFGALPNTLLGPGLQSISQGPGGYAGNKQQSGLSHPGMKPG
VPQAYGAQPQQQGMGPGSKDQQKPNLPDDIFDMKPAQQQQQQQQQMHHQQQMQAQMQQQMQMQQQMQQQQQQMQAQMQQQ
MQPGNRVPGGPLAPPVPAASGPARLGHGASPGLPVPGVGQPQAVPLAQQAAAGPASGMMKPIHVPGPGPAPAPQVAPGQA
AGASVPIGGGRGGRGGRGEGRGMPAARAVTVEGGRGRGFAGRGGRGGAPKPEDGGAAGGSGPAGPGPAAPAAGGPIGQGH
PMAPVPQGVPAGSNGGAPPAPGGGRGDGGRGEGGRGGGRGRGGGGGSGRGRGGRGGDGGPPPSGGRGGPGGRGGRGGPGG
AGPDGDKSKS
>PSC74304.1 Homeobox unc-4 isoform B [Micractinium conductrix]
MQASEPQQAPPPQLDAAAVSQPEAVPAAPMQVDAAPAEPMQVDAAAVQAEQPTTAAPPPAAQPEAQPAEAQPAAQPPAAQ
PAAEPSAAQPAAGSPAEQPATAGEPSGQPAAAAAPSAASAGGSPAPGGAGGAVTGPSSGGKNTGQKTPFQKEALEAAFKL
NQYPNEEMKRVLAEKIGLTAHSVAAWFTRKRRRAKDMELAEQVKQELLAKQGIIPAAAPPPPLAPRPAAAAAALPTPAGA
EGVPAGPAPPAAAAPAAAAAPPAGPSPAQAAAAAAVAAGSGGPVAAAPKPAAEEPLNEAEQQRLAEYLELCEAARQTLGF
PFRDDGPPLGFEFDDIPSALAAAGSAGSGGSAARKRKAAAVAAPLLSPISPGPGEDEEDPEFVPGGAKRPKAAKKDWEYL
HAAEEKRAELLAERARVQQERLQAQIRKEQEKLMREKEKADARLAKERERELSRLDAERRKHLERVQKEQKRLAQMQEKE
MERMEKMREREQKRREKEQQRALQQQEKQTMRLRQREAAVTGPRDDADIEWDGLIAAYRAHNGLPADMRLDEGGEAPPGC
PPLPRRAQFPPAAVALVPALPDGMGPEQGGELLTTWSFLHAFGPMLGLRECSLDELLAALSEGSSSKYLSGAHITLLRLL
QADMEEAHAAQFGPYATTTAAQAAEQRGDGRFLSAAHMLEEAWSWGFDVDGWRAHANELTWPEVARQVALTAGMGVRRPK
PRKEERAKMGTEGEDTVEDGSGDLKLRLPLRLGVGTVKAAAWQVLAEAGPEGMRVEEIAREIQRRGYRDLRSSKAPETTV
SGALGRDLLFVRVKAATYALQSIVTHHLPGTTAAAAAAGGAGVKAEGGGDGGGDGGGSGGDAAEPRSPGGGKVVVVKQEE
EAQQAAEQQHGEEEEDEDEEEAEEAPQREQGAPWLQALLHSDYDSLSLEHRTAMLCALCHLAMDSPSIRETLDKRLEEQQ
RIKKQSWDEQRAEKRKRQAEAAARAQAAADEAQRALQRFQQQQQQGGGAGGAQADAAAAPAGGEPGSAAAAAPAGPAPME
VDGASAAAAGQGAAAAGPGGSTAENAVAAVAAATMAAVTGREGGWEDKETEAERHRQRSEQVRQEMEANGVRLEPLGFDR
RHNRYWRLPGGGPGDAAAAAVAAVEGGEGDAQAAGAPPPPPPGDRVLFESADDGSLSLVSSAAALATLVEALERRGAREG
SLYASLVRFRDQLEAGMPAALLVAPPPLAESEADARRRGALLALPLAAPALQPQQLPGRSSKKVKEAAAAGAAAEEAAAA
DLAPLRKGDSLAVTRLKLDMLRCQRGLPSGGLVKSLAPAAWQHAVRGADSLPALRRLLGELEAAVEPSSLHPLYLRQPAL
VRGAWLPTGHEVADAVTLAELPPSPTAAAAAASRDVSPSAEPSAEPSAAAAAAAAATGGEAEAGDEEAEAEPLAWLPATL
AALALRLQSLDSSLIYGAGPEGARAAREQLQGYCFIQRPTADGLVCGQPLGLAGRIKQTLFPPLPERLLYGPRVEFSFPK
TQFEVDVASGSDALIASTAGRGRGRGRGRGRGGRGGGGGRGRARGTPAASAAAGSAAAGGGGRGRGKKGSKKMLHHEKSA
LRKEMEQEESDSERAYGSEYEAAEDDEFASPAPPTAADMLEAPSGPASTVGDDGDGNEPVSEAAASEEEALSSEEEEDEG
QGESD
>PSC74305.1 Homeobox unc-4 isoform C [Micractinium conductrix]
MQASEPQQAPPPQLDAAAVSQPEAVPAAPMQVDAAPAEPMQVDAAAVQAEQPTTAAPPPAAQPEAQPAEAQPAAQPPAAQ
PAAEPSAAQPAAGSPAEQPATAGEPSGQPAAAAAPSAASAGGSPAPGGAGGAVTGPSSGGKNTGQKTPFQKEALEAAFKL
NQYPNEEMKRVLAEKIGLTAHSVAAWFTRKRRRAKDMELAEQVKQELLAKQGIIPAAAPPPPLAPRPAAAAAALPTPAGA
EGVPAGPAPPAAAAPAAAAAPPAGPSPAQAAAAAAVAAGSGGPVAAAPKPAAEEPLNEAEQQRLAEYLELCEAARQTLGF
PFRDDGPPLGFEFDDIPSALAAAGSAGSGGSAARKRKAAAVAAPLLSPISPGPGEDEEDPEFVPGGAKRPKAAKKDWEYM
HAAGAKRPKAAKKDWEYLHAAEEKRAELLAERARVQQERLQAQIRKEQEKLMREKEKADARLAKERERELSRLDAERRKH
LERVQKEQKRLAQMQEKEMERMEKMREREQKRREKEQQRALQQQEKQTMRLRQREAAVTGPRDDADIEWDGLIAAYRAHN
GLPADMRLDEGGEAPPGCPPLPRRAQFPPAAVALVPALPDGMGPEQGGELLTTWSFLHAFGPMLGLRECSLDELLAALSE
GSSSKYLSGAHITLLRLLQADMEEAHAAQFGPYATTTAAQAAEQRGDGRFLSAAHMLEEAWSWGFDVDGWRAHANELTWP
EVARQVALTAGMGVRRPKPRKEERAKMGTEGEDTVEDGSGDLKLRLPLRLGVGTVKAAAWQVLAEAGPEGMRVEEIAREI
QRRGYRDLRSSKAPETTVSGALGRDLLFVRVKAATYALQSIVTHHLPGTTAAAAAAGGAGVKAEGGGDGGGDGGGSGGDA
AEPRSPGGGKVVVVKQEEEAQQAAEQQHGEEEEDEDEEEAEEAPQREQGAPWLQALLHSDYDSLSLEHRTAMLCALCHLA
MDSPSIRETLDKRLEEQQRIKKQSWDEQRAEKRKRQAEAAARAQAAADEAQRALQRFQQQQQQGGGAGGAQADAAAAPAG
GEPGSAAAAAPAGPAPMEVDGASAAAAGQGAAAAGPGGSTAENAVAAVAAATMAAVTGREGGWEDKETEAERHRQRSEQV
RQEMEANGVRLEPLGFDRRHNRYWRLPGGGPGDAAAAAVAAVEGGEGDAQAAGAPPPPPPGDRVLFESADDGSLSLVSSA
AALATLVEALERRGAREGSLYASLVRFRDQLEAGMPAALLVAPPPLAESEADARRRGALLALPLAAPALQPQQLPGRSSK
KVKEAAAAGAAAEEAAAADLAPLRKGDSLAVTRLKLDMLRCQRGLPSGGLVKSLAPAAWQHAVRGADSLPALRRLLGELE
AAVEPSSLHPLYLRQPALVRGAWLPTGHEVADAVTLAELPPSPTAAAAAASRDVSPSAEPSAEPSAAAAAAAAATGGEAE
AGDEEAEAEPLAWLPATLAALALRLQSLDSSLIYGAGPEGARAAREQLQGYCFIQRPTADGLVCGQPLGLAGRIKQTLFP
PLPERLLYGPRVEFSFPKTQFEVDVASGSDALIASTAGRGRGRGRGRGRGGRGGGGGRGRARGTPAASAAAGSAAAGGGG
RGRGKKGSKKMLHHEKSALRKEMEQEESDSERAYGSEYEAAEDDEFASPAPPTAADMLEAPSGPASTVGDDGDGNEPVSE
AAASEEEALSSEEEEDEGQGESD
>PSC74306.1 Homeobox unc-4 isoform A [Micractinium conductrix]
MQASEPQQAPPPQLDAAAVSQPEAVPAAPMQVDAAPAEPMQVDAAAVQAEQPTTAAPPPAAQPEAQPAEAQPAAQPPAAQ
PAAEPSAAQPAAGSPAEQPATAGEPSGQPAAAAAPSAASAGGSPAPGGAGGAVTGPSSGGKNTGQKTPFQKEALEAAFKL
NQYPNEEMKRVLAEKIGLTAHSVAAWFTRKRRRAKDMELAEQVKQELLAKQGIIPAAAPPPPLAPRPAAAAAALPTPAGA
EGVPAGPAPPAAAAPAAAAAPPAGPSPAQAAAAAAVAAGSGGPVAAAPKPAAEEPLNEAEQQRLAEYLELCEAARQTLGF
PFRDDGPPLGFEFDDIPSALAAAGSAGSGGSAARKRKAAAVAAPLLSPISPGPGEDEEDPEFVPGGAKRPKAAKKDWEYL
HAAEEKRAELLAERARVQQERLQAQIRKEQEKLMREKEKADARLAKERERELSRLDAERRKHLERVQKEQKKEEERRQKE
VERLQALREKEQKRLAQMQEKEMERMEKMREREQKRREKEQQRALQQQEKQTMRLRQREAAVTGPRDDADIEWDGLIAAY
RAHNGLPADMRLDEGGEAPPGCPPLPRRAQFPPAAVALVPALPDGMGPEQGGELLTTWSFLHAFGPMLGLRECSLDELLA
ALSEGSSSKYLSGAHITLLRLLQADMEEAHAAQFGPYATTTAAQAAEQRGDGRFLSAAHMLEEAWSWGFDVDGWRAHANE
LTWPEVARQVALTAGMGVRRPKPRKEERAKMGTEGEDTVEDGSGDLKLRLPLRLGVGTVKAAAWQVLAEAGPEGMRVEEI
AREIQRRGYRDLRSSKAPETTVSGALGRDLLFVRVKAATYALQSIVTHHLPGTTAAAAAAGGAGVKAEGGGDGGGDGGGS
GGDAAEPRSPGGGKVVVVKQEEEAQQAAEQQHGEEEEDEDEEEAEEAPQREQGAPWLQALLHSDYDSLSLEHRTAMLCAL
CHLAMDSPSIRETLDKRLEEQQRIKKQSWDEQRAEKRKRQAEAAARAQAAADEAQRALQRFQQQQQQGGGAGGAQADAAA
APAGGEPGSAAAAAPAGPAPMEVDGASAAAAGQGAAAAGPGGSTAENAVAAVAAATMAAVTGREGGWEDKETEAERHRQR
SEQVRQEMEANGVRLEPLGFDRRHNRYWRLPGGGPGDAAAAAVAAVEGGEGDAQAAGAPPPPPPGDRVLFESADDGSLSL
VSSAAALATLVEALERRGAREGSLYASLVRFRDQLEAGMPAALLVAPPPLAESEADARRRGALLALPLAAPALQPQQLPG
RSSKKVKEAAAAGAAAEEAAAADLAPLRKGDSLAVTRLKLDMLRCQRGLPSGGLVKSLAPAAWQHAVRGADSLPALRRLL
GELEAAVEPSSLHPLYLRQPALVRGAWLPTGHEVADAVTLAELPPSPTAAAAAASRDVSPSAEPSAEPSAAAAAAAAATG
GEAEAGDEEAEAEPLAWLPATLAALALRLQSLDSSLIYGAGPEGARAAREQLQGYCFIQRPTADGLVCGQPLGLAGRIKQ
TLFPPLPERLLYGPRVEFSFPKTQFEVDVASGSDALIASTAGRGRGRGRGRGRGGRGGGGGRGRARGTPAASAAAGSAAA
GGGGRGRGKKGSKKMLHHEKSALRKEMEQEESDSERAYGSEYEAAEDDEFASPAPPTAADMLEAPSGPASTVGDDGDGNE
PVSEAAASEEEALSSEEEEDEGQGESD
>KAG2484557.1 hypothetical protein HYH03_016690 [Edaphochlamys debaryana]
MGVPGFFAWVKRRYPCVAKYIVKKNDRWDDADQPADMLFVDMNHIIHSCTHAAIAREGVPYDDDSAFARMEAYLTALLEV
ASSGSGSDGDQDPAPAPSGSGSGSGPGSQLRLLFVAVDGVAPIAKMNQQRTRRFLSAHVAEVTEKVEKEVRSEMASQAGG
ERHIPDLSSGRFDPNIISPGTEFMMHVAARIRSMLAARVASDPRFSNLRVIVSDAFEPAEGEHKIMRFIRHLRTRPEYDP
NTRHVIYGQDADLLLLSLLLHEPHVRILREGHLDAPPTAAAAREKAAGGGKGGSAAAGSGSGAAGSGSGSGLAVAGSGSG
SGPTIAGSGSGPADPVFEEVDISVLRECLQWEFAELCGAPDGRPLHVGLADDDSSSEEEAEAEAGVEEAAEAGEEADEDV
EEGEAEEGMEEGQEDEAGTSAPAAAPAPAPMPGPLIAPLGGTPAAAAVTAAAAAPLVSVASPPPLALPPLPPALALALGP
ARMTAAAAAATPLVAAPPRVVPVVVLPGAVAAAAAPPAVVNRSLPLPLALQMAQRHAPPPPPPPPGALLVPPPAGQPPAA
PLTPTSLPPPLAAAGPSGSLDEPAGPPTPPSFAEPPPPLLDPAGAAASAAASAAVAAATGRAVPPPAAMSSAAAAAAAAA
AVAAMTGRPVAPPAPAAAAAAAALPARPDCTTAAAAAAVVVTAAPPARPKPTCRGWWPLSPHADLTAPPPSSAMYRSASG
SSVGSRSRSGPLGSGAGSGSGSRPGAAPPAPDLKFDFEQVLEDVVVLTFLAGNDFLPHVPSIDIYDQPSGLELLLAAYKA
ALPDMRGCITQGGGQINSTRLAALLSRLARDEEAAFARRAEHRKRMHQRVQGDAAARDAAFWDAAGALMGSEGISVGELP
PGVDLDEVLSGLALSPELAVALGLDWALPSFDVRAASEPQLRAELAKRVSTRTQERVMAGDPWAADPCAMGLPGYRTRYY
LARFPEVEAGGDVDKIAARAVRAFMDGFAWVYRYYSLGPAALDFGSGEGGGGGAAADPHAGAPEGASWTWAYPFHYAPLM
QDLANTRVQALAFRGQRRSRLASPPIPVRRELPDPATCPPEDWAPPGGPVRPLLQLLCILPPRSAMSALPSQLASMLLIA
HELSDDEEEGAEREGGHGGEGHEGEEEEREHGGGRGRGKGHKGKGKEAEAGRGRGRGGGGGGRGGRGGRGGRGGAGFHVL
MSAADRIVEDSPDPSSASEGEGEGAGAGAEQDPTKWGRFGPSGGSLGAPWGWGLDPGGALSLHLLAQRVARYFPRDVPPL
VDVSGKKHLHTAVVRLPFVRPQLLASVIQEGLRGGMELSGEEQSRNRVLPADLLLHPALFAAAAAAAVGAAAAASPDVIA
WRLLLGPSPPALPPPPPGDAAAPPPAPPPPQPPPRPPAPPPGPVMGGALGLLLAKRGGLAPPPPVPAAAAAAAPRPPPPG
PPPKVIPLDVAGLPVASTQASLLPGAQPPPPRVDRPTWRRLEAAAARGRSYAERVLGLAPRGRGGGGQFANRGANNPAAQ
SNASTVGGSAEYMSYGGGGSYNGGGGFNDAGGGGGRGFRGRGGRGGHDGGGEGRGRRGGGPGRGGGGRGGYDGGDGYGGG
RGGGYGGRGYGGRGGSGGYGGGGGYGGGGGYGGGGGGYGGRGGGTPMTRKPQYAMIAALAVAIALSVASALPAERRELPE
YAGCSKDLGLSLNRLTSWKTGNWTASGSLGSLEYDPFFKLAAAIEGQDPLSLLIVNYQDPAAPFIQHRILVSGSAGEDDT
YGDPNSVTVHNGYAALVMDGVDEFTDGWLRIYHMASGSKVAEQRLTGCNMPGSVAWARDGSRLDDEETGSDPNQGENRNG
MIAIVTTRWNSFTAKDADCPSVSFAFTIKILDFQAYFDGLSAAQYDRLLSKGLRIDPRLTQKTAAKDIEPETVALPADPS
NLRAFVTLQENNAVAHIDLTPGMESIKAIWPLGVKSWAKAKIDVSDKDGVNLRTHESLVSWLQPDTVVHAVINKFHYLFL
ASEGDSKSEVLRVKDLAGGLDPEAFDLPADLEDTGLGRLHVDPLFGIKGGYNASKAWNQQGPYEKLYAYGGRGWAIMNAK
TGKMVYESGGEVETLLSELAETKDCFNCDRDKNEADVRSDDSGPECETVEVFSVGDRHYAAIGMERQGGMFVYDVSNPRK
PTAATFVYNRDYSPAATDAAAMGDLSTEAVKFVPASASASGRPLLLVANEVSATLATWELGEC
>KAG2484556.1 hypothetical protein HYH03_016690 [Edaphochlamys debaryana]
MGVPGFFAWVKRRYPCVAKYIVKKNDRWDDADQPADMLFVDMNHIIHSCTHAAIAREGVPYDDDSAFARMEAYLTALLEV
ASSGSGSDGDQDPAPAPSGSGSGSGPGSQLRLLFVAVDGVAPIAKMNQQRTRRFLSAHVAEVTEKVEKEVRSEMASQAGG
ERHIPDLSSGRFDPNIISPGTEFMMHVAARIRSMLAARVASDPRFSNLRVIVSDAFEPAEGEHKIMRFIRHLRTRPEYDP
NTRHVIYGQDADLLLLSLLLHEPHDADLLLLSLLLHEPHVRILREGHLDAPPTAAAAREKAAGGGKGGSAAAGSGSGAAG
SGSGSGLAVAGSGSGSGPTIAGSGSGPADPVFEEVDISVLRECLQWEFAELCGAPDGRPLHVGLADDDSSSEEEAEAEAG
VEEAAEAGEEADEDVEEGEAEEGMEEGQEDEAGTSAPAAAPAPAPMPGPLIAPLGGTPAAAAVTAAAAAPLVSVASPPPL
ALPPLPPALALALGPARMTAAAAAATPLVAAPPRVVPVVVLPGAVAAAAAPPAVVNRSLPLPLALQMAQRHAPPPPPPPP
GALLVPPPAGQPPAAPLTPTSLPPPLAAAGPSGSLDEPAGPPTPPSFAEPPPPLLDPAGAAASAAASAAVAAATGRAVPP
PAAMSSAAAAAAAAAAVAAMTGRPVAPPAPAAAAAAAALPARPDCTTAAAAAAVVVTAAPPARPKPTCRGWWPLSPHADL
TAPPPSSAMYRSASGSSVGSRSRSGPLGSGAGSGSGSRPGAAPPAPDLKFDFEQVLEDVVVLTFLAGNDFLPHVPSIDIY
DQPSGLELLLAAYKAALPDMRGCITQGGGQINSTRLAALLSRLARDEEAAFARRAEHRKRMHQRVQGDAAARDAAFWDAA
GALMGSEGISVGELPPGVDLDEVLSGLALSPELAVALGLDWALPSFDVRAASEPQLRAELAKRVSTRTQERVMAGDPWAA
DPCAMGLPGYRTRYYLARFPEVEAGGDVDKIAARAVRAFMDGFAWVYRYYSLGPAALDFGSGEGGGGGAAADPHAGAPEG
ASWTWAYPFHYAPLMQDLANTRVQALAFRGQRRSRLASPPIPVRRELPDPATCPPEDWAPPGGPVRPLLQLLCILPPRSA
MSALPSQLASMLLIAHELSDDEEEGAEREGGHGGEGHEGEEEEREHGGGRGRGKGHKGKGKEAEAGRGRGRGGGGGGRGG
RGGRGGRGGAGFHVLMSAADRIVEDSPDPSSASEGEGEGAGAGAEQDPTKWGRFGPSGGSLGAPWGWGLDPGGALSLHLL
AQRVARYFPRDVPPLVDVSGKKHLHTAVVRLPFVRPQLLASVIQEGLRGGMELSGEEQSRNRVLPADLLLHPALFAAAAA
AAVGAAAAASPDVIAWRLLLGPSPPALPPPPPGDAAAPPPAPPPPQPPPRPPAPPPGPVMGGALGLLLAKRGGLAPPPPV
PAAAAAAAPRPPPPGPPPKVIPLDVAGLPVASTQASLLPGAQPPPPRVDRPTWRRLEAAAARGRSYAERVLGLAPRGRGG
GGQFANRGANNPAAQSNASTVGGSAEYMSYGGGGSYNGGGGFNDAGGGGGRGFRGRGGRGGHDGGGEGRGRRGGGPGRGG
GGRGGYDGGDGYGGGRGGGYGGRGYGGRGGSGGYGGGGGYGGGGGYGGGGGGYGGRGGGTPMTRKPQYAMIAALAVAIAL
SVASALPAERRELPEYAGCSKDLGLSLNRLTSWKTGNWTASGSLGSLEYDPFFKLAAAIEGQDPLSLLIVNYQDPAAPFI
QHRILVSGSAGEDDTYGDPNSVTVHNGYAALVMDGVDEFTDGWLRIYHMASGSKVAEQRLTGCNMPGSVAWARDGSRLDD
EETGSDPNQGENRNGMIAIVTTRWNSFTAKDADCPSVSFAFTIKILDFQAYFDGLSAAQYDRLLSKGLRIDPRLTQKTAA
KDIEPETVALPADPSNLRAFVTLQENNAVAHIDLTPGMESIKAIWPLGVKSWAKAKIDVSDKDGVNLRTHESLVSWLQPD
TVVHAVINKFHYLFLASEGDSKSEVLRVKDLAGGLDPEAFDLPADLEDTGLGRLHVDPLFGIKGGYNASKAWNQQGPYEK
LYAYGGRGWAIMNAKTGKMVYESGGEVETLLSELAETKDCFNCDRDKNEADVRSDDSGPECETVEVFSVGDRHYAAIGME
RQGGMFVYDVSNPRKPTAATFVYNRDYSPAATDAAAMGDLSTEAVKFVPASASASGRPLLLVANEVSATLATWELGEC
>KAG2484555.1 hypothetical protein HYH03_016690 [Edaphochlamys debaryana]
MGVPGFFAWVKRRYPCVAKYIVKKNDRWDDADQPADMLFVDMNHIIHSCTHAAIAREGVPYDDDSAFARMEAYLTALLEV
ASSGSGSDGDQDPAPAPSGSGSGSGPGSQLRLLFVAVDGVAPIAKMNQQRTRRFLSAHVAEVTEKVEKEVRSEMASQAGG
ERHIPDLSSGRFDPNIISPGTEFMMHVAARIRSMLAARVASDPRFSNLRVIVSDAFEPAEGEHKIMRFIRHLRTRPEYDP
NTRHVIYGQDADLLLLSLLLHEPHDADLLLLSLLLHEPHDADLLLLSLLLHEPHVRILREGHLDAPPTAAAAREKAAGGG
KGGSAAAGSGSGAAGSGSGSGLAVAGSGSGSGPTIAGSGSGPADPVFEEVDISVLRECLQWEFAELCGAPDGRPLHVGLA
DDDSSSEEEAEAEAGVEEAAEAGEEADEDVEEGEAEEGMEEGQEDEAGTSAPAAAPAPAPMPGPLIAPLGGTPAAAAVTA
AAAAPLVSVASPPPLALPPLPPALALALGPARMTAAAAAATPLVAAPPRVVPVVVLPGAVAAAAAPPAVVNRSLPLPLAL
QMAQRHAPPPPPPPPGALLVPPPAGQPPAAPLTPTSLPPPLAAAGPSGSLDEPAGPPTPPSFAEPPPPLLDPAGAAASAA
ASAAVAAATGRAVPPPAAMSSAAAAAAAAAAVAAMTGRPVAPPAPAAAAAAAALPARPDCTTAAAAAAVVVTAAPPARPK
PTCRGWWPLSPHADLTAPPPSSAMYRSASGSSVGSRSRSGPLGSGAGSGSGSRPGAAPPAPDLKFDFEQVLEDVVVLTFL
AGNDFLPHVPSIDIYDQPSGLELLLAAYKAALPDMRGCITQGGGQINSTRLAALLSRLARDEEAAFARRAEHRKRMHQRV
QGDAAARDAAFWDAAGALMGSEGISVGELPPGVDLDEVLSGLALSPELAVALGLDWALPSFDVRAASEPQLRAELAKRVS
TRTQERVMAGDPWAADPCAMGLPGYRTRYYLARFPEVEAGGDVDKIAARAVRAFMDGFAWVYRYYSLGPAALDFGSGEGG
GGGAAADPHAGAPEGASWTWAYPFHYAPLMQDLANTRVQALAFRGQRRSRLASPPIPVRRELPDPATCPPEDWAPPGGPV
RPLLQLLCILPPRSAMSALPSQLASMLLIAHELSDDEEEGAEREGGHGGEGHEGEEEEREHGGGRGRGKGHKGKGKEAEA
GRGRGRGGGGGGRGGRGGRGGRGGAGFHVLMSAADRIVEDSPDPSSASEGEGEGAGAGAEQDPTKWGRFGPSGGSLGAPW
GWGLDPGGALSLHLLAQRVARYFPRDVPPLVDVSGKKHLHTAVVRLPFVRPQLLASVIQEGLRGGMELSGEEQSRNRVLP
ADLLLHPALFAAAAAAAVGAAAAASPDVIAWRLLLGPSPPALPPPPPGDAAAPPPAPPPPQPPPRPPAPPPGPVMGGALG
LLLAKRGGLAPPPPVPAAAAAAAPRPPPPGPPPKVIPLDVAGLPVASTQASLLPGAQPPPPRVDRPTWRRLEAAAARGRS
YAERVLGLAPRGRGGGGQFANRGANNPAAQSNASTVGGSAEYMSYGGGGSYNGGGGFNDAGGGGGRGFRGRGGRGGHDGG
GEGRGRRGGGPGRGGGGRGGYDGGDGYGGGRGGGYGGRGYGGRGGSGGYGGGGGYGGGGGYGGGGGGYGGRGGGTPMTRK
PQYAMIAALAVAIALSVASALPAERRELPEYAGCSKDLGLSLNRLTSWKTGNWTASGSLGSLEYDPFFKLAAAIEGQDPL
SLLIVNYQDPAAPFIQHRILVSGSAGEDDTYGDPNSVTVHNGYAALVMDGVDEFTDGWLRIYHMASGSKVAEQRLTGCNM
PGSVAWARDGSRLDDEETGSDPNQGENRNGMIAIVTTRWNSFTAKDADCPSVSFAFTIKILDFQAYFDGLSAAQYDRLLS
KGLRIDPRLTQKTAAKDIEPETVALPADPSNLRAFVTLQENNAVAHIDLTPGMESIKAIWPLGVKSWAKAKIDVSDKDGV
NLRTHESLVSWLQPDTVVHAVINKFHYLFLASEGDSKSEVLRVKDLAGGLDPEAFDLPADLEDTGLGRLHVDPLFGIKGG
YNASKAWNQQGPYEKLYAYGGRGWAIMNAKTGKMVYESGGEVETLLSELAETKDCFNCDRDKNEADVRSDDSGPECETVE
VFSVGDRHYAAIGMERQGGMFVYDVSNPRKPTAATFVYNRDYSPAATDAAAMGDLSTEAVKFVPASASASGRPLLLVANE
VSATLATWELGEC
>KAF8062898.1 RIBA1 [Scenedesmus sp. PABB004]
MAAPRPPGPPGGAPGAPGAPTFALPRPSAEEQWVQKKQSEFIQGDVRQFSTIDTERPFRDLGDAVTRLLPFHLFNSVDAG
DADLDDTPDHGGADLMSNRHEAWQELVISKADELRKRADASGEHIAALEGQLEAEALSGARPLDRFAMVKLQQEDLRRAI
TADRAVVAKLAAPAPAPAAAHAAPHQPPGGAKAAPKAAAGGAGAGAQMRSGGGALQGNALALQQQAQLQQAQLQQAAVLR
GLQPAQAPAWLGGARAAAARRAGDAGLEPGPGETLSYLSGDWRIFQLRDGHRWSMDDMLTAYVALQEAGAAPLPGGGGGG
ALRPLPRRHLDIGCGIGSVLLMVAWGLRRAAAERGGAPPAALGVEAQAVSCRLARRSVAFNCGAGACDAPRVLHQDLRQP
LPPGLAGPKFDLITGTPPYIAEGAGGRSARPQKAPCCLETRGGIEEYAAAAAAHLAPGGRFVVCGGIQGQPARFKGRRAA
AAAAAAGLVVVREVIVVTREGKPPLFGVDVMRPAAEVAAELGAAPGLAAQVAAGQLDGCTEQLLVQRADGSHTAAWHAAR
EAMGLPPLPGAAPAAPAPPPGLTPAGAGGRLQCRVRMGLAGGNGRPRGAIAAGAHAMRRPPAPVARLAGPAGRGAAPACC
PNLRRGAVIAAGASKQSLYTQLPERLDAPTPGFDSIASALEDLAAGKFVVVLDDEDRENEGDLIINADRVTTEAMAFMVE
HTSGVICIAMEGADLDRLALPLMVNSAENDESMYTAFAVTVDLREGTTTGISAADRAATLRALADPGATPNAFRRPGHIF
PLRYRRGGVIVRPGHTEAAVDLARASGSAPAGVLCEIVDRRDGSMARTPTLQAFAAAHGLRCITIADLIRYRLRHEQLLD
AVGAVPLATRHGDFVAHVFRSRVDGAEHAALVAGDVARGAGPVLARVQMQQHLIDVFGSLHCGAGPFLDQAMDAIAAEGA
GVVLYVQGHAPDGPGKGLAAELAAFAAAQDACAVPPGGGGAAGSGGGALAGANRGGASSSLSDDLRDSAVAAHMLRHLGV
PAVRLMSESEAEAQRLRVCGVEAECAGLPAAGPSRQALQAMLGAAGGSGSGSGHASAAGNGVASAAAGRGGRDELTPAAR
AARARSKQQQPRRRPAARPAQRLVQAMAADMSGQPGGCGAGAAFAEPARGDASTDGAVEADPSRRYLRYPVLLGRGACKR
VYKAFDQVEGIEVAWNQVELSAHDLDEEARERLFSGAAALRAAAAAAAAAAAAAAAAAAAAARGGGGGGGGGGGGGDAAP
PLTRRRPRAGPKTRQLSRLVALQRWAWQILEGLLYLHAHEPPIVHRDLKCDNILVNGASGQVKIADLGLASCQRGLSVVG
TPEFMAPEMYDEAYNEKVDIYRRAAQRRAAAALQRLPARSGSAGAGAARGRSADRAPGRPRECRSIPAIFRKVSQGIPPA
ALAQVPEGPLRSLITTCISPAPEHRPGALALLKHEFFDSLRDAAGASAARGGGCCTPPAFGSCGNLQALCSGGSHAGRSL
RAAVAGAHSGRAAGAEPCSACGDAAPAPGDAGADAPPDGERLLPGAPKPRPAWQRAAQLVQQQDPDGGAAGGGFARGATV
CLAALAGRSAGEEHTMDGEDSDDEVLVSLEEVLTPHPQDLLDPEVSHLTSQARPRRGARGGGAAGAGPRRRTGVRPTRRR
SRAPAAAQVTRTCSGLMLRSSAGCPLAMSLAGGGGGGGGGGGGGGGGGGGAAALGDADAAARAAGGGVAGRVSGTAMVPA
ALLSRYVSSVALQQAVVAAATAAAAGPVASGARASSAGCQASTPPAARGRCGSAAAVLTSVSDVPPLSAPLPAAPGGGAG
AGGRAGGLLRTASALSPRVRVHAGALAAAGLLEMSPGHVVPTPLLLEKLLSRNAAAAAAGLAAHARAPSADCLAGWGEAS
TSPAALQPPQAPERAGLSLEAAAAAAGVLGGPVRPPAAGGGDGGLYAALSLAAPGAACWGAEGGGGGGRLGGAGGAFGRI
VVRRRFLAGGGSGARRNAQSPAPPLAPPLRARSLDVESDFSLGEAEVAEMQALRAALGSRYTQLSQHGDGAAAAAPARRA
VPPARRRVGAARRAASGTSGSDSEWEAGSSDLTGGGSSDDDDDAGGWGPHGPGAADLGAGGSLRGLLGPGPAGGAARARG
PGAGRGGGGGDDPDALAAVGDLLGMEELLLGMADEAEQQGGPQRPGGGRGRGRGRGSSSGSSSGGGRGRGRGGPGRWRAQ
RRAALGRLHVGSVLPADEPGADGACAPALLPPPPLGPDGRPLTAVAAARLATLQVPDSQPARQRRFQPQPQQQRRRGAGA
APGAAGPGSAAAGPEPDHLGSLLDQALFGGGEAEAEPHAPAAGGPAGGAAPLPLSPRSGRARGRARGRGRGRGSKGASPA
ADGGAGEGDAQSLQQQQQQQARQQPPPASAAAAAAAQVPAPSGAGAVPVGETHWQERLRVMHSALDANRALQERLRELLG
GVDQALAGNWSQQLRIKGAEARRRMGPAKARALDEVAAAAAAAPAGGAAAPAGSAGGQRKRVRWQGAGGTGGSSSDDGWG
SGDDARGRGGSHDSDTDGSSGGGGGDDDDDGDGDARRPRRRLGSSQGPLAAQHPGAPGTLAAGAGAPLALGPNAPLLRSR
FWSTPDDGGRRCAPLPPGGRALLAAGGPLVGRLWGWKLGRWTPSEEAALRKGVRLAAIKTAYEQELQALERREPGPSLLQ
ELQARGAELKAASLDDPRLRGAVERFGRREWEQVAADINIGRGGGELQRHWQCYLSEAALRQWGPDELLRLNELVQEHGT
GQWSLVAQELGTGRPAGVVVKAWHGKCWRLIGQQLGCTQQQAKDHYRHLVSAAGRAAGRWRPEEDLALLRAVRTHGADWA
ALERLGLLKGRSARQMRDRFRSVVSPHLDNGPLSMQELELLVAQVERHQAAFGGVKWDALAAAHFPNRSASRLRWVWQSI
RYHSGDLVAVQAAEANRELRSMLAGALPAATPAATAVAPAASVATASGSALQSGGAQGEQQQTPLLPTLSGYGQARLRAA
SRKSLTASLPGSLGAPAPPPAAGGAAAAAAAAERSVLRALMHRTGEGAAPQRSVVWQVEDVVLLSPTGYVAAPPPGGVHR
MSWHAYASSPDTAAPAANLLVGLPERLPMPTPQQHAAFLAWLAERYAEQRAWHARLAGQQAGAAPRRGRPPAQRPGGGGA
APGPFAPLAAAASAELPPLPRVKYHDAAGNRQPRARRPSQPGGGSGADADDEQRLARREAAAREAQRTMQQLGLAAPAAP
VPPAGAALVPRPEQAGSVIQFVMAQQAAGQQLLARLEAAAAGGPPSPQLLAQQVAMRGQLVAQQAALIRFLQHLQAQPAA
AAAAASAASAATAALAAPQAQQPQPQPPAIEQQLQAFAQPNQAQQLAALQVLWGQQQAHAATAAAAAPPLAAQPAGSGSA
ACSRAHTPTPQQPLASPRLSSSGAVQRQGSTAGAAAGVRAAAAVEGGPAAAAAAAAAAGSEAAGAGSQQAGQESQAPAAA
PPPQRPAGAARAATQQRARAPTLADVFGAPGERLRLAPQPPTPQSRRPATGSDGGSDEQPQQPQQPQQPQQPQQPQPAPA
TQVPEPPLADGADGSELAAVAPPMVLRFPLPPLLGQDSARDAAMRVFADWLAVELPLAAARQRAVEQQLQSAAPTAASQG
GAPGQPGSGGAAPEAGGGRRRARSVSSTAGVGGGGGGGGGDAADPSSDWERASSGDEAAPPGRRSASEAGAAASGAAAGS
AAAARGDRGAPQPKPKLTAEQKRVANLPLVLLAARGGAILLSGVATFVQLFPTPQHCGLFLQWAEMAGERVAHAPFKLSE
LKGDAVRLKSLRWLHRPPRPRGGRGATSRAPAGGGGGGGQPRAARAAAAAAAEPGTAEAALSTEGAAAAAAAAAAAAGGE
EAAPADAGAAATAAAIAGGAVRGRSAPGRARGGHAPAATGESPPTVAPAAAAAAPAPAPQRAAAKRKRGGLSDQPEQPGG
APGLAAAAGPAAAEAAGEPPATAAADGAAAAAAAADVRAGSAKRGRPAPGRGGGAEAQAAAGRSPRSPAPGGAKGRRQAA
QLQEQQGAPGAAAPGAVDAREAAAPSPQRAAAKRKQGEQGGDATLADGGPAKRARGAKAPAAGAAPAAPAQPLAAQQQGE
QEEQAGRRGARARRANVRLHD
>KAF8065588.1 hypothetical protein HT031_003189 [Scenedesmus sp. PABB004]
MAPAAALAALLLLLLLAAATTPALAGGGAATVRVAPLTAAQRARMAATQASLGRAVASIRSSVAALRAVRAADHARAAAA
ASSATAGRRALRGDGGGGGGGGGGGASAPPRAMAYRAVTLAADLVSVVYTSLGVVKAALVLLGLTLANSGGGGVLTLDAT
ALLLFAGAWAELLGDVSGMLARVTRTASDAAQPLTRSAADAAPLPAPPAAAALPAPSESRARGALSLPAAMIRRAPPRPG
RRQQQCRGGSAGAGRPPPARVLRLPARHRAATGAAARAGDQQLLSWATGRDGDLQAEPLAVAVQECDHGRTLVALRDVQP
GEVLLAVPMEHVFVSQPTDELEMHWAAEMALRLLREHHAAGAGGSAWEPWLASLPRDVPTPVEFTQREVELLAVPASIRA
VVNMRQVLEDCYDALAGELAAIGCGWRDFLWAVQVLHSRCFFEPTSRRHLAVPGIDMCNHDSAAPCAAVRLLHSPGACQG
LAALEEVAPAAAGAAGGSFFQLVAGGDGVRRGAQVSICYGSWPAEPFVLLFGFVPCGNPHDSVILFADLAAMAERYLAAA
AAKLAGGGGGAAAALLASPGFARALRARAAEADAAAEAGADSDAPPGPPGFRDLTLPLGEVLHHALHALAGELDAAAAAA
AGGAGGAADGDADALYTARPEHAALAAAYTGSKAALARRLAEAHPIRIGGVFVSARSAGAAASMEQFVEGKNPYAILGLE
DPKCGIDDIKKAYRRLALIKHPDKAKTPNAAQEFDELKKAYAVLSDKAARGALDEFLDAQAAREQRLAKQDAKRQRLREE
LERKEREGVQSRSAEETARAKLKSELESLRARMAQEHQQRAAAAAEAAAARAASSAAAGPSSRAGGGGGSGGAATPGASD
DDDTTQLLLRTVKASWDPTIGAYTSAALRSVFAAWPVEDVILKEGRSRRKASALVVLGSMADAQAAAGEVHGDLSNPLLV
TPYLKPAAAAAGAAPRPAPRPSRPLFPGAAPAAAAAAPAAPPGAAAPGAFSSFPGMPPARGGGAAGGGFSSFPGMPPAAA
RPAPAPPAGVHVGTAFEDAVLGKLRAAAGRGGQSDSDSSSGRPCHRHEIMWLFTGVTNAGLQILLSIAAGWLTARLRLCD
AEVLSRQLNAFAMRAAFPAFIVHLLGIKTDLQDLRAWRALGVYVLWVVLAQAACLALHLARGRRSSPRALGQHVLFLTTN
NTGCVGWPVLVATVGRQGAALSMLLGVLFFVQLLPAAIACFELAEWDDGHERAVPSAAAAAAGAPDAAPAPRPAALPVTG
VGRPAPPAAPVASLRYCYWSASELDEDARRAPAGPAGAGAAAAAAAAQQRQRYPAYLEVHVEGPRAAGGGPTLARAKDSA
DSLCLSTPFAAAAASDGAAGAAAGTATPRAQPPPATTPRQQQGGRPLSGLTRRLSRSLSTKAGAVAAAMPLSPARSAALR
KQQARDALSGAVVPLLARDGAGRGAPAASAGAAAGATSPAPAAQQPEGKPEGKPAEPLQRRRSLGGGGAPAWAAADSAVE
LHRMAGARDDAHEAQLAAHLAADDAAAASVGGGPPLPTGASADGSSSLFGARPDSGRINSRTGLLLGRPAAGAPASRLQL
SCAAGAAAAAAPARGAAPPPARPRWRCFAAFASFAAAHPLLVRTVVSQASSFHLWLNFGAIALSVSGARRFLDADSPSSL
PALAWVDGVLAWFSSACIPVLLFANGAWMHNKRVFSPSSQLQVALLLALKLVALPALMIGLTQAAGLRDEYGLSLVLLTA
CPLAPLAFLVCQQHGVGAELATSLTIQGVALLLPVLMALIKISASAGLYDGPMLRAGGAPGAQRLSQRLARPVAALAAAP
RGAAAAPGAGAGAGSSSRDSGAGSRKKKPGGKPARPGKAPPASRSKGGPPAGAAGSGARGGSGGGAGSGSGGSSSGNDAP
PPTSKPQAKQKRPGGASGGPVAKKAKTSKGPRAAGDAGGPGASMAGMQVSDGGGGEGGGGGGGGAGGSRAAGPGTRGRGR
GRGGRGRGSGGRGRGDSSSACQARSRSGSSERGGSPAAGAAEVPSSSSGGGSGGSPSQVQPRASGSGSSRGRGASSSRGR
GASSSRGRGASSSRGRGASSSRGRGASSSSRARGASSSSSSSRAGASTGGSPPARADVSDDSGNHSSALPPPPGSGGGGG
GGKASARGGGRHLAGAPARPRPLDDIRSRDYRELARLVRSHGERAVMRDLCALMSRLKCVDAPPAKKAALLDVLWRILAP
RLGTAKPRHCVEAMLTAARLRHNPRGGAPRPLEQQLQRPQRPAALQGQAHPERPPQRPADLFGACLDQFVCGLDAGAMAP
GEAPRLLANALYAVSTSDAEVHRSARALVERRLLPAFVASAGDAAAQSMSNALYAAALMRARSLDASDLLARARPGLWER
ASPQEISNTIWGAATLGQSLSGDQLAPLLDALLAQLPDAKAQHITNVLWAVAVMRRPLPPPTLARLVLAVERLSPGPRAL
SGLLWAVAKQGVVLPQGQASRLVAAIASDPALPASSAQCISSTLWALATMRLVASRRHVTALLAALEARLPHADANPQAL
ANSLWAVATLRGAGGARLAVPAARLEALFKGLASKLPEANPQALANSLWAAGSLVPPYLPRPLLSGAALQHVVRVMVPRL
KQQEVSNIAFACGMLGWSDAALLDPLIDRAAELACGATRDACGAASAGDIQGLCNVVWVGAVLDMRHKAEQLEAIAACAG
ARWEQSTAEQDKVQLFQLHLWLLDTSCGSRPGAGLAGALAEWQLEECRSAWLRLAVGSVSTSQLQGSVFRALRQLPGVAD
VALEAATPDGLLRVDVAATAADGTRLAVEVDGPWHFRRPDNGLGGSTLYRDRALTARGYVVVSLPWWEWRHGANGAAKAA
YLQAKIDAALARQRPNDGGGKGGGGQAGGGEAGGDDAGGGEAGGGEADSGGEREGAGAAATGAPAQAQRRPVPSGGDSGA
MDLLRREQLGARSRALLPALEAGLVQRLVATRELAVPGNCGALAWADDGSLLAAAGDDCAVRLSRADRHDAGWASLYDPG
HTDPITSMAFLPGSGGGTLVTGGPAKDVRGRAAAARQSPQRRGRPAARPAAEPRPPPLVPPLAPPQIRVTDLARQRVRAY
AGHASTIRALLPLSPAVFASGGDDGTIRCFDARGRGDAGTQSLLVDQRYEAGTSTLGGRASVLALAQDPLAAQYIAAGGG
DALVRVYDVRMLRPPPGASPLTGYSRAAPPPWAYALAPAHLRAGGPRLSRQQACSVAWDRGGGRLLASYSGSAYAFDVRK
HGLSFDQVLEAQQHGAAPLQREWWRIGGAPPLFGGAPPRPPGAGGSGRRGARGRRAVNGGVWPGEGGAAAAAGRAPGAAL
GAAAAAGGERRSVRALRSRAPAPGAAAGAEAQDVGQQLPPSLAERLRQRRLQRERQRGAGAAGSSSGAEAAGSDSPGGDG
ASDGASDGGSDSDGMAGGEGVYIAAEVHFMGPDGTVLHSTRVPLPGAADMATALLGGLGGAAAAAAAAAARRAASSSGGG
ASRGRGAAAAAAAAAGATATRSRRRLARRRRPSASAAPPAAAARAARAVGGPRAHQVLAQQQQQQQQEQQQQQQQQEEAA
DSDDEPVAKRTRRSQDAALFAADAGQAGAAAPPGAAAPGGAGRAPRARQAAARYAPYAPGLARGFMDRAPAASRDAGGAR
GGAGGRAPPPPGGGAGGRAPLPAAQPAEAGASGMTMTGGAIAPGVQMFRMRLELPMTGGHGPALAQAAAAAAAAMAAAGF
APPAAPRGPAGAGEGQAAGQAAGEAAGGGGSPFRVLRPAARPPPSPQAALAAQQLAALAPPQLLPGAAAAAASALSLREH
LMQRLQQQQEGAGAAAMLRGELELPALGRQDVEGHLRRRRQQGQAEEQSAARQACQRQEHQAGGAPVKQEPGAAQQEEQH
HQHQAPVPAAVKPEHAGAAQEAAQQQGGRPRRSKRRRGSAEPQQAAPTGSDAVFLAALSAPEPEQARRARRPAGRVAAAR
AAGAGGGGGGEPSDGSSSDGMPGLVSDPGASDSEADSAGAGRPRGGGGVGGGGGGGWGPFDGSDGEEEEAGAGAHEDEEL
ARGYSRAFTGHRSVVASRNAAWLGSRSEWVVSGSDDGRLWVWHAGSGEVVAVLRGGDRAVKRVAVHPSRMLLASCGSEPL
VRLWSPEAAAAPDAAATAAAAQRGAPDDDDELAGMGGAAMGGLLGLLSQVGERLVWGLLGGRGGRGGPGASAAAGGGGAG
AGAGAAAGGGGRARRGAAAPAGGSARAGRSGTAGAGAADGGAPAPAPRGGAQQRQPLSRRGSGAAAAAAATGGGGGGGAG
AAAAPPPARAGRSTRSRSAPAQPRRGAQAQRQPSEERQAQAQAPAAPEAAQGGGDLGNLVAGLMEGLLAGMGVQGGGGGL
AGLGGLGGLGGGEGMMMAGGMMLPLPGGGLIFPGPPVPPPRGGGGAADEEQQQDEEEE
>PSC75544.1 zinc finger CCCH domain-containing 17 [Micractinium conductrix]
MDTGEGYGRGGRGRGRGRSGGYQGGGGYQGGGYQGGGGRSGGSGGYYNGGGRGRGGGYQGGYDDGYYGRGGDGGRGYNNT
FSEGGRGRGRGYWGGRGGGGGRGRGRGRYDGDRQAATQREPPPTDLEFVAELKGHSKKVTTVLMDETGGQLFTGSFDGTV
RVWSCTTGQCVSTVQVGGEVSCMLIFAGFLFVGLKTTAGTGQVKAWHMATSQEYAPMTGHTGAVQALAAAGDMLFSAGQD
KSLRVWKLDGASNQWGCVAVLTAEQGGHLAPISCMWASHPFLFSADYLGTLKVWDLATGTVRQTVEKAHSGNDLPCITNL
TVWEGHIVSASLDGLIKIWEPADPASGNIINPTPIFSFPEQEPGQRSDSSGSGILALCGVADTQNRCVLMASYNGEKCIR
MWELPSFEPRGTLGDVNNARAMAGSAAAQLVFSGDEHGRVKVWKWKAPTTGPGGFPLQQ
>GBF96490.1 hypothetical protein Rsub_09832 [Raphidocelis subcapitata]
MALASYAAFFANPDLADAEVRFTAPAAAPATSAAAPRAPPRLLAALPAHRIVLKPASERWAAELERWTGCGGSGGGGGGV
PAVTIGLAGPEELPLGRAMVKALYSGQLEVPALLSPEASPEAPAVDGAGGGEEAALLRLLELAHCSLLAGVVGLACARLA
ALAQGGRLSWDAVTRLLSAPEDLASSREFTPLRADLASAVRARLGNLEAALNDAPAITALAALPAAALAGLLGGGGAAAA
GEASAVAAANAWVAARGGAANVAAEDCAALLRCVRVDQLAPTYRALALPNISWVVKSGASVQLAQAVALLALPPELSELR
REGLAAYPSLRRWARHWLGRGPRARPPPPAGAAAAAGALRVEAPAVGEERLASMFRAAQARLAAADAAAAGAGAAAALGP
REAKPPKRRRAEGWEEGAEPRRRRAASAPASQDGDGGDDGDDTRPPRDGGRRRAADAGGGPAVGAGEEEEEEAEEEGGEV
AVRTTFFAGFHWHCALRWAPVGRPPPAPRGGRGRGRGRGGGGGGAGARGAGPVPLRLELSLSASHAWCRRGVPLELRGAS
ARVDSLADAAAPPPPARGGGRGGRGAAAGAARLMAAGAGAPPAWRAAGGAGDAGGGPAPGGGEAPCLPRELVFSAFLPVH
VSEWVSDWEGREGMPLALLPYLGGRGGALRASVAAAEIV
>KAG2496990.1 hypothetical protein HYH03_004995 [Edaphochlamys debaryana]
MPPPAATTRALYAALNRDGPTTSSRSPMFLALLFKAMQSDVSVKRVAAFAKRLLQLAALAQPNWACGALLLISQLLSHHP
ALWAAITHAEDVGGSGVEAFRDLPGGGDSDEEDDGVERFRDQDGSDEEAEAKAQAKESKGAKGKGGKGKKAAKAGSDEEA
EEEEDDDEEEEERLEGAALDLDGTRRTSHGLASTSGRAGAAANGAAKGKGSLAAQSAAAATASTEAAAAATWPQPSYYQM
DKREPLYANADRSCWWELTALAAHAHPSVSAMSRSLLAGAPVVFDGDPLRDLSLGAFLDKFVNKKPKPVSRTQSAMQPTA
PLGGAGAGAGQAAAGPGAKGSASLAKLGSAAFAAMAEAQVDSADIFFHRFLNLKGVRAKQAKRQEAKARKKDRADGGADD
EDASEAEEAEADAFLSKQEGQVDDLDMEEAGSEDGYDYADLAKALGEDALSDGEEGNDGGSGDAEADQGDDDGDADSLEG
ANPLELPSPSEDDLADSDDGDEAGRRKRARAALAAAGLSEADLEGLSSDDDEDEEDGGEGGESGDEGMEEGSEEEEEGGS
GDVEMEEGPSGEGEEEEDAGTGDGEEEEEGAMDSEEFERLMGLDRGSDDDDEGEDDDDLDLGGGEEEDDDEAPKLVPMGG
KDGKGAKAGKGGKGGKGGKSGAALFASAEDYEAIIERAEREEKARAASKGEDGEEGPELGGGRRGRGGGRGRGAGGGGRG
RGRGGGRGDSPGGRGRGRGGGGRGRGRGQGGRR
>KAG2455079.1 hypothetical protein HYH02_000901 [Chlamydomonas schloesseri]
MTLKVSAPDGVKVYHITSGKTLPQWVAESKKKSLKKNDEYRRRLELIQDFGFKSAAQRIKITPDRNYIFATGYHPFSLRC
FDLANLSMKFERNLDAEVVDFQILSDDFSKLAFLCSDRSVMFHARFGSYYRTRVPKFGRDLAYFAPAAELLVVGSANEVY
RLNLAEGRFMSPLPTAAPANNACGVCPAHGLFATAGEDGQLECFDLRQRTSVGLLDAAAAAGAPGQELTALRFDDSGLHV
AVGTSNGLVALYDLRSQRPLVVKDHMYGSKIVDIKFHSYGADAGAGNRRVISSDKHIIKVWDINTGDNYTSIEPEEGDIN
DVAVWPDSGLIMVANDSPHMHGYFVPSLGPAPRWCSHLEALTEELAEAAPTVYDDYRFVTRADLSRLGLDHLLGTSLLRA
YMHGFFVDNRLYAKAKALMDPFAYETYRQQRIAKKLEEERTARISILKKLPKVNTNVAARIMAESAVAAAKAAEQQQQAE
GDDAAAAAAGGAKKAKLSKEAAAAAAGANMLSDSRFTAMFEDPDFAIDEEAEEYRMLHPNAVREKKAENDLLREHFQEVL
DKQEESDDGEDDGGEDDSGDELDEMGERPSAASGARRLDSGNNNKRGRSADAKRLPDRAAAGGDAKRARTAGGAGSGPSM
FVARDAAAAEAFRRGESLAEKMNQPLADRLAQEPASAPPRRLGGSREVSFVPRSGGEYRGGRGGGGGRGRGGRGGRGGRG
GGDRDGGGGGPERGGGFGGGGFGGGGFGGGDGGPPRGRGRGRGGGGRGRGGGGRGRGGGGGGGGRGRGGGGGGRGRGGGG
RGRR
>GBF95737.1 ribosomal RNA methyltransferase [Raphidocelis subcapitata]
MVGPKTRSAKAAAPKRKAGPATPGSAKKAKPGFTDENARWLKPKGRGAAEDAEDEPLSSEGEEAEEDAQRGGKKTKLQPK
QKQQPKAKAKGKPARQPSPPEEDSDGDDGSDGFGGSDSDDLGIAGDEFGGSGSGSGSEGEGEGEEGGCANGGLLDTDSGD
EGATGSGEDDDGLLGSGSLEGDDSDEEGSDDDDQLAIERHSKLLDKAARRAATEADAEARTMAAGLDTNMEESERYTLPS
GQEVEAEARAPPDLEVVRRRLKETVGVLDNFAAQRAPGRSRAEYMDQLRRDLAVYYGYNSFLTDQVLGLFPPAEAVEFME
ACEVPRPITLRVNTLKARRRELAAALINRGVNLDPIGPWSKVGLVVYESKVPIGATPEYMAGHYMLQGASSFMPVMALAP
QAGERVVDMAAAPGGKTSYISALMRNAGLVFANEPNAARLKSITGNLSRLGVTNAVVCSYDGRELPRVLGERSADRVLLD
APCSGSGVASKDPSVKTSKAAQDIWRCAHLQKQLLLAAIDLVDARSASGGYVVYSTCSVLVEENENVVNYALRKRHVKVV
PTGLDFGRPGLVRHRESRFHPSLEHARRFYPHAHNLDGFFVCKLKKVSNATGPRPESKKGGKGEGAGSDEDDDGDEPAFM
GSADAKDARAAVAAALEQQRGGKAGGAAAATPAKKAPEKNLPSTPGSLSALKKKLKARVQAADEPEGGGSSSEEEIGLGL
GSSEEEEEEEEGSDGDEGEEEASEEEGSEDGSPGGGSSDDDDDDDDDDDGDGAPPARGKQSQEAAVQRGGRGSGGRGRGG
GGGRGRGGGGGGSRGRGRGGGGRGGGGRGGDAGGGGGRGRGRGGARGGRGGRR
>KAG2436117.1 hypothetical protein HYH02_011627 [Chlamydomonas schloesseri]
MALDELGSIGKLNWADELDEYDKTREAEEALKPPEPPRPPPRSASTSAAASASGPPVFGLSLGGVPEDFAPEDVERMMRD
LLPRVRVLRVQRVPGPVVFEVELTSREDVDTVCRRFNGMDVEGCRMWAQPLDSHAGPYAGYAHGGGGGYGGGGGGPRGRA
PSGPFPSGGYDDRGGAYGGERGGPYGGGRGGYGDRGAYGGREGGLAPHSSFPGPHREASFGRGGRGQGGPYGGGRGDRGD
RGGPYGGGPYGGGPGGPPPPPGRGGSAYALDPRFDDPYGAPPGRRHGGGDDRWGRGPGGGDRGGEREPLAPRASAPLPPP
PPPPPPGGAGERGSLPSSVSQPALPFMDGDRPRLKLHPRSSTQLATAPSASSAGGQEGEGSELGGGEGGRPARASAGSEG
PAADAPASTSTSASTSASAAPKPKSNPFGAARPVDTLSKELEIAERLAKEKAAIVAAAAEAAKAAAAAAGGGTPAAGPGA
GAGPGGVPPPPVPGMGMAGPPPPPGAPGMGMRGPPPPPPPPGAMAGPPPPGAAAGMPPGGPMPPPHGLPHGAHMPMPLIG
LATPPLAAMMGIEFGSGVPVPIPLGVMPPPPHHQLMDQTPPPPGGMPMPPGLAAPPPGGLMPMGMPVGGPPPPPPPPPGP
GQPPQPPQRGPMPQQGSPGAPYGTNTPVHILQRPRGPPAGDGDGGVAEDVALTRAAAEQVGARRQANAAAVHAASAAQAA
AAAAAAVKAASAVAALTLAPGNGGEGYEDEGEEEEEDYADEGEGEEEEEEEEEFVDAQEHLAPSDGSVGSEGGASSAAAA
AAAAAASGLAGSGRDGGGRGGRGGRAGRGGREGGRGGGREGGRGGRGEGRGSGRGGRGGRGEGEGRFEEGAEGGRGGRGG
RRGEGRGEGRGGRGGRGGRGAAAAGAGDETAPSPSGAASGMRRQPSHGGKHPQHAQHAGGDGGAHVEGGHGAHGGGHPGG
EERPHREGGRGGRGGRGGDGRGEGGGRGEGRGRGRASEGGGGGGGGGRGRGRTDGGGAHEGGHGHGHGEGKDGGPAAAAG
HQHGGKGAGGGRGGGGGSGGGGAEHGAGGGRGTSGGAGHKSSGGAAGGGGGGGKASGAAAAAAAAAAASAKESKAQALYK
KHIEHQGVKPTTTSNVFDLLNSMGDE
>PNW77983.1 hypothetical protein CHLRE_10g459600v5 [Chlamydomonas reinhardtii]
MGAEAPAASKKAKRPKVDAKSLADDVRQFASTLGLASGAAAGGNDDDAFADFAPSKAKKSIAADGGHPNKRQRLNEDGGD
GSAAPGRKQPPAQKKAAVKVTDAKQPKDNKKQEQRGRKGQDGPRGGDDDELGGDEHGGAKGREGGSSDPLKARDWNFGVG
PRPGESKGLKSLLGKGDSNIWHQALAKLPPLQAEEAGGQSVDPDLYEQRRVAAEKLMESEAAAFEKELSKRNPTDSNWLQ
QVRRAGTSADKLAAATLLVQESAPGNIKALDTLVTLAAKRGGGKELVRQALEALQELFTRFLLPDRKLRFLEQQPLAALG
PASAPLGRDGERRLLLWWTEDCVKRRYAQFVAALEEHSKDNLEFLKEKAMRVMGELLAAKPECEAALLSGLVNKLGDPSR
QVASKAVYLLMQLLGSHPVMKPVVVREVERFVFRPGLADKARYYAVVFLNQVPLSHRASEGGDVLAKKLIDLYFTLFKLV
VEGSIGSAAALRKQQEEKYAEEKQKFWREQRKQETGGGRGGRGGRGGRGSWGGRGGRGGRGDKKSRPPPPPKFAVAEEID
ARLLSGLITGVRRAFPYVAPGDVEPLIESSASQLFRLVHTAPFTVAVQALLLLHQLMSARAAVSDRYYRALYAAMEREGP
TTSSRAPMFLSLLFKAMKEDVSVKRVSAFAKRLLQLAAAAPPNWACGALLLLSQVLAAQPALWASITHAEDIGGGSVESF
KDKAAPEDDDDDGIEAFKDDDGTDDGEEADEEGGGGEGIQLDISGRKGANALASTSGRGGAGAAGGGSLAAKSAAAKAAA
EAAEAAAVWPQPGYYEMDKREPLYANADRSCWWELTALAAHAHPSVAAMARALLAGAPVLYDGDPLRDLGLAAFLDKFVS
KKAKPVTRGASVMEPTSAPLVAAGAVPLPSKKAAAASGGATPAGATLAKLSSDAFAALAEAQVDSADLFFHKFLNLKGVQ
DKRARRVEAKQRKKGKADGDDAGDDVEELDALGEPLSDADDEEVDRFLAKQEGMADEQLGLGGLAMEDDEDVDGYDYGDL
ARAMEAGEGLSDEEDGGARGSELEDDEDEEGRGDGSGDGEDEGEAADLNVLDLPSPSEDDEADSEDGDAASRKERQRAAL
AAVGLTQADIDGLSSEDDSDGDVGEDDDDDEEEEDVEMADGEDAEDLPTGSGSEDEDAGEGEDDHEEGEGEEGEDEDDDS
DGFMAAMMGGGDSDDEEMGGADDEDLGLDDDEDAPALVPLGGKKAADKKGAGKKEKGGGSLFASADDYEALIERAEKEER
ERKAKGGDDEDGDEEQGSRGGRGRGRGRGRGRAGSRGRGRGGGGGDSGGRGRDGGGRGGGGRGRGGGRGRGGSPGSRGRG
GRGGRGGRGGRGRY
>GHP03100.1 hypothetical protein PPROV_000185500 [Pycnococcus provasolii]
MRPPTHDITGARGRGGGRGREGGGRGGGRGRGYGGRGGREGGYGGGGRGRGRDGGRGRGRGRGRGGGGGRGRGGGDGGDF
AASIRNLLSSEEEAIRTIYFTRIQPNATDASFEQMCQPYGAVERVVVPRLPNGMTKGHAACVMATAEQAQAAADGIPNAR
RLRVHTHGSNKDDPPPPAAAAAAVVVAAAAAAPPPTEVRPLSTIPTTTTITTNKTFRGQDVHGLRSATVASKYASLYES
>GHP08120.1 hypothetical protein PPROV_000686200 [Pycnococcus provasolii]
MSGMSNMFAMLAEDNDGAGASSENLAPRGLQSSSKAAGSAPKASQGAKASQGNPTSKAQKPGGYGGGRDTMNDDLGRRDK
RGGRGGREDRGRGERGGGRGGGRGGRRGENGEMALGERPNRPPRREYDRQSGSGRDERVKRGGAGKGNWGRDADGTAEVA
EEEDREPTEEELAKMEEDRKEREKEEKQMTLEDFEKLREEKKKAIEDMMGSKKTVAPAKSDFSGMAAVAKADLEEEITGI
ELTTGRKEKALKEKAQKEKTKQMLAASFRVASETDYAPARRDRDDDRRGRGRGRGDDRRGGGGGGGRGRGRGGPGMQIQV
NDSSFPALG
>KAF8072595.1 DCP5 [Scenedesmus sp. PABB004]
MGDDGGMPFLGSHISLISKSGIRYEGVLHDINMEESSISLSKVRSFGTEGRRADGPQVPPSNEVYDYIIFRGEDIQDLTV
MSQPTQQPKSGVPDDPAIISAVRRRRAAAAAAAGSAPRGAPPLPAIAARAIAAPPAHARRPARARPQGASSTGPSLYGSS
YGAPAAPPPPVYGGGGMWGPPGAPPAPAPQQPPPGQYGAPGQYGGPPPMPGGPMGGNLAPNVAPTVNLTPVGAPNGEPIS
SYAHAAGGRPMGPPGGRGGPGRGAPGQMGSRGGPGGQMGGRGGPGQMGGRGGPPGGPPGGGRGGGRGPAPAPAPAPPVPD
EDYNFEEANKHFNKEAALREASGVVAPSKQVYNKDDFFDMVSCEALDKMGSRGEGPPPAHRRNMHEQRAVDIETFGGLGG
VRHFHYRGGRGRGGGRGRGGGSGGGGGYGRGGGGQGGGGGGGYGGGYGGRGGGRGGGRQ
>XP_003056440.1 cytosine-specific DNA methylase [Micromonas pusilla CCMP1545]
MKTVSLFSGIGGLDLGLEEAGHEVILQVENDPHCVQVLQRQFPGKALARDVAEVRDLPEETELLAAGFPCPDVSTSNLSR
PGLRHGTQTSLVSHVFRLLERRRVPWVLLENVPGLLMWHHKDDPPQPPAIAYVADELERLGYRWAQRVICLTGMGLPQMR
RRVFVIASTHGDPRDVLLSAQAVCFGQCIELNCRAGNKRQQKDVITGNTTTPTNAENGGGGDDDEEKDEGDDAKEEEVMC
VECALDATGGGGSGGKCSHPPRECYKCFMTPPFCVPKRQMACVDLAEKRSGPILNENCTLTTANGRRIVIVEDLCDGKGL
ASALTVGDAERLMGLPAGWTKPCLPLHVSGRAVRNGRQRGINEDARALGALDDVHGGSLADGESAHNAKRMALLGIAVAV
PQALWIGERLMRPYDLKFSRAGDGVRFRTPIPKAISVGDVAPKSAASVHDAEEIVVADSGWPSVAWNIFEGVNVRSKAQS
FGVTDTSHTTELWRGRRSLADCNDTPIIRGFIPLGEFLRDTPKPKTAAQGRGSEAQVTPELTRLFERTRPYLVRLAYDHV
YIEPFVFHGLGGKAPPNEGCQRAAPKVGEYTLAHPAPANAAEIGTQALKNAGGRGGGSDIDDDDAEKAGVVVWAPARVGR
AGMSGSEHDSYWPALSLHLDDDHSLIPPPALEAHRLCQTGNRLCVYFVENTFEWKDPDDLLDFDTFYSDVMDAKPIDLRG
RVRFAKALEDASAWRAAQRRAAETPAARATATARLQEEDVLRHVVGASVAGVLNAPSACGTCLVCKSKKRTSEAIPFSPR
HKPRACVKPTTLAPLRVVKKNDECGQLTIIPLARAGHVGANLSLLRERAVGKKISVHWANERLMFKGAIAGFDPESYSHR
IEYDDGDVEPGLKLWRETVHMRTDADVVEEKEEKEKREAAEKEKEKGGLAAPVAGLAAPVVSRSEKRKAADDDDGDAAVA
AAEDGEEVLISGGRGGRGRGRGRGRGRGRGRGGSGGGGGGGRGVFQETTPTERSQRHANAENVTLSVMPCVVCDNAEGAL
GAFLLCKGCFERGKDVGGHWKCLGFATNPEGEYFCDDCLRAEVGK
>XP_002503655.1 predicted protein [Micromonas commoda]
MTVTYSQVPSQSQGIGTIPVTADTYRTEEVSGEGDRTKGGAEAIDHDVSSVPEPDHLGAGVPDDDDTREDVGALRREVLE
VAEAATRGDEVAAVSAMVTAAETAALREAMGGPHVPPDADHPRDPSDDEIRADPPSEDKNAVAATFGARRRLNLEAVDHG
ADVWRGSSVLGGGGGVRGARLAPSSLSAGLDTQEALRDLGYSSHGWESVEASECDRSAATPGYHAGGPPSVIDSQGLSAA
PRVSDGGEGTQRKTVTFSLEPEEAPEREPERDGPDGLEGEDEEDEEEKGEEDDENEDEAILATQAWDPAADDEDDDEEGD
EDEEGEDDDDAFVYAGGTQAAPPESPGTRAARSPCSQSPRPGLLRIREKPASALPIRPADPATASPYSDRPANPPKAPEE
DAAPEEDAAPEEDAAPEEDAAPEDNTASTPPAREAPFVDATPGDIIGSYVPNTFAAAVNKDGTLGTATQSTANGTPAMSV
AAVLEAAAKEAEAGAANPSMDEEDAGDLDEEDEIEETARPIGRSFNQAMSAALRTRQRRTVDLGGLTGMSLSLGHDGGDA
DDEPEKPPTQSMTSNVAETPADVPAVPPVAPSGAGHDASQFSGARDAAAPSRVHRGDGGSDAEWAGGAWGAGRSDPAPRR
AAFAPPPPRSPPALAPATAPEPPDSPDFCEMMSQQVRDVVSAAARAYDSQATYNNARGSNDPVDSQETEAPEEEEEEERD
NEEEEEEEEVTDPDGTDPTFDFADPRFVAASQGLASQMRVVRETFAPAGGRGRGGGRGGGRGRGRGRGGGRGRGRGGGRG
RGRSDAEEVDFGEWHREMEEKERAERQQLWEQIEASEKQEAGRGSARNRKPREFFGDSRSPSQSEEDREEVQQAGVARTR
AQRARRSDWKTRQFFGDSQFPPRSPGDDEEDVEEEEPEIAIVSDDDAPVVEEDEEDEEDADADGEDAWYVGGTQAFPDMS
PLPEEEEEEEEEEEDADAPPPNDKPLTPLGCSKCRYASKGCGRCRTMRQCDMDGTPYPWSAAARGGRGGRGGRGGRAPAS
AGRGRGRGRGRGAASSASAKRSSAASGAARRVRFAGDGEDPGVGGRLSLRTPSSARRPKKFLRRSQSSGKKRGRPPAAAA
ERAVEEEAPSSKKRAKPKPRSSTFADLTFYLSGFGRDESAALAELIVRNGGVVESQIPSPGDGQTLEPFTPSPPAGAPQP
VAPDPADYTRVVTPTSMGRTLKCLYASAIGAPVVTPAWVREAAATGNPSLSPSRTPPGSIISRGGRPSRDKTSGHPGSSR
VFERIFAGLAFALSGDDGFHAQFGALLEHAGASVVDGSELTDDAGDDRDARCDLVVVQESPAERRGFRGSALRRAAERHG
VPCVWHPWAVESLLRGFRQDAGEFAAVK
>XP_002950874.1 SNF2 family Chromodomain-helicase protein [Volvox carteri f. nagariensis]
MADVADALGALASVAAASREELRGGSPSRPTQGLSCAPESLALGQSRQRFIQRPEMQKWVQCNKCQKWRKVPYNLKDDEL
PEDWECKHNVWDMRHASCMTPQALSNEEIDHILALQQQEQQHENQQHEMQYEEPPFEEAEPEYYDGEGGEDDYVDGDDDI
GDGAEDDLEGGKRMRAKFGNRPKVRRAGSDVLPPGIPSPARRGGRGGRVSGARGRGLTPRGGRGGRGGRGASRGGRGARA
TAGALARSRSGGRAFARGLRGVSEAAEALLGMGVAGEGDMYDTEVNPMMMDPAEHVLLQRPEFPYPRDTLRPGRVVWAKV
EGHDWWPAKIVRRRAVPREVGPPPGGHSSVLLYIPVVFFTNKGIPGEVEERLDTAQGIVAASMRALGVGEDDDDEEAEYA
WLPLDCLKPFKVGDISGNGGESGPIIDPNLRTSIAHAEAAMRHAEQPANAASLLAPDGNGGGVAPKLEGASLDDDLLLGG
AARAGLTEEDFQSDSDGGWGAPAHFQAAVARGFRGRGGGGRGGRRGRGRGRGGRRGRGRRGIMPRPSDEEDDFLDELPLE
PLLVNTADQFAVGVTTGVAPVQKNFVEAIYGWRFPLSELEKAQERDRQRQLELERHRILHRLRKSSAAGSPNAEAIADAV
AAANALAAAAAAASKAAAAAAIPSNILATGAAVSGGGAGGHQTDRMATDEADAAAALLGFGDEADNAVGGPGGLEGVDGG
DMLGALATDREPEYLVKWAHRSHIHNEWVKESVLMGMARRKLLNFKKRHGDRPCNAVDETWTRPERFVSRRPSPTGPGWE
LLVKWCGLGYEHATWEAEGTKLLLLPEYVALHTAMWARCKRALHKASRAAVEAAAEALAEATVYESRALADLSEQPNYVM
GARLYPHQLQALSWLRRMWAAGKHAVLADDMGLGKTATVATFLQGLIHDFKVTGPLLVVTPQVPKADVVIAGYEHVLSDL
AVLKAVPWEVVVVDVRQRGRGITARNTGTLSELGGRHRVLLMGSNPAAAPLEEVVGFAQLIRPDVQAYEPSDYLASEGAA
EAARIRLTDALEARCCRRMGRELVRHVTARREVQIPVELSELQAECYRTVLARHFEVLADPRPPRHSGHRAAMLRHICNE
LRKVCQHPYMLDEFRTEAAEEALQPVGGHQGCSDGALAAGGADAAAATAAGGGLLSRASLTQPTSRGNGAVPTASAQAAE
VLLAASGKMAVLDQLLQELRRRRRSVLVLSQSAKTLDILESYTQRTFGPTAAVRIDSSTPSAVRHANIASFNAAADHAAT
AAVSPASAASPTVSHGGAAPRLTPSAAASPSSPSSATTASTAPFIVLATSRILGLGTNLPSVRSVIIFDSDWHPRLDMQA
LRRAFRLGEPGQLAVFRLYVRGTVEERLLQLVDRRRGLEQAFQHGGTAAAVAGRGGAGGAAAAAGSASGTALGLKALDEV
LKWGTPQLFKQAGEGVAATADPAGVPDAAAAPSETDAGAGSEGAGVGGGFGATTTVRRGHERSTYSKEQVREILELGQAA
CCNGSGAGGAADAAAAAAAAAAEVDMAADGSGVTTVACGGGDGGGVPLSPGLEAVAVRTWADVDKRLEGDLPAASDEADE
DLPDDLEGMAEDDPHGVGADAVAAGAAVYGSAEGNGLGAYPNGLLALGRSESGAGGGGGAGNAAYWSVLLRDRYEAMRKE
DDAQEEPHHVAAGGRRSSVLDMDSRDDGDDLGDLAHEDDEAEDETYRPGRGPGSGSYGLQDSYDDGPRPSGRGRGRGRGR
GGLLTGGGRGGRGRGGRRRVDHDLDEGGLYGPGPGGMPGNAGGNVMAGGYLADDRPFKRRKRGLGGVGGADDGGAGIGDT
AAQARVREVLLREVSRMEAVKKAISDVSSPEYAVAQRSYARLKEVAQELELHADSAAAISDMACQVADILVMMRQEDEAP
SDFQDYTLVAIIAVAAHLVKVQLGEDYGLRRLGERYGHDLAALDQVFWHILTRLSYYRELHVRSSQMAADGGFSPGEAAA
LLAAAGGGGGAATGGAGGDRVGGRGGGGGGGGGDTSVGGGGRQGESSGGGGGGAAGAAAATAAGIGTQAQVVSEVDSFAM
RLQAILQSDVSPVVYAQMAGVLNDQGMKTLLKSTRECQEHLVVLDRSHSIKVQQIQKEYQDFMEKVRSKAQGAIDAANRD
YQHQKATLTQRMNLYVEYLQSQLPLQRLTEMAQQLQRTAQQAQQATQQQQNATSAAPAADKASALMGHLDTATALAAIAA
AMQGMAAGGSSAAAMASLMGLGPLGALDMSSGAGTTGAAAAAAAAAAAAAATAANPAATYPAAPATATPPGGTDTAMADT
NTVAPAATAASPTANVVQQQQQQQNASAVPASAVPAQQQQLQAHVPPTAQQQQQQQQQVLATQAAPPPSAAVAAAAPSQP
HLAAVPAAAVVAPPHSPHAQQQPHQTQQQQLAQALLDPRTAAALAAAAAASPQSEHLLAALAANRISVDQIPEQIRNQLS
ALTGGRPIQGYLEQLAAAGGQSNTMAAVAAAVAAATAAAAASGGGMYRGSSSSSGGRAATPAAAASTPTANGPQLTTAVT
PGSSSKAPSPGAAATAAAITAAGLQAAVVGLPAGATLLQQQPVARRSLSGGSSCRPPLPGAVASHGGPAALSISPSTSSA
GAPLKQALAAQQPQPAPPPSAAAAQQPQQPHPHASAAAQEHNHHATGTVAPAAMQYGMHQQSGIISASSSYQQLLAQQHH
AMQRALGPPPPGMPNGRRLLLPYLPLRHSRLLTTAPQQGRRRFPWRLPLEHGNSVLCLYRVLAAPRHRRWNLEHYGRVGG
LHLGVQLEAITALYGGAVEAVTEAAGYRQGATDTDAEPSFAHRVSHPLQHHTSSSRAQSLAGYAGQGSVGSAQETSSQAL
APAATATASSVHTATVPDAMVHAGVVAQLNTAGLRRHPPLQKEPVQKYLSDAIPAAIPAAQAAMPYVPPAAMDGQSYADP
VTAFCSRTVAAVAVMQAAYDHTASAAAVLSHHHHQVQDGTATQAITEHQDATTEAAAQEQQQQQQQVVVNGASQLLSHAS
SPPQQHPAIDAVPAAGYVAADGGANSAFRGDLQDSSLQGVSAAMAGSKELAVAAQSPTREALQLSAAAAMATVAAAHQTV
YTQPLPPPPQQHESGLGATEAEAAAAGCSAGGDGRSGTGGQTRPAAAAMAAAPGMATTQPRAPYGYDQATYAAVAAAAAA
AAGQGYGTAGYGGQVAAHMAAMAAYGGQAAAAAGYPAAAYAAGSDPAALVAAYQWQQQQAQAQVQAQQAVAAVAAQGQAG
MEALYAQHAALYQQQLQQQQQQQQQVQAQQQQLQGQTGQGTAAMDASVAGAS
>XP_001415946.1 predicted protein [Ostreococcus lucimarinus CCE9901]
MTTDATDAVASDAPSDAPRDAPRASTGDDDARARREDDATGAADFDDATRDRVRAQIEFYLGDSNLPRDAFLLDEVSRAV
REGHEGGVPIALIASFSRMRDFLAAYGGKDEAKNVERVARALEGSDVVEACADGTRVRRKSMLVNGETPDLATDDGVTAY
RSAMVEELDKRFVFASPFAKDATIEALLAYFKTVGNARSIRLRRHTTSKDFRGSIFVEFATEEEAKAIAERADLEYKGAK
LTLMMKAAYMEQKKQEQLEKKAKAREEAIARGEDPDAQPPTTHEPVFVGKVDERGRGGRGGRGGGRGGRGGRGRGDGGGG
RGGPDRGGARFGGGGGDSANKPKEDGDKPRFGRPY
>XP_003061736.1 predicted protein [Micromonas pusilla CCMP1545]
MPIADAYMPSASVPCPGPMRATTGERGRGRGRGGRGGRGASGGRGGRGARGRFLANWARDPDVALSVNLSQLLRHGALDA
GLGDVLTPAGGVPLDRVLALPRFKGVTAEAIETLVANCPKRRFELFLAEKGGGGDDVTTKMIRATQGHSIRGGALDDDAM
LARVSVERARAELRYAVHGTSLRAWETIKTEGLLRMRRRHVHLAAALPGSADEVTSGMRSDAQVAVWVDVAAAVADGVAF
FVAANGAVLTPGVGRDGVLHPRYFHRACRVLDRASREGEALPLADAAAWKDVAESDDDDGDGAATEEGGGREAGGSESTP
SRFPARWGPEPLAQTMDYRPLPGGYGHGSGTLARWIQENMDADAKGRDANQLG
>XP_002502266.1 predicted protein [Micromonas commoda]
MADLDARVRAILDEEEDDDLVDYGDSPLPSPAKPAPAKPAPAPVVPPARSDAPTSADAARAAMERARADADAEALRIAAE
NLPDDDDDDEDLWDGDEAADAADEAVDDALDADGDLDDRVPSAAPTTVPPPQLGEKRSRDPMDDDVDMMDVEPTTTTTTT
AYDENAAPSGTNATAPPRDDDDDEEMRDQHTFVPLEESEVVLAERICRRLREHKKHLVRLLIAQFGAALCEGALEETIRV
EKNGGSFVTLDGAGGVRRRLPGGVFIATVKSRAPPVEFKAVMKRAAEIDKRLKKQLEARGPPGGRGPPARKRPRVSVLER
VGEKQLGDGGRGRGGRGRGRGRGGERGGRGGRGGRGGGGGGGGRSGRSAAEVTTYAVDI
>PNW78833.1 hypothetical protein CHLRE_09g391652v5 [Chlamydomonas reinhardtii]
MAKRGHLKNAIHTRRKHKRISGRRGPPSQKSGRRGEVVKAGDEFRKDKADAKKGAFDDMDAEEFLQGGFEDDDFEDGDGD
VAGSGSDDDIDDEDLDELEGGSGGEDDEEDGDEDDDEEDGDLDGEEEAEEEQAEDEEAEEEEEAAAAAAGDAVAQDNKRL
RGEISKHKAQLEALKEKDPEFYKYLQEADAELLGFGDGEEEDEDDEEEDEDDEDEDEEEDEEAGAKKKAKKDAKKSKKAA
EEDEEEEDEQEGGSEDADEQPGTSGRIDVTSALVAKWCAAALGQAPEPGKKKKNKQGKGGADEAAGAPGAPALGSFGYLI
RAYRLACHYGDPSEDAEEGRLRITSSTVYNTVMLFMLREADGIFRRLLGLPAHGPAADPQQQPKQQHGGKGKKQADVAKN
PRWRKVGPLVKSFWGNSIHLLGSVTDPALLAFTLRRLRASVSLLAPFPRLRDRFVRACLGVFGGGEVAPRLQAFLALRAA
AVELPAPALDNVLKGVYRTYVSNAKFVSSASAPHIAFMSTCIVELWGLDMAASYQHAFTAVRQLAALMRTALSSKSADSY
KAVYCWQTVNCMELWAKVLGAHSDRAELKPLVYPVVQLLLGAARLVPTPRYFPLRLRLARALNRLAAQSGVFIPVGPLAV
EALGWADLRRPPGGGGGGGKGGKGASALGADGCPDLSLQLKLGKALLRSSAVQEEVVTQLLEVVADHLACWACSIAFPEL
AHVPLLALRRFAKACPVERFRRSAKALVEAVQRNVVWVGAARDRVDFGPKDTAKVQNFLRDEREAGRAPLQQYAAALAAR
AAQRAALRKTDEVGGGGDSDSDEEAGGRGAKGKKRARGGDSEDGDEGEEEDDEEDDMEEDEEDEDEDEEEAAGKGKGKAA
KRPRTSDSEDGDADGLALGDVDGDDGDILADYVPSDDDSADDVVEGEAGSSEEGEEDDEDGGEEEESSGDDEPRGGLSGS
EDGMEEDDEDDEDEGGRGGRGRGGRGGRGGRGGRDGGGRGGGRSYGGRGGGGRDGGRGRGGRGRGGGRGGDRGGRGRGGR
GGRR
>XP_003058408.1 predicted protein [Micromonas pusilla CCMP1545]
MSSAEEDADAETTAPAPWGDLLEFQRAIVDELVARDGLTVLAEGLGLPEVLAGLIRARHASRVFARSFADGREAFQSLLG
DGERDDVDDAATRSVTNCASGPVLIVGATDAQKRATRLHLAAIAPETPFPADVNADFTGANRKKMYASGPTVFITTRIAA
VDLLTEDRLPPRAVAGVVVVNAHRVTDLSGEAFVIRLFRGGNRVGFVRALSDRPGELMRGFNALERAMKALMVRALNLYP
RFHLAVKHDLDDHAPEVVELHQPLTKPIRSIQDAIVEIMEQCMCELKKSKHVDVSELSVEAGMFKSFDRTLSRQLDPVWH
VVPRKLKQIVYDLRTLRNLAMYLLRYDAVTFLRYLETLRLAEGSQSMWLFTDGAHVVFEQAKRRVYVLQKPGGGGGGGGG
RNANATPAGLGPGSGVGAKRPAPGDDDDDDDDDDDDDEIVITGVTGGTTTAAAAAGTTATELRPILEPMPKWCLIEEIVV
EVDEDRAKFKVAMERELSAVASDGALVNLTGEDDDDDEDEDDDEREKERAAAAREKYAQGPLLIVAKDEQTTAQITSLLL
LGADALMERLWNDYLVSRDGRVGSGGGGGGWRARGARGGRGRGRARGGGGGGGGGRGGASAAGRGPSRMDRMRAAMMGEE
PPPLPAPGGGGRGGGEGRGGGGGGGGGGGGGRAFNDLTAEGLAGGGTAAERNAFAAVAKAIRARESKSSAASSRAAAKAG
NKKATGDLEPRRDEARVAAGGGGDGDDPYADPKVGAAKLAKRGIYVHALTGRGGIIARVKPSFVILYDPDAAFVREIETF
TARRPGAPLRIYFLVHEGSLEEQRYVSQLRYETNAFDSLVRAKQHMSMPAEQEGRIGGGTGDATAAEPVLPLPQLQPLLD
PTKDAAEKSTRRAGGQLTVPTRLHVVVDMREFMSSLPSVLHQSGFKVMPATLEVGDYVLSPNMCVERKSLPDLIGSLNNG
RLYHQAEAMCKHYRYPILLIEFEGDKAFGISSVQDLGREIDPRSVQSKLVLLIYAFPKLRLMWSRSMHMTAKMFADYKLA
EPEPTVEVAAKVGLPPDLSADGAGVDEPYNQAGIDFLRKLPGITDKNLRRVLDTIECVADLAEMSQADMAKMLGDNRQAR
TLHEFLHTEFPSAVTAAGRK
>GBF97788.1 hypothetical protein Rsub_10213 [Raphidocelis subcapitata]
MPAKPPGGKAPTKEVDDTPELRAEIKAFASKLGLSGSGAEAFEYDDFAPTKGKQRPAAAAAAAAKAAKPQLNDAAAGEKQ
QQQQQQPKGRKQEDRKQPRDDPRRGGDKRGGEQAQQDRPLSAAAAAAAAAAAEAVATRTWTESVGPRPGESRGRSLMSRE
EPSIWYEAAAGLPPLPAPPAPAAGRAAPCALDEAATEALRARAEALMEAEAAAFERELARRNAADARWLAQVRRNGTTAD
RVAAMALLVQESGAANIRALDGLLALMAKRKGGKGVVAKAMEALQELFLTVLLPDRRLKVLEQQPLQSLPPGKAGEKQLL
FWGVEDAIKSRYGQYVALLEATSTDALEYLKIERFVFRPGLSERAHYYSAITLNQLALSSRAEEGGAALAKKLVEIYFRL
FALLLEGKMGQAATLRQQMDEKKVDKGRHSKHGKGGKGGKGGKGGKGGKGGKGGKGGKPSAPAPPPQAGAGELDARMLSA
LITGVRRAFPYVEATEVEPLVEAHGEALFRLVHTAPFTVALQALMLLFQLMEGRNAVSDRFYRSLYAAMLAEGARAGSKA
PQFLSLLFKAMKADPSAKRCAAFAKRLLQVCAVAPPSWAAGALLVLSEVLRAQPALWSGIQQPEEGADEEERFVDAADSG
DDDDGDGAGGGKANAAAAANGGAGAGEGDAPPPWPREGGYDMRKREPLYAEAGRACFWELLPLASHAHPSVAAFARSLLA
GSHIVYEGDPLRDLTLPAFLDKFVQRKPKAHARGSSLMQPLPRAAAPGAASAADLGSSAFAALEEAQVAPADVFFHRFYN
LQSQKAKRASKEAKKRKEAESEAAGGFDSDEPPSEEVDRLLEGEGAASEASDGDYDYEGLLEAMGGGKGERGEGEDAEEG
SGEEEEGEEGSEEEEEEEEEEEEEGEEGSEEEGPSEDGSEEMGSEGGGASGSDFGSVSEMETDDGGSGSGGSDGDDNDGG
SSSLEDSGSGDDDEEFEMWEGAAAAVAGAKGKGKKRARGGAEAAAAADDVSDGDLDGVDLGALPSPSSSDDDGGGAGGGG
AKAKRRRAEKGRGGGGEVGSSDEDDPDLAGLDLDEILGGGSEDGEDGDGSFSGRSGDDSDSDGDGDGAGFVRGGRGGGKG
RGGDDWAASLAAAEDYEEALTKALARADKGDAAAGDSGDGSGSGSGSDEDGGGGGGRGRGRGRGGGRGRGRGGARSGGGG
DGGGRGRGRGGGGRGRGGGRGRGRGGRH
>KAG2489350.1 hypothetical protein HYH03_012180 [Edaphochlamys debaryana]
MSTSSSQQQQKQYANSNLNAVFSSKPPAASAGAGSSTSGTINRNGMLVLSKRTTRAVSGAKVVVPKPVNLPSLKKEHAGN
DPTTQLVPAGVSSGWAKPEEPPAPAAQPQEVRSALTAGSNWASQPRLGSGAWASAGTASPAHARAAGPSFPVDRHLNPDE
YPSLAATARSSSQPSKQRPVYEQPQDPRGWADDERAPAGGLRHGDWEGERRDWDRGASRDPRYDPYGPPRPGHFDDYDEH
PRGGRPYDAYGPPPGRGGGYEYPPPPPPRRPGFEREAYERYERPAERYERPAERYDRPAERYERPVSYGGRYADYDDSLI
PPPPPPRPPTRDQQAPPLPPSAPEDEEEDPERAAFEAELRNLQAELGGKKKAEQRDGSRGPASVADQPPPPPPPPPPPPP
PQREEPVGEEPSNRNDNAMGKGLSGAKLGGRDVEEDDRRRRPVADKRGAEDLGPRGGAPSKPKEDTDGKVAPSEGTAGPR
QASKAIDIQESPRPNAWGQPPKPPQPAMFGSFDELLLEELHRTPAPQPQQQPQQSRHHGHPQHPSHLGPHGQGYQQGFPP
QYPPPPPGSQQQQGYGQQQGYGQQQQAGADDQGRNKPWRPVEGTTPTLLTHANAPPASGQQQQAQREGPVAPVYDPNSYD
RRALPPTGRSRGEAGRGRGRGRGSGYDSPAEGAEASGGDAGPEGGRGRGRGGRGGRGEALAERGGRGGRGGRGGRGRGRG
EDSGAEEDGSGAGGEAGEAETSGRRSGSAFSGRHGDAAGSGSERPPTGRQRQPREGRGGRGSGGAAAGGDGSQGAGPQQA
GPSGEGRERSSSGPARGGPPQAAAQQPPAPQQAQQQQPTAVPLQPQQLQSAGPPAPPASSNLAAAAAAAAASSASDPNSS
SSLAWGSKIATDVAARTLEDPVVADTPVVNLPASLDPTPVPALVVLGNQFDRSIGPKPAQSQAPHHGAQAGAMAGKPPGA
AGQPQQMHQQAQHQEGLTSKSVEVLDSGMPALPADLNLDMLPSKPAGGMSSGLGGLSAGAGGMPTQDARGALSSGYGAFG
GATGGDHSAGGSGATQAPSPGGISMWSQGNTLGGFGQAASPLQPHQAAAPTLTAAMQAFYSAPNSGNVFQTGATMGSSVA
GAANSGNNAGAAQPGPQLMLGPFTQFGAPFGPPGGVRPFGIAPSNQFGGLGANFLMPQPFLPTNKQPDWSIGLGAQATNL
AASGLARQMDLGVPPAYMVQAVANPNAGGQSGASAGGAGVVEGAGGFGGLPNTLLGPGLPSLSQPGGFGAGPKQPQQQSG
GGLGHPGMKHPGMPGMYGTPQQAQQHHQQQQQAAHHHHQQQQQQHQHQHQQHHQQQLAPGAKEPLKANLPDDIFDVKPSG
QQQQAAQQAMQQHQQAAAAAAQQAAQQQQQQMQGRMQGGPMPPPVPAASGPARIGHGAQPGLPVQPMPTAQPMPMAPVPT
AVPIGVPLKQVHAQGPPPQGPQGGPAPAGGPGPVGSGRGGRGGRGEGRGGARAVTVESGRGRGFAGRGGRGGAKPEGDGA
AGASGVAAVPAGQPGPMAGGPVAGSSGPTSGPSGQPGQGQQGPGPVQGQGGGMPQQMGGGGGRGDGNRGRGRGGGGGGGG
GGRGRGGGRGEGGQPGGGRGGQPNGGGRGPKGGPAGGDN
>PNW88828.1 hypothetical protein CHLRE_01g046237v5 [Chlamydomonas reinhardtii]
MQLARARSRQAAASAASNATQQQSRAAATGPAAAAEGHGKRPAGAGAGVAAARPVAAPAPSAAAGTGPKPVTVTADVVQS
TAASSQPEAASSAVAGAKAAAAGTAAAAAGSDGGKGGGGGAVAATATEVTPQASTPAQGSAPLLPEPAPPTGAPATGPAA
AAATAANDDGGGARGDVVNAAAPAADVMPPPHQPQQEPQQEPKPDAKQEPKQEPKQQPARKAKGSAASPAGKGAGKGAGK
GARVGAAAKAKSEPEADAGAPAAVAPAPAPAPAPAPAPAPAPAPEPAPAPAAVPCAAVLKPTALAAAPDGPVAAPGSLEQ
QEGGAAAAEAAAAAVATATGTATAPVAAASGGGGSDTVAVGGGGGGGDGVVDVAAGLPEPPPTAAVAQAAAAAATQAAAG
AAVDAGGGIAAQPQEQPQEAPPPPQQLRQPQQPQQPQQPQQPQQLQQLQQPQQPQQPQGAQGAGRKRPVPVRGEQQAGLG
EMEVEVEVEVEVAAAEAAGPPAKRQAVAAAATHAPPRHPQQQQHQQPPPPAPPHPEQQQQQQQQPQATASAAAPDPAPAP
APTVSPATAASPASPAAAAPTAIAATSQAAAATTSPPAAAATAATSPAASPAAATASPAATAPAATAPAATAPAATAPAA
TAPAATAPAATAPAAATASPAATAPAATAPAAAAPAATAPAATAPAATAPAATAPAAAAPAAAAAGSLAAQEAALRRHLG
VVAGRLREGTMPVSRQSNELRPLTDAERSKFQEAAAKLERQIHALQQQQQAQQQAQQPKQAQQTQQAQQAAVAQPQAGPR
TVSPAAAAGGGAAGAATAPAGAAATAAAATAAAAGATGLAAVIAARGAVVWQGPGRPAMTTAPAANGGGGAAARAVSGAA
AAAATAAAAPSGAGGGGSAAPALPVAIPASGLLRAAAQAAVIHAAAQAAARQAAAAAAAGAGGAVGVGAPGRGAGAVADA
AGGGKGPEHLAALRAVIESLSATGMEELEPPPKTLQVTVLRHQRMALAWMLRRETGPEPRGGILADDQGLGKTVTTISLI
VTHTNPEDSAPGAAEAAAAAAAAAAAEGGGAEGAAANGAGATAAAAAAAAGAPGVAATSGGGAGHGHLGGPGSSQSPPRQ
QQQRRRGGRGSSGSADGDQGEDQDRDQDQDRDEGEDQEDQQEEEDEMVAEDESEERVDEQGVRLGALRAEREAAAAEAAA
EAGGAAADMLAEEAAAAGAAEEVAAEVAAEAVEAAEAAAAEEVPLAVKAAAAKAKAKAKGGWQRLQPGASPRLEPGAVAG
AAGAAAAAAAMGVKAEGGAEAAPGDVGLVGAAVKVEGAAEAEGAEEAEAAGVKAEPEASPDADVHMADVIKPEVIKPEVR
IKDDIGNIKDEVGVKAEVKDEIKPDPMDVDDAAPSPSPQLQPPQLQQQQQQQRWAQVLQPGPVGPVGPVPDFVDLAGGGD
GEYDEEEEEEEDPTTGIYTQEQSPDILSITDGPSPASAAARGGGGAAAGAHGSGAAAAAAPPQPRPAGAGAAASAAFGGR
AKGVKGAEVVYAPEPPGLLLGGTLVVCPTSVLHQWAREIKAKVSPAAGLVVHVYHGKERAGSARALAGMGVVLTTYGTLA
QEAPARDRAAAVRLGARQGGGEDSGGDEYGGGGGRGRGGGGGGGGGRGRGKGGAGGGSGAGGIIYQVKWRRVVLDEAQSI
KNPRTLAAHAAWALHAHCRWCLSGTPIQNSVDDLYSYFRFLRYAPYCDPRQWRELIKGRITSDPSRGYKFLQAVLQAVLL
RRTKQSTLNGEPIIRLPGRQQALVQERFSAAEAAFYSQVQQDSLKALHEAQSQADTTTAAGGAAANGSGGGGGSRQYVNM
LHSLLKLRQACNHPWLVRGGRQWHKSGAPSAAEVEAARKLSPEARAALAAALAAGGGGGGAGGGGDVPCACCGDIAEAPV
AAVPCGHVFCAQCLAGQREGAGVEGELLCPACSRLLRPADLHSAAALAAADPAAFGGLLGGPAPGEGGDGSPGAAATSAS
AAATAATSATSAASASAASTSASAAAGGPAWTSSAKVERLMALLGEVRARNSASAAGAGRAAPSALNPLAVKSKSDRRLA
GALRKLTPLSAGAPGSGGAGQPEKVIVFSQWTTMLDLLEIPLKKARMAFRRLDGTMSVAHRERAIQDFESKNEVMVLLTS
LKAAALGVNLVVANHVVLMDLWWNPTTEEQAIDRAHRIGQTRTVYVTRIVIKGSVEDRILELQQRKREVVAAALSEGRDG
SAAAGRLTLEDLKFLFQGLG
>PNW88827.1 hypothetical protein CHLRE_01g046237v5 [Chlamydomonas reinhardtii]
MQLARARSRQAAASAASNATQQQSRAAATGPAAAAEGHGKRPAGAGAGVAAARPVAAPAPSAAAGTGPKPVTVTADVVQS
TAASSQPEAASSAVAGAKAAAAGTAAAAAGSDGGKGGGGGAVAATATEVTPQASTPAQGSAPLLPEPAPPTGAPATGPAA
AAATAANDDGGGARGDVVNAAAPAADVMPPPHQPQQEPQQEPKPDAKQEPKQEPKQQPARKAKGSAASPAGKGAGKGAGK
GARVGAAAKAKSEPEADAGAPAAVAPAPAPAPAPAPAPAPAPAPEPAPAPAAVPCAAVLKPTALAAAPDGPVAAPGSLEQ
QEGGAAAAEAAAAAVATATGTATAPVAAASGGGGSDTVAVGGGGGGGDGVVDVAAGLPEPPPTAAVAQAAAAAATQAAAG
AAVDAGGGIAAQPQEQPQEAPPPPQQLRQPQQPQQPQQPQQPQQLQQLQQPQQPQQPQGAQGAGRKRPVPVRGEQQAGLG
EMEVEVEVEVEVAAAEAAGEAAGPPAKRQAVAAAATHAPPRHPQQQQHQQPPPPAPPHPEQQQQQQQQPQATASAAAPDP
APAPAPTVSPATAASPASPAAAAPTAIAATSQAAAATTSPPAAAATAATSPAASPAAATASPAATAPAATAPAATAPAAT
APAATAPAATAPAATAPAAATASPAATAPAATAPAAAAPAATAPAATAPAATAPAATAPAAAAPAAAAAGSLAAQEAALR
RHLGVVAGRLREGTMPVSRQSNELRPLTDAERSKFQEAAAKLERQIHALQQQQQAQQQAQQPKQAQQTQQAQQAAVAQPQ
AGPRTVSPAAAAGGGAAGAATAPAGAAATAAAATAAAAGATGLAAVIAARGAVVWQGPGRPAMTTAPAANGGGGAAARAV
SGAAAAAATAAAAPSGAGGGGSAAPALPVAIPASGLLRAAAQAAVIHAAAQAAARQAAAAAAAGAGGAVGVGAPGRGAGA
VADAAGGGKGPEHLAALRAVIESLSATGMEELEPPPKTLQVTVLRHQRMALAWMLRRETGPEPRGGILADDQGLGKTVTT
ISLIVTHTNPEDSAPGAAEAAAAAAAAAAAEGGGAEGAAANGAGATAAAAAAAAGAPGVAATSGGGAGHGHLGGPGSSQS
PPRQQQQRRRGGRGSSGSADGDQGEDQDRDQDQDRDEGEDQEDQQEEEDEMVAEDESEERVDEQGVRLGALRAEREAAAA
EAAAEAGGAAADMLAEEAAAAGAAEEVAAEVAAEAVEAAEAAAAEEVPLAVKAAAAKAKAKAKGGWQRLQPGASPRLEPG
AVAGAAGAAAAAAAMGVKAEGGAEAAPGDVGLVGAAVKVEGAAEAEGAEEAEAAGVKAEPEASPDADVHMADVIKPEVIK
PEVRIKDDIGNIKDEVGVKAEVKDEIKPDPMDVDDAAPSPSPQLQPPQLQQQQQQQRWAQVLQPGPVGPVGPVPDFVDLA
GGGDGEYDEEEEEEEDPTTGIYTQEQSPDILSITDGPSPASAAARGGGGAAAGAHGSGAAAAAAPPQPRPAGAGAAASAA
FGGRAKGVKGAEVVYAPEPPGLLLGGTLVVCPTSVLHQWAREIKAKVSPAAGLVVHVYHGKERAGSARALAGMGVVLTTY
GTLAQEAPARDRAAAVRLGARQGGGEDSGGDEYGGGGGRGRGGGGGGGGGRGRGKGGAGGGSGAGGIIYQVKWRRVVLDE
AQSIKNPRTLAAHAAWALHAHCRWCLSGTPIQNSVDDLYSYFRFLRYAPYCDPRQWRELIKGRITSDPSRGYKFLQAVLQ
AVLLRRTKQSTLNGEPIIRLPGRQQALVQERFSAAEAAFYSQVQQDSLKALHEAQSQADTTTAAGGAAANGSGGGGGSRQ
YVNMLHSLLKLRQACNHPWLVRGGRQWHKSGAPSAAEVEAARKLSPEARAALAAALAAGGGGGGAGGGGDVPCACCGDIA
EAPVAAVPCGHVFCAQCLAGQREGAGVEGELLCPACSRLLRPADLHSAAALAAADPAAFGGLLGGPAPGEGGDGSPGAAA
TSASAAATAATSATSAASASAASTSASAAAGGPAWTSSAKVERLMALLGEVRARNSASAAGAGRAAPSALNPLAVKSKSD
RRLAGALRKLTPLSAGAPGSGGAGQPEKVIVFSQWTTMLDLLEIPLKKARMAFRRLDGTMSVAHRERAIQDFESKNEVMV
LLTSLKAAALGVNLVVANHVVLMDLWWNPTTEEQAIDRAHRIGQTRTVYVTRIVIKGSVEDRILELQQRKREVVAAALSE
GRDGSAAAGRLTLEDLKFLFQGLG
>KAG2430149.1 hypothetical protein HXX76_010248 [Chlamydomonas incerta]
MAYGVDPAAARREVDAGTVEADIVLEDDLDDADDIGGDQYEGYEDEGAPQADPVDYELLISVAHGLGKWMLNTATGLKVY
VKDTDCVGCLKDLQRFLRRDDADLRPVFMRLGEWRIAAQDLVPLLVTYPHDKDVTLQTVKVLTYLTMPVEPTSARPAAQE
AYVRDVKEAMLQQDALAAVLGLVAEPLAAHPRMSPEQQGAVQLVLVLLRNLLAVPDERPSPTLAAGSARTRLQSSLLSLL
FSESIMELLLLVAAHGGQAPLRREMPVLLEIIHDTFKDIQPHQLLAARQPPPPPPPKQQPPPKQQQQQQQPPAPPGAAGA
ASTVARPSLAAVHGSGAAGGGRAPPGAASGGGGGAAASGAKAASGAKAASGGPGPAGPPQALGSAVAAQLRKQQLAAAAL
LRGKAPVARHAGFGGRFVVAHGDDPGQRRTYISKPGQAPGGVVAVKQLIVDAPAKMEGGRPGAATSMPAVAAAAAAVAAG
GAGAGSSLLRRQAELMWALRGFADDLLASGYNQMMEVVRKEVAAGVGVGRLERPDLLRFMRLAAFFSAYCRLKQEAAPAP
KAKEQQPKPAAAEGAEGSGAAEGAAVEADKEAAKAEEAEEASPFSGISGTMGWDTFHLVCKLWVEQADTSGKLRDWELQA
VSTRLLTEMLGVLVSAHRRGSAHDRAAADRLQRRLLHDDLAESGLLPVLSRLMAGFNFARQGRAYACDLVTALHHVLKMY
DRLTALEPGGFMVKAKKRGGGGRRKKKPQQAEEEGEGGEEGGEEEGGGGDKGEDGEGGEGEGEEGAKAADPAAAAARRKV
LDELMDEDGEGSGDEENDDDDDDSGRRQQVVERPLDLESKVRGKLAQPAVIHFAAQLLAAYRGLPPGVPRALTSLLYRIA
GRDRCDLEPMLYQISVLRVFYVILSDPDLRSPARLPHFRELLHFCTAVVRGLFRRLVPERFAAAGDGTTAAGGGGADKEG
EAEKKGKGKGQGGSEGGEEASEVEQEGEEDARRRKEEEEELTEEEKAARAARRKELVAEIHDKAPRMLAVDLLFWKDHTG
AAAVNQDYWLYMGLEEKEREEAEDRRARAAAVARGRDPDAPLTAGGAADRRRRRRDAWGREGEDGDADDEMAEAGGADDE
EDGAGADGAPRTAGRLRRRGADGGEDGEEGGDGLEDEDDGGAARPPGTATQQRRRAAFGMDDDDGEAAGGGGAGDLKTPA
AAPAAAAAAARKPMSLQEREEMLRKRFLKTIKVGNGKNKRSGNLAAAAAAGGGAAAAGGRGLALSAPQKALLSAVFERHN
SSRHNMDVILAAMKRGGRSARGGGGAEEEDSDGEDAGAGGGAAAGAAGVDMSGGQLLRQLKLMGLKFRELTDNQLARLKS
LWRRYEDDDDRLLMIAAQLPGGWTSKDVKRLATKHGLMAGGRRGGRKAAGGSGSEDEGEDEAGEAADEEEVAALAEAEEE
LGILWEEHGSKPRQEALEEITEALSQEVSTAAVAAKLVQMGLLQPQPKKARARRGPGAKRGRGAGKVDPALLRRLHEQHG
ARPDALNLIAALLPPGPGGEPRTVKQVGALRVQRLLRAEGLLGDDAGRRRRARDATERARLLALYQQCRGEAAAAAASQA
ASQGGGGGGEEGVLERMAERMPELGGGAKQVAKLLRKHGLLEGPQRRRRDAEDDDGAAAAAGGSRGGRKGKGREGEAAAA
APRRAAVVEPDSEQVLQLGAAEALWAEVAAAQGGEAAEAAADYCLVMGGEADEKFFMTEYAQELLEACGIRNASDDYYKV
PAAAGAGWRQRVRAALAAGLAGLGGERAAELAAELKRRRAEEEERRRKERAAREEAEAAAAAAAAAAFAGAAGRKKAGGE
EQAAAPGAGRGGRGRGRGRGGAAGGRGGRRRGSAEQEEQDAEEDAEQEEPRRRNGRAAAAAAAADDGSDGAAASSSGSDS
GSSSSSSSSSSESSSSDSGSDSEGERLGGGAGSGDERQEEGEEEEAVVMPEYDTSSASEPESGGEDGGSGSGSGKKRKQG
KQAAAQPPRRRSAGGAKGAAAAAAAGAKPQRKRVPAALAADSDEEEGAERGARGRGGAKAAGKAAAAVAKGKQQQQKDVK
GKGRRPAAQGADEGGRRDEQEDEDEAGGAAAPAVDAEARRRALAELARRRQEQARRQQERLAGTLVPAAAPSPVGAAEQP
AELQDDDAEDGGAGRPAAGGAAIAGSRRRRVGSAGGAVSELEDADADGAVAAAAAAGGNADDDSDGGGGLGAAKRRRLLK
RAAAAGLGSGKENMGVVAPGPEAAAGSGKAGRAAVEAGRADGGGDEEMMELEDGLEDGLEDF
>PRW33231.1 alpha beta-hydrolase isoform A [Chlorella sorokiniana]
MTAARGSPAALLAALLLLLAGLAAGQESGRRPAGGQPAWKPHCEYTGKSYAPYVPQSDMVLIDQTIPTGCDDPRLDAERR
SHCLLCEAQTSREACLATTAQHWNSMTGVDAMADNESCTWVYKNPQGQVTREVEFALGLNMPFMFASRVAHDLSQVGGTE
ICQVQRTYEVLNPPTDGYTTAYFVVYGNGQTPSGDDIPGGLRPDASCTVAMHLGQRSCTLLFTPSERTQWSISSRDIWTQ
NPKVVARLNTSRNEDCLIDPALKCVGADPPFRYRVTITDIPCAPKQVHTQEVRCVGAMPLAVRGHMLYPKALQLTYRHTN
YFLQGLSTANWTVTTNNNVALLSMVMPMEAAMAVCPPWGNKPVCDFNAAKAFAVPGTVCYGPACSGSIKKTPAEDHSSAS
GGATARPARLRIECMSNTEAATLSWFVYVTTLAVVVGVVALVLLKFNIDETQVMFQGRSWYIVNLSIASVALAVLTGLGA
WFGAAAYATREARRSWGFRRLSLCRAAGVLLAIEIVAAVFWVAPYAVAIGYDCSWFDNSIAYMSLMRWTAYNCTFVWMVM
MAHACCRYRGHNPPDDPDQQLVMDVSTARKLGLHAPKLVWWAVFEFFVITTTVMRARDSNNTRALDSANCFQETYDCQQG
NWFYAVILAQLGGAAVYTLLFLFYLRRAYQDHAQLPWARYRLSNLYIRLLGRHGTVAFGIVLVSVIVIASVNLTSCWSYL
DVSLGIAPVQLSLILLAIVQLVALMPQHEQPSDVLVTWRQHFCWTTHSLPGALAERDNQLMRAQGAQQGGLAALLMQLSG
GRRWLAAAAEKAVTEFEGAHNGLASIFEDAKPCAGQNAQQTQQAQQQTQQQAGDVEAGQPPGSPPAGQPVAAAVSTLRAF
PAAGTPQQVKPVVGVDSPRSPQAPSSPRSQQAPGSPSVHLSPSEVAALHTRLERLSLSRLTSVRLSFQLDQAPPMFCFEL
AVRSFSWSKYAYRHWPDSAGGMRQADVQELFELSSFATLQTPQTDSRAVMGWRDGLIVCAFRGTSSLANVLSDVKAWQTP
VLPKRYHGGRLLKVHAGFYHAFNAHGFRQQLLQQIEEAKGGFSPGAGLRIHLTGHSLGGALAVIAAHELTRLYPQADIAV
YTFGAPRVGNRAFAARFRLECPNSWALVNEQDPVPRVPGTVRFRHACCPVRIGWRGDIIVRPSFFERSVISRSGGVPGHH
MMGRYALSLGAVVKAQFSSSKWLPGGEAGATELVQALDVGRALMLLHMDLPSLQDPAVLPEATEKRPPRKRRLPRQSSER
WWLRPAAPLLAWCSSAEAEAAAAKDTDVEGDASGSGSGSREQGVCGNWSGDVEEGTAAAEEAEPEAGADSAAEDSQLPLP
ADRQPAQQQQPPQEEPDSNAAGRQGGLQGVAQEAAGLACDAATLAVGGAMVAVGGAGAATVEVAKEGGCATAGRLRCRSA
GGALCGGSGMGAAEGSAREEAVQFCSRSASIARRPELPQAVPDAARLDQILMLAGRGMTPQMQQMFQNFRPPPMPPELAD
AFRKMQPQLEAARAAVLKPEVASDMKRYQAAVAKLNPSSPDFATQLEKIPKPNLQSLRLPEPSPEIKRMIQQWLLSAKSP
QITAALGQMQQAQQAQQSPQQAPQQAQQAAKPAAKPFAMQQQQQGKPAPAAAKPSPAVKQEQQQQQQSSAGKPPAAKPPA
GKPPAPAAKQPSPGPQAVVPQRARPRKPSPLGLLGAKPAALAKPAAPVTATPGAAAASGGGSAHATPAGAGIKPAASSEE
LAEGPEPTGIEVEVVCNGLKGTFLVDQQLMVCYCPVCEERAEREGRRRTIVSPSEFERHAGAGQAKKWRWTVHTADDKQT
LGDWLAANNLDARSKIGRSPFSTKQRKQAAEAADAEAEGREEAEGPRLQLSGRSLPVRRGRGKRKKSEEPDTDEDEELAA
ALEGMSDQEGGEDGRPRQKPRHAEPEAQQAQQAQQAQGMEGFELAEQAVSPMAPRPGCSGEHGGGASGGGGPGQLQPSGG
SGKHKRQLRWIRRSTASPEGSDDEQEEQGGKRQQREQQQQQQQQEAQVKEEPNGEEDPPGPLLLPMQRAAEAAEAAAARQ
AAVAASAVGPRPLGLPPVNVPKKGGKGGRSGEEPPGLRSPTGKPWLAADHAFHEEHEGTDMRLGEEYQAHLPDYYGPLEL
LGEAAEAQEPLAALPGPNEGEALASAAGHEREQAASLPRDATADVWLREVADQVRATVTGRQQRQRKQSRWLQETFDPNA
VLGGKPLVERQFEEDNARDRFMLGRTSQRGGAAATGGGGLLQELEAAAAAGAQPELLRWSLERVGESSAGLGVRLSLGGV
LFSGVLAPMGGTASGGGTPHHRPLSVLLGEAAAHAAAGGAAEVAAARGLQPAVSGISSEQPAGSRRAGGTPAATGALSLA
ATGGRGGAAHASQWHEGESRHDAGAERRQQAEARFQAMEAAGAPPGTKCALCHGTEVDDIDESARGLGGRTPSGLGQMTL
VRVSAVSHAWVHDQCARWSPEVYDPEGTGHLEGVRDAVRRGRMLRCKYCGDKGATLGCFKLTCRASYHLACARKYKCLLQ
VDPYVVACPEHVNDLPAPYGNKPAKSRSGKRKPGGAGGAGRGRGRGAGGGAGGRGRGGRGSRGSDSEEEEAVLEGMEESE
EEDEEMQDEEDEEGSQGRTEEQTGAGEESDGAAALLTQLQSLVGRGENGAAARKAAPAAARPAAAAALPLPIPVVPGAAP
QAWTRERIVERHDLRAELAAEQAHGTKAVVVNFEDTHFRFRAFHSAEGITPAVQADADAILVLERSLVPASQAWPRAHSF
ATQPPGEQLTSFCNLLLKEWFKRLPPAEQQRQLKRTAEQVAQAEKPQQAAAAGGQQAGAPGGAALPAGANPAAVAAGLAQ
ALANPAGRAAIAARLAELAPSIAARPAAAGAAAAGPVPVVATASLSQVAPVLLNSILQQRGQQAAPQGQQQQQQQQQQQQ
QQQQQQQPKT
>PRW33232.1 alpha beta-hydrolase isoform B [Chlorella sorokiniana]
MTAARGSPAALLAALLLLLAGLAAGQESGRRPAGGQPAWKPHCEYTGKSYAPYVPQSDMVLIDQTIPTGCDDPRLDAERR
SHCLLCEAQTSREACLATTAQHWNSMTGVDAMADNESCTWVYKNPQGQVTREVEFALGLNMPFMFASRVAHDLSQVGGTE
ICQVQRTYEVLNPPTDGYTTAYFVVYGNGQTPSGDDIPGGLRPDASCTVAMHLGQRSCTLLFTPSERTQWSISSRDIWTQ
NPKVVARLNTSRNEDCLIDPALKCVGADPPFRYRVTITDIPCAPKQVHTQEVRCVGAMPLAVRGHMLYPKALQLTYRHTN
YFLQGLSTANWTVTTNNNVALLSMVMPMEAAMAVCPPWGNKPVCDFNAAKAFAVPGTVCYGPACSGSIKKTPAEDHSSAS
GGATARPARLRIECMSNTEAATLSWFVYVTTLAVVVGVVALVLLKFNIDETQVMFQGRSWYIVNLSIASVALAVLTGLGA
WFGAAAYATREARRSWGFRRLSLCRAAGVLLAIEIVAAVFWVAPYAVAIGYDCSWFDNSIAYMSLMRWTAYNCTFVWPPK
QPTFPGMVMMAHACCRYRGHNPPDDPDQQLVMDVSTARKLGLHAPKLVWWAVFEFFVITTTVMRARDSNNTRALDSANCF
QETYDCQQGNWFYAVILAQLGGAAVYTLLFLFYLRRAYQDHAQLPWARYRLSNLYIRLLGRHGTVAFGIVLVSVIVIASV
NLTSCWSYLDVSLGIAPVQLSLILLAIVQLVALMPQHEQPSDVLVTWRQHFCWTTHSLPGALAERDNQLMRAQGAQQGGL
AALLMQLSGGRRWLAAAAEKAVTEFEGAHNGLASIFEDAKPCAGQNAQQTQQAQQQTQQQAGDVEAGQPPGSPPAGQPVA
AAVSTLRAFPAAGTPQQVKPVVGVDSPRSPQAPSSPRSQQAPGSPSVHLSPSEVAALHTRLERLSLSRLTSVRLSFQLDQ
APPMFCFELAVRSFSWSKYAYRHWPDSAGGMRQADVQELFELSSFATLQTPQTDSRAVMGWRDGLIVCAFRGTSSLANVL
SDVKAWQTPVLPKRYHGGRLLKVHAGFYHAFNAHGFRQQLLQQIEEAKGGFSPGAGLRIHLTGHSLGGALAVIAAHELTR
LYPQADIAVYTFGAPRVGNRAFAARFRLECPNSWALVNEQDPVPRVPGTVRFRHACCPVRIGWRGDIIVRPSFFERSVIS
RSGGVPGHHMMGRYALSLGAVVKAQFSSSKWLPGGEAGATELVQALDVGRALMLLHMDLPSLQDPAVLPEATEKRPPRKR
RLPRQSSERWWLRPAAPLLAWCSSAEAEAAAAKDTDVEGDASGSGSGSREQGVCGNWSGDVEEGTAAAEEAEPEAGADSA
AEDSQLPLPADRQPAQQQQPPQEEPDSNAAGRQGGLQGVAQEAAGLACDAATLAVGGAMVAVGGAGAATVEVAKEGGCAT
AGRLRCRSAGGALCGGSGMGAAEGSAREEAVQFCSRSASIARRPELPQAVPDAARLDQILMLAGRGMTPQMQQMFQNFRP
PPMPPELADAFRKMQPQLEAARAAVLKPEVASDMKRYQAAVAKLNPSSPDFATQLEKIPKPNLQSLRLPEPSPEIKRMIQ
QWLLSAKSPQITAALGQMQQAQQAQQSPQQAPQQAQQAAKPAAKPFAMQQQQQGKPAPAAAKPSPAVKQEQQQQQQSSAG
KPPAAKPPAGKPPAPAAKQPSPGPQAVVPQRARPRKPSPLGLLGAKPAALAKPAAPVTATPGAAAASGGGSAHATPAGAG
IKPAASSEELAEGPEPTGIEVEVVCNGLKGTFLVDQQLMVCYCPVCEERAEREGRRRTIVSPSEFERHAGAGQAKKWRWT
VHTADDKQTLGDWLAANNLDARSKIGRSPFSTKQRKQAAEAADAEAEGREEAEGPRLQLSGRSLPVRRGRGKRKKSEEPD
TDEDEELAAALEGMSDQEGGEDGRPRQKPRHAEPEAQQAQQAQQAQGMEGFELAEQAVSPMAPRPGCSGEHGGGASGGGG
PGQLQPSGGSGKHKRQLRWIRRSTASPEGSDDEQEEQGGKRQQREQQQQQQQQEAQVKEEPNGEEDPPGPLLLPMQRAAE
AAEAAAARQAAVAASAVGPRPLGLPPVNVPKKGGKGGRSGEEPPGLRSPTGKPWLAADHAFHEEHEGTDMRLGEEYQAHL
PDYYGPLELLGEAAEAQEPLAALPGPNEGEALASAAGHEREQAASLPRDATADVWLREVADQVRATVTGRQQRQRKQSRW
LQETFDPNAVLGGKPLVERQFEEDNARDRFMLGRTSQRGGAAATGGGGLLQELEAAAAAGAQPELLRWSLERVGESSAGL
GVRLSLGGVLFSGVLAPMGGTASGGGTPHHRPLSVLLGEAAAHAAAGGAAEVAAARGLQPAVSGISSEQPAGSRRAGGTP
AATGALSLAATGGRGGAAHASQWHEGESRHDAGAERRQQAEARFQAMEAAGAPPGTKCALCHGTEVDDIDESARGLGGRT
PSGLGQMTLVRVSAVSHAWVHDQCARWSPEVYDPEGTGHLEGVRDAVRRGRMLRCKYCGDKGATLGCFKLTCRASYHLAC
ARKYKCLLQVDPYVVACPEHVNDLPAPYGNKPAKSRSGKRKPGGAGGAGRGRGRGAGGGAGGRGRGGRGSRGSDSEEEEA
VLEGMEESEEEDEEMQDEEDEEGSQGRTEEQTGAGEESDGAAALLTQLQSLVGRGENGAAARKAAPAAARPAAAAALPLP
IPVVPGAAPQAWTRERIVERHDLRAELAAEQAHGTKAVVVNFEDTHFRFRAFHSAEGITPAVQADADAILVLERSLVPAS
QAWPRAHSFATQPPGEQLTSFCNLLLKEWFKRLPPAEQQRQLKRTAEQVAQAEKPQQAAAAGGQQAGAPGGAALPAGANP
AAVAAGLAQALANPAGRAAIAARLAELAPSIAARPAAAGAAAAGPVPVVATASLSQVAPVLLNSILQQRGQQAAPQGQQQ
QQQQQQQQQQQQQQQQPKT
>XP_003055749.1 predicted protein [Micromonas pusilla CCMP1545]
MPAHTLAELKARGRGGRGAGGRGGRGRGRGGGGGGGRGRGRGRGRGGADDAGFAAFNGDARKLAPSPERNPWTHAAGLAA
ERTIASPRTVAASWARKQEEIEDVGALMRYEAERANERRADEREKTKAAAREAGADVIDLLSDGDDNGADVAKEKRRREK
RKSAEGEEEEEEEMKKKKKAARPPWKENGGRAAEELAAARRRAAIEASKRAATRGGRSGGVGHGHGDVAAGSSGGNPLWN
PARYVPPPPGAGGVSASDLTLSTDEVAEVRDVNGNWYPCNACLDTGNGGCTLIVRRTAIRMGLCDGYGNPLAGGRMRYVH
VRGVVEGASEKVPTTTIEYRIKGKTMIVDAGITGAEMGCDLLVSRAEIARFEDDGFTLRAR
>XP_002957725.1 hypothetical protein VOLCADRAFT_98830 [Volvox carteri f. nagariensis]
MEWLPRARQVLHTLDELTAGFTSMQMDGHSTAQRSAQHSDQHSTAQQRTAPSSPVVHFRMGGCTAAAVVSSQGSRVKLTP
QTLKKTGMRRWSCASDIAPVTVGFMSETKENQSFLCICRACTRLNVRGTPPSERPLSGVGIHSIHIEHVRAKEGHLYLGK
TERSPPKEKYSEGLQGIGADLACSPNHWSNEELMLRWIDKVLLPYFTRAKEKLGLPPDHPCMLILDCWQVHLSEAFQSHL
KTTCAGAMVKYVPANCTSKLQPADTGLQKPFKDQYRTEGALAFRELVAQMMRAGIPPIEAEVNLRTATMKSLICTLLLAA
WQHLASNKALVTNAWSNATILRAWDHPVIDEATRKVLDQGEAGLFPPAVSHHEAQATAAAVTAGMTGYTGPPAEPTSTPA
ADENCDTNDPSPYIMHDDDDGDDEAMLVKLDQHFTELQHAYEVMTDEEKQAVRASARSVKSRFTIDFDDGGAASMHGRGR
GRGGSSRGSAGRGRGRGRGRGRGRGRGRGRGRGRGQGRGRGRGRGRGVKRARCDFEVEEDAEVGEEDSEEGGSAEQESEE
GESEEGESGEEEGEGKEEEEEEEEDPSDEDSDGESDGEDMRECSTLS
>KAG2497970.1 hypothetical protein HYH03_004231 [Edaphochlamys debaryana]
MSLKVSAPDGVKVYHITSGKTMPQWVAESKKSLRKNDEYRRRLELIQDFGFKSAAQRIKITPDRNYIFATGYHPFGVRCF
DLANLSMKFERNLDAEVVDFVCLSDDYSKLAFLCTDRSVMFHARFGSYYRLRVPKFGRDMAYFSPSAELVVAGSAPELYR
ISLAEGRFMTPIAAASPAINACGVCPAHGLLGAAGEDGNLECFDLRQRAAVGLLDAAAAAGAPGEQLTALRFDDSGLHVA
VGTSNGLVAVYDLRSQRPLAIKDHMYGTRIVDIKFHSYGADSSSSNRRVISADRRIVKIWDVNTGNNYTSIEAEDADIND
VCVWPDSGLLMLATDSPHVHSYFVPSLGPAPRWCSHLEGLTEELAEAAPTVYDDYRFVTRADLTRLGLDHLLGTSLLRAY
MHGFFIDNRLYAKAKSLMDPFAYETYRQQRIAKKVEEERKSRISIVRKLPKVNTKTAARLLAESAAAEAAAGEAAAAAAA
ADGADGAAATAATKPAKGAAARPGSSRAAAAASNPLADSRFAAMFEDPDFTIDEEADEYRMLHPNAAREKKAEEQLIREH
FEEVLQSGSEDGGSDDDDGADSLDEMDERPAMANRRNVNSKRLPESRPAAPAAGGRDAKRPRQEEAGPSMYAAKDAAAAD
AFRRGESLADKLNQPLSERLAAEPASAPPRRLGGSREVSFVPRGGGGRGWGRGNSEERGRGEGRGRGEGRGRGEFRGRGE
GRGRGEGRGRGEGRGRGEGRGRGEGRGRGEFRGRSGSRGADASPGFGGGGGDREGGFGGGGRGRGRGGGGRGGGGRGRGG
GGRGGGGRGGGGRGRGGGGRGGGGRGRGRG
>XP_002502137.1 predicted protein [Micromonas commoda]
MSAVSARPAAAGFAPRHLRRPQAARVMIPRAAGSGETPQKGTRPPRRTLPPREGRPPPASSAPSPPSTSGAAGEDIGAGA
RGGRGAATRGRGARGRGARGGRGGRGGRGRGRGREGDPNLSAEISKRIGVNQDLAKASKIDDVRFVVQKNGNAEAFNAVN
VATAYSRLGRHVRDWERGTLDGAEWYLALERRARALTPEMSAWAASSVTWALGRTGRNPGAAFWVDLEAKLCTVADELEP
QGVANVLWGLAALEHRASPRLRDALEAAAVKHCRFASKEGGRDVKRGPVRAPPRRDDRRRPNEGQSPGFKPYELTMMFWA
LTRLGDEPGMELRGLFEAQCGRQLHLLKPQELSMVASAYGRVERVAPLLAAVAEESVMRAGLNNFKPNEIANLMWGLAKV
HARQLSDGVNFGDLDDRFALDDPEGFGALTRLLAPGVSGKALVRQDLLDVFVDEFSARAHEFTSGDMALSAWAIATLTAK
PTRYETRFELDGDGSSATVEVAQANELPSKVAALEPIESAAVVRVKDFSPLDFANLLWAFAKLNHTPGDRFQAEFEEAVI
EKISKFDAQVLANTVYAYAALQLPGARNVLPLIGLHFKDRLHEFKPRELLMVLWAFTRCSYDPGADAMARFERAMRPMTD
NLAPDEVTQYLWASAVLKYRPTEGALRGFETRIVDCPSRFSGTPIALTLWAYATLNLPPPFAVMDRFGDELELSRADEFY
PQDLSLGFWSAAVIMTQPKADDVPMVNALDTGARERVLRQMAKHLGSLGATSVSPEGLSAIYMAILAVEMHSPSLFAELK
SNWGHLAAAAESSWRATKGKGPTVSKLQKAVGKTLDELGVEYESEKLVRGGLIRPDFVVKGKAKIVVEVDGPYHFSVEPS
AASDAGEELEDWFGGGGGETPDALEKDRFGFGSVLRPLGGTILRNQLLSSWGWNVVTVSYRDWVKADNDTSGGAKREYLK
GLLDQAGYSCLPKDDRGAGLAHTGRLGDRCPFFAVAGEFLSSSPNLDVGAAFGEGPGEPVSLPLSDPTSFMATWLKWWLA
LRSARISAFSSRSSFSSAIAASYSFSSSDFECSESTRIASARLTFASEAADATASRRNAASSVASSSRLDTSSGIPSHSP
RSSRVVLS
>KAG2491739.1 hypothetical protein HYH03_009902 [Edaphochlamys debaryana]
MEVLSEDSEDDFVPLAPKRKLAPAPQPAKKRNSKEPPAPKPRQATSVTGAVPCIGRSTGPQQRPDSGAAGASQKAGAPTA
AVQAAAVHGAQGTCTPAPPHGPRSHGSSSTGPASRRGPFNASPSPAAPHPRASAGAPSSAPPAPASASRLPAPSPAAPWP
RPAPRPPRRSSPQGRPLPASAQPTPGRPLPTPASSPAAGPSAGLTTTDGSGPRFIGSGGAASGAGCCPVCGCDLGRVSHT
ALGREAHVNACLDAEAVGPGPGAGAGPRPSAAAGPAGGAGAVRGHAGAGPGGSGGARGRLSLGSRRPGGSDSGVGSAGGA
LGGPGAAAFAAGAACGDRREAAVVPEADDGEDEVGARMAEDQRHVGHEECNDGGEYGGGYGGDYGGDDDDDYFCMLGTQL
PPEQRQAQRRRQQQRSEGTVRGGAGGSGAGQLGPPGPLATGSASPTASGAPGPGWEEDAAWGEGVSTGGECRAGDAWGSA
HGAGVERAGAGPCGPEFAQRCLPGPAGAAWSGPAAGPAGAAGGPAGGCAWERGAWAGARATTGVEGEEQGMDEEQAAGDG
EEAEAEEAAWDPQEHAEAQQPPGEAEAEEEDDDPVAAWLRAHGLSAWLPRFRAGEVDEGVLPSLDDADLRGLGVDCPRAR
AAILAALPAFGQPPAAPAPPEPQPNPQPQPQPHLAPYHKPPMPTPAAPGPGRCAAPSGTGPPGTTCAPGPWPGAGAGPSA
LPGSGRAGPAPSTAAHTAAGVGPGPAGPSAVMCPGPSSAASAPAPAGKQWWLLNRAPTGQRARPGPGGAWADASSSGAGS
GSGPGPGSGFGSGAAGGSEGFFSMFLARPAGPTRITDFLGAGVGGGAGGSGGSGSGSGSGTLAAAPGSGAGAGGTGVAAA
GAAEHGDSAAGVAAAGAGVNSGVAAGMALSAVSLPPPGSGWGVAQRLLPRWVPEAHTIPGTRFLVDYFGPPSRDIPAAAA
PFRILTHFHADHYKGLTKSFAGGTLLACPVTARLVAEKIKVPAAKLRVIPLDTPTEVEGVRLTLVDANHCPGAAMVIAQP
PPGAGPPVLHTGDCRLAPHVRDSPALQPLVGSRCTLVLDTTYCDPAYTFPPQTEVLQAVMTAVKAELFNKRALLVFGTYT
IGKERLFLEVAAELGQKVYVSREKFATLSACGLAPRYASLLTTNHLEASIHAVPLFKVTLDGLAGILDTYRGRYTAAIGF
APTGWNHTGGPRGLRPGVTGDAAAATGAGGGGGGGRGRGGGGGGRGGRGRGGRGGAGGGGGGAGGLSRTQKPALIRRMAR
GTAVVYQVPYSEHSSFSELHSFVSWLRPGRIIPSVNADGPSGPKTRRMLELLTQPYGGEAGGGGGGGGAGGGAAAGGGGG
APGPAAAGPGAAQQAGGGAGQDGAGAPGGGPGEGIRRFLRPGYPGTGAGGG
>XP_002951432.1 hypothetical protein VOLCADRAFT_91908 [Volvox carteri f. nagariensis]
MIHYSEKLNSYNRPSLLCCGLTGGLDRYILAAASHKACSHLWRGFRLQRMPQQQLMHTGQALQQQPGSMALGPSQPYQGQ
FLNIQQQQQQQLIKPEAAQAMQPTDSVQTQQQLQQQQPSPYGVPGAQASAAQQAQTQHFRLLQQQQQQQQQQTQTQQQRP
ATMNPQPVQQQYAGAATGLPQQAQLGSLGSGQQSIIHHPQPVHAAAAPPSTAGVSNAQNFAAPFHSISPAAVAAAYGSGT
VSPTAPRPVGRPPSAPAMGFTENQLTVLKAQIMAFKALKKGSVAQDPTWPRTLADCYPPPLQMRNTKKLLAAHNKIVATA
ANEAPPKGAKDVHRWQGPLVTLEKPPEVEVPPAVTQAAITAAATNAVAAALAAGQTQEQAIIAAAEAAKLASATAHAVAA
SSHEASASVVQWDASRIMMVEYNKILVRKRKRRVAQLLEMLRAKDRLAPGFDAGPRPPPPPPPVPTSAVVDAAAAAAAAA
PPLSLPPPQPRPARGALQVELRSLRLLDTQVKLRAAIEREVDELKNLQERPYKKFVRDASITKSQLSYAALAKQQRESAD
RAATCRLQWRNVIQESASAMAALRSVRNKGVLKVHERWGRSHNRKLDDDHERRMEALKANDLEAYQALLQQAGGVTTQDS
NFQEISRFLSETEEYLNKLAHKVAMAKVNQQTEVVVREAMEEARRAGHPEDEARLQELAHTVTEEMVGLRWMVSLYNNNL
NGILADEMGLGKTVQVMALIAYLIERKNCFGPHLIIVPNAVMVNWKSELTKWLPGVRCVYYVGSRDERARRYTTEVSHGR
FNVLVTTYEFIMRDRSKLCKIDWRYIIIDEAQRLKERESQLSRDLDRFKSGYRLLLTGTPLQNELRELWNLLNLLLPEVF
DDKKQFASWFGDQLDKSGDDDEGYGTGGLSASELLAREKKLVVVHRLHQILLPFMLRRQVADVEGKLPPKAACYNWIKAS
STIRLHPDHPLRLKKNQDWTPLTNRGTELRKVCNHPLISYRMDEAWGGGPEVLTQCGKMMVLDRLLVKFFYSGHRVLLFS
TMTKFLDLMEVYLMWRQLPNGRRMLFRRIDGSTPLEIREDAIRDFNRPDSDIFIFLLSIRAAGRGLNLQTSDTVIIYDPD
PNPKNEEQAIARSHRIGQTKEVRVVHFEAVADEADYMLHAMAQITGRPLPSELQPRQQQQQQQGDGTGGADGGGGGGCEA
VAVGPYGELPPASERKYVESVESMVRNIIQKKKNDMANEIIDAGRFDQTTSMEERRANLEALLQDAERLKVAPTEVQTNQ
QLNEAIARTPEELDLFNRLDEDPALGWVEAPASALMVPDWLRYTYEQMEEAKRLNAKKPARTGILAERKVPGVPGRGRGR
GRGRSAAATVAAGSGGRGGAVTAPRGRGRGRGRGRGRGRGRGAGVSAGGGGGGGRGRGRGRGRGAAAYDDLELLDDEEEA
VALAAEMEEELAADDADEEDAEIDLAVDEDEADVEAEVEAEEDEEGLAPPPPHATADAAAAGGVGGTAATATKEVGLAGD
EEEEDMEEEHLDDADNIDDEEEDDILTAGTGTDNMMQQPSASQRTGSEGGGGGGDGGHRYRVAFSLDDDSFE
>PNW83313.1 hypothetical protein CHLRE_05g248650v5 [Chlamydomonas reinhardtii]
MSRIGQGRGRDRGAGDDGRSRRGSGGWQESIAPPLAPEAAAPSPRAPRSGGKRGQGPPPPAAAVNPENKEEGGSSHREKR
YRRSPSLEPLQPPGSHPHPHPQLHPHAQSLPLASKEEQPPQWTRKRQRLTESSPPPMEDASGPSPRRGRGRGSPSRGRGR
GRDRDRSRGGGGGGGGGEPELYGDEDGGVRGSGSPRRGSRPRRGRGRSDGRGGGGRGGGGGGNGGGYETDYGGGDAARSR
GRGRGGGSPGRGQGRGRGRGREQQQYRQFMGNLGRIFLTQAEVRSYYGAAVSSAMAREVEEALVMLYGEEYGIEASPGQL
LYGFLVKAPNRQLGVFVLTPLGSVMPQTTAAAAARPAAGPAAAAGAGDDDDLVAELLVPNGGGGVGGGAGMERCLVPVSS
LWPVTARGAAMAREAPNRTLCDDDLAYAIALTEECGPNALLLSADPAVLTVTRLLLRRLVDLAPLRAAAEAHDRADRRHE
EVAAALAARQAELRDTLVRDPTTHQLRFATAADRARIEGEIDRLEKQEERLLALRRDAAMPAERRRDMARLEQEVAQALD
ALRQELGASRQRRERIERRAAAAAAAAAAAGGMAAAGRDPRQQQQYRQQQQPLQYDWQQQQQRRQYDNYDGRYGDGDGDG
DIDAAPYSEDADGDDDGDGDGYERNGYVSEGYGGGGEKEGRGYGGRNGGRDGGGGGGGCGGDPRLDQRRQDSSGWQQAPP
QQQPLPYTGPQQPFMQTGQPSVYGGGGGQPHPAAAVAASAAAGGGVELAGGGYVPVMSLHQVTGPPPQQPQQPQPYVTMM
GPPTAHGPQHAPHVQQQPQQAQQAHTHAPYIHVPQHNAYPHRPQPYPHPHPHPHTGPPPHPAYPLQPSPFATAAAAASAG
AAGAPAAAGAGRWAGAGGGAAAGAAAAVAPAAAPPEQGGPTGPAPLPVPLPPHLRPRHFSALQLRYVDVRVALLRLLDDR
GAINPTTTEVVEGALAAGGPQLAARTAGMEAAVEAAAAALQAAGERLPSDIDVIQHYLALLQQPLQPLQPLQPLEAWSGP
GAGARPGPGAGAGPGAAPAASAPAAAGPAWRGGLEIRGTDRTVTTLLSSAVLWASPLDSAATAGGTGGSSAATAGTGVGA
VASLSALAALKKIAIFEQSAKHNPRARVCDMDAYLGYAYRVPQLGLLEFEQRSEMDRLVDFGTKVGWFAPAAATADAAAA
AAVPAGDTPSSPSHSPLKSSGGSSALAAGLLPSPSGGAGGGGFGGGGGGNMRVGEFSVRVHAQSGGVLAGYSLTMYLLAA
SNTWACQRLAPCLPDPQRSRFLAGEALLVLVSLEPPGLSSRGSGSFGAAGGAGGASGGGGGAGGTGVPLVGRGSGSVAAA
AAVAAGAAAAAGAGAGVAGAEADGAPLRHRRRRSSSGTAAASAATAAEAAATAAAGSTVAFAAAAPTAAATAAAATAAAA
TGGAAGASAIGTAAVADVAAGTSGATALQSGTREQSGTREQSGTREQSGTGEQSGTGEQSGTGAAGAANGAGGAGPGAGD
ISAAPTAVSGAAAPAPDSAVAAASAPAVAPAAAAAAAALPGLAVAEDGVSASCDGPCRDDVRGGVGGGSGGAKAAAEAAA
EAAAPAAIPPSAMEGQVAVAMAVATAEATAVARVKATAGAHTAAPADAPLKHTGGEAAAGTPAPTAASKADAAAAAAAPE
HTAVPAAGGGAKPVSADAQAVAASGATAAAAATASATAAAATGSDVAHAAPLPLMAPPTPQAMDPASPTAAAAAAAAAVA
GGTAAFLGPMAAVASTAAAPRGPTAAVAALLSGAVPVLRQDQEGLEAAEAASAFSASPAEAAASAVAPAKAAGADALAAV
APAGAGAGAGAGAGAGAGADADAGAAAGAGAATPAQCGHVEATELPAAPAAAQAGSSAAAQAGSSAAAAPDTAALGAAAS
PRAGAAACALAEAAVGDAAAPARGDAGAAGDAAVGPAAAAGDGVDPHLADLAGDSADMDIDTEAGTDVDADLSPQKDLSP
QKDLSPQKDLSPQKDLSPQKDLSPQKDLSPQTELESASGRAEPTAGAARDLTPAPALGPAAEEAATTAAASGAPPLPQSE
QPSQQPPLPQSQPSPLPPLPQSQQSSQQPPLPQSEQPSPLPPLPQSQQESSQPPLPQSQQPSPLPPLPQSQQSSQQPPLS
QSEQPSPLPPLPQSQQRSPLPPLPQSQQESPLPPLPQQQQASPQPPLPQSQQESSQPSLPQEQQSQHALPPPQQHQHQHQ
QLQQHQQQQQPQQQQQQQQQQQQQPYPQQQEHMQASRLPPQYQPQYPPQQLQKPQQPQQPQYPPQQPQMHLQQPQQPHYP
PQQPQHQPQQQQQRQPPWLSGVESMPQGFLQLGSDGVDVGAAAGPGAPWQPPQQHQQPQPQQPQQPQQHQPLPQYQSQAH
PAWGAPPAGYHQQQQQQQQQQQQGPQLLPMVAGGPPPPQPHGPRVLLQHPPPVGPPQGAVLLTAGYYPPQPQLQLQPQLQ
PQPELQPQPQPQPQPHADPYAAWHAAAPYGFFLPPQQYQHQPPPPLQPQQHPPPQPPPQQQPLQQQQVQVQGQPPEYNPW
PPAYSSYPPGSSTCPPYAEPPPQQPQPQPQQLQYGAAGPYAPTPHLPYQPPPQAPAHTAAPAQGYGGGAPYGGYGNGYGG
YGGGYGS
>GBF96911.1 hypothetical protein Rsub_09916 [Raphidocelis subcapitata]
MDPSPGSAWGAQNGYEDLRRALNPPQQPAMRPSQLGAVAAMPPPMPPSPPPPPPLLLQQQQQQQQNLQQQHHLQQQQQQQ
QQQHQQLQQQRQLIPEAADPYAIVGQDPPRVAPPSLPLRGAAAAPANGIGSSGGAGGGGSGGGDGSGGSGGGDARALDAE
FLGRYYAQLAAAQLKDRAAQQRAPTPQHQQLLLLQQLDAQAQAQAQAQAQAQAQAQAQAQAHAQAQAQAQAHAHAHAQAQ
AHAHAHAHAQAQARRSLAPVPAFDAAARELAAAYDRGHFGERALGAPAGAGGGAAGAAYPVVPAALAPAELLPADSVMRH
LLLEHARLLIGTGGYQQRAQAGELIARLELGMLTRDSAVRSLLALYSDAVSAFSAGERAARAEVASETARADDMARAAAT
LSRALETARVTVGGALVETGGEPLDALRAEAAALRRARDEAERDLYEIRGAEEEAVSRLRQERAELAQSVAQLRAQQRDA
VRAAAAAAVAAVGGDGGGDGGGGAPGGGWVSAEELRAERQRNAALLRQLQDANAAAVRERARADEAAAAAAAGGGGGGGA
DDARLRALQEELEQERRRAVRAQLSEATVKRERSKLQRHLRQLISAAMQADAAVDTAGAPSALASPAVTEDFRRRLPPPG
ALPAPSVLGPAAFPAPSAAGGASARTLPPPPAPIGGGRGGGFGAGGVGGSGAGGGFGAGSFGVGGFGIEGGGGSAKGGGG
GGDGGGGRGGSPAASGSGGTSPGDAAGAAAGAVAAAAAAAAAALGAGATPGGGSDAGEAEGQTPEASQSGGSGSDAQDEG
SNGEFVDAGAMDHPSEDEDWTAAGDSSPGGRGGRGRGRGRGRGGRGRGRGGRGGRGGRGRWASGAAAEARAEEGGDEDAA
AATAAAAAATAAAAAAAAEGPVAPPEPLPGDGSGTEEADGPGGQRHSGDAPPPGARTDSDADMREATPAAGAAGRAARPR
GSGRGHGWRKGLRGAKSKGGGCGRGARAGGADSGADGGDEGADGDAPGAEQPEPGTPSGEGGGGGGGGGSGGEGDGTAAP
AAKGAAAAAAAAAKKGKAWSAERRARFEAKRAGRLAAAAAAAAAAEGRAAGADGGPGKAAADPAAAAAAAAAEGAATDEA
GADGGSTGQKKKGWTPARRAAYEAIKARKAAADAAAAAAAAEGEAGAGPGPAAGAGAEAEAGSGAEEGGSDDDSGGSGGE
GTAVAPPKALAGRGRGRGRGRGRGRGAAGAAARAAAPAAEAEATVRLANSKRGAGAQARAEPLLRRPGAEAAAAPRGKGA
AAAAMAAAAAVEAEVPSGAEEREEGAARERGGARARTAGAEAAAAAAAPDGGAEADDESEEGATPPSPSPRSARGGRGGR
AGGSGGRGHGRWSEESRARAAARKAATTAAAAVLRAGASAARAALKGESGYGPPPAPGGAKRPAPPADGGSASEAEAAAE
AARGRGREAEPGGSARGRGGRGRRGGRGGRGGRGAARRRARVSSSGEETPSDAASDASGDTSGDSSSGGDSDGDFMMAAE
RGGRARGGASARPPPAKKRRVPAKEQRRRQPEGLEAAPASGSGGGGEGSASPEPPEFLRLSPRSARAEVASLVASPGPPA
GAGAGAAAGGGSGSGGGDGASGAAAALASARKPRIRLPQWAQARRQQQQEPAQQQPGAQQAAAPEGQLSADGPRPAPEAP
SPPPPPSLPPEQQQRQQRAAGRGGGGGGGGGEGDAEREAELDLEGEEVEEEDGEDLPLFGRPASAPPRAEANGGGGGGSG
SGSEGDDELRALPKQRPSTAPRPCGPRGGGGGGGGGGGEDRDGGGPAAGAGGGASGGGGGAKAPLSRTPAAAGGSGSGGG
GGASRGGGAGAGVVAAARFELEANTARSSAQRPVEREGVVFGASFGPHMRVYELAGQVRSNISSSCHQCQGQHVRWQCTA
HMASLSEDRRAALLQTRTPAGFWSRQPHARGHASFCRKCIELWYPTLSFEAAMESCPCCRTICSCRACLRSGLRGLQLPQ
HSAELQLGFQRRALRLVAPHVAALLAAEDREAAAAGAALDALPRQALSDGERLICNACAATIANLHGRCPDCDWEVCAAC
CADARAASVRASGAAAAAAAPSPPPCPNRACSGGGGGLGLFRVLPDDVLRDLRNVVAADAADPSWGLGADAPPLPDAALE
RAAALASQRDPSAAAAGAGADADAAAAILALQRRRWWADPRVPPDWRRRAAARPGGEQDFLFSPHLFELERPEAQGGSDL
ARALLAERWLCGEPVIVRGCAGGMPWDPRVMARAQRELGNRAAGTERCAGLTVIDCAAGGGWQEEEMAEDTFFRGYLASD
PSGPLLKVKDWPTGTTLRERCRRHYQDFLQRLPVPQYTSPEPSFAAAGGVGAAPPPPGSDAHAALRRLAAPLPAAAAAAA
GGAGGAGGAGGGEEGDGGGEEGDGGAPAPAPAPAQLLPPAPLNLATAVPPSENPTDLGPKCYFGYGKEQESEAAGDGDCV
TKLHEDMGDAINILVHVQLPDAGAPHSPRRPAPAGAVWDICRRSDAAALRGWLGANAGLFRHGGEPVEALLGPGADLLFG
EVAMLQQSHRAALKAQAGVEMWRFEQRLDEAVMVPAGCPHQVRNLRPCVKVAVDFVSPESLGRVLTRAARLRAHGLERRD
EAGARSGRGGARGGGSEEEGDAAPAERGHADKVQAGKILVWGAARAWRALRLLLGLAGGDAGAAAAAAEDAAAGAAAGGA
GGEEEGDGERGPAPRGGKRRKVTPGAG
>KAG1666442.1 hypothetical protein FOA52_015112 [Chlamydomonas sp. UWO 241]
MSGRGRGRGGFGGGRGGRGRGSGAPVGPVARDDDGTVLSSAPLGPPPMFPEIELPEHPEITAKESLLLLRRNDLLNYSKT
SPFFLELVKQAKDGPNAGLDRFSMRDAKRLRTREPLTSVMTLTSEYFPEELFAGASEKRGKLHSQKQDAFWKAQGKKNDE
SGGLHRLDQLAQMEGKAGAAGGPGAAGGDDEPPEDLAPVDTDEEEDMEFDDYYQGEDFQDDEGYDDAYEDGGGGGDEGAT
Y
>KAG2427529.1 hypothetical protein HYH02_014575 [Chlamydomonas schloesseri]
MADRGRGRGRGGAGRGGRGGRGPGDIEDELDDNAAAAAAGGAGDEEPLDEPDDSPATRALHRVVGDLLKPANAQLSHVAK
LMLEVKKLAESHKADIGQVLALIPAPSSADPPPAAGTGTGVIAAAGAAGAAGAGAGGAASNLPSEEKQRDFQKASRRLEA
LVEAHTRPTDPKGLHIEVYIVAQRPRWLSSTIGLAALPKIYEPVDGKAFDVERFVKDEASTKREEWEAQALKDRERSRFG
GSSDKDDRYHKSSSASKGSDSKKDYYKKP
>XP_002499607.1 predicted protein [Micromonas commoda]
MRVADRSKPVAAPANSARVGRLARSRDCVSDLVTVGKGFHFEGARSHSSAGVQSARTGRARCEFTRGLDSELILGERIAR
SRSERREKGARTERAVAMGAPAGGGGGGRGGGRGGGRGRGRGRGGGGGKGGRGGKKVSTKNQMRNIQRLLKREGLPEKLR
LEKQRELEKLEGIFKENKQAERERKMAVKYHKVKFFERVKLTRAIEKLEKANPDERRRPDAVTRELESLRDDLHYVTNFP
KGYKYVSVLKGDAEDDAIKRKREKLRQIIKERGLADAALAEANEGGTDVAAAAAAKKDDGKEKDDFFMESDSDSDSDSGS
D
>XP_007514544.1 predicted protein [Bathycoccus prasinos]
MAYGYNEGRGRGRGGGGRTSGGRGRGGGRGRGRGRGRNSPAAAQNQQTKKPTKSIKNQMRDVQRMLSKAKNMPQKLREEK
EQELKDLEKAQKENLHAEKERKYAKKYHRVKFFERIKVTRKMEKISRIKEDERTEREKEQLKTLERDLEYVLHFPKHRKY
VSLFNDDEDDEDAKTHKNRRRERFRKEIKEILKAKAELGDANEGIVDGDDENEKARTNAVKSNDLDGDDFFLNSDDDDED
SDKKKKKKKKKENGSENSGSSSSSSSSSSTSSDSDSDENVDNNEKNKPEMPVTREPIYIPLPKAKQKATEEKKRPADAPL
RTRAEGGRKRRKKK
>QDZ17746.1 RNA binding protein [Chloropicon primus]
MTATEVDKGTTEERAAEAAGPTPAVEATKPEATEAGAAATEAGAGAATEPVEKEKGKKEGAMPAEKPSQDGEVVLDENTS
LYIRRQVEFYFSDSNLPKDTFLRGKVEEDEEKKVEIAVLASFSKLRAIYKKFFRVSLPEAKPGSQGKYEVPEKIRKALTE
ALRSSEFLELSANGTKVGRKDRLAKEDYAKVLREVDRRTLHVSPISSRATIGTIRKFFSSEKLGGHDILSVRLDPSEVKK
AHSRFAYVEFKTHEKAQEFAKEHNGKAEMDGAKLSLALKEDHVREVKERNDGFVRAESKGLLAKLVFKEEVGTLDYRDIE
EAFHSATKGTHRDYVEKTVAKDVREDTGSKRVYYVMLKKRDEATETFLQSFEDTAPLKIKVKSRETDVEATLQFVSKSKE
EVTEEEMNFWISNHFFLENRRKRKDRDFSAGGRGGRSVRGRGRGRGGGRGRGGRGRR
>GHP07028.1 hypothetical protein PPROV_000577100 [Pycnococcus provasolii]
MSMHAPMRTPSSMSKLRVRVAWLPASRLSLVTLGRPGRCGQPALVCACSSSSSSSSSSSPIDDGAAGPERGGGYFSAEAR
RERMQRDMQQARWADEPSNNGRPVVPTPRRRPYPSGETMGPPTLLAPPPVADGEEKPTIPFDALSNALLLVDKPRGWTSF
DVCNSIRRAATPNFSFGRTPKNKLAKVGHAGTLDPLATGLMLVCVGAATKSVSGYSSLDKAYVGSMRLGQTTPSLDCDTP
VDAEKPWEHIGVDNVKECLTKNFDGDIMQVPPMYSAKSQGGERLYDKARRGETVKREPCKVTINAVDAWSVGERDGDMDV
YNAGGDAPPADAEDTPDDDCDDVDSEQKRISALPISAPTARDVMFSVDCSKGTYVRSVVDDAGRLLGCGAYMTSLRRTRV
GPYEVSAAWNVDDLVDALWDAKRAAFPKPEGRRGNVGGRGRGGGRGGRGGRGRGADSTTNKQSHDKSRGPSIDEVINTLK
DDL
>KAG2427129.1 hypothetical protein HXX76_012639 [Chlamydomonas incerta]
MGDRASGDGGGRGGGRGRSGSGGGRGRSGGRGEGGRGGMSLGRGGGRGAGRDGGRGGGGDGGRGRGRGGGGGVGFAGRGR
GGGDGGFGGRGRGGFGGRGRGGFGGRGGGRFDKKRGAGGDGDGPAPKRTKTDAEIADAVSGFLATGDGSSGDAVAASAKA
APAAAAKGAGKGAKPAAKGVAAAPTAAAAAAAATAAAASAAAAAAAATAANAAAKAATAVADVSAPEAAGAAGHKAADAA
PKQKGKSPMNSNWEAMREKVVAAAKRPPPPEHVQRRLAKKKSAAAAAAEAAEADGSKGAAAAAAAAAGARRPGLVGTDTG
LTKVLALDCEMVGTGPNGSVSALARVCLVNGSGAVLLDTFVKPNEVVTDYRTWVSGVRPEDVARGRPYDEVVQQVGDMVR
GRTLVGHAIGHDLKALRLEDHPRTHLRDTSKWPGLMKALPNGRKVSASLKDLAATHLGLAIQQGEHSPVDDARAALYLYQ
KHHREWEAAVKAGQLTPIGGGGKKKEQGKGGREERGGKGRGGKLAAARRPSRGKAGGDDDGMLGAKGGVRKRAGAGSDSK
GKKGAAAKPLWTLATDPYADL
>XP_002952561.1 hypothetical protein VOLCADRAFT_93156 [Volvox carteri f. nagariensis]
MKRLHPTSRPLKQTKLTFLLPRLAPDAPPEQWAGVAPVALATEVVDSQHDREQALLEAAIETAAQTGNDRIDEQLNLTRR
PIGRPATTSRKLPLLAVLEALTTLGLSHNEIKLLVVQTVFRCGDQVQTAINQLHAQQPQLFHQGCELKHQTVTDWYRSWI
ASNKTKFTTAAPKSKPKHPVEIPPQVNSATLRPYIIGGLKRAGYASILADHPVAYLTWKHKIPPELVINGDQTGCNLFPY
SRETYARTGTKHVRGLGLEEKRQITVMVACSASGDMLPPKVIFQGSTQRCLPPVETCKAMEAEGWLFTYSDNHWANEETM
KQWVRSIVKPYVARVKADLKLPEDHPWLILLDCWNVHLLESFQAYIKEQCPGAIVKYIPAGCTSKAQPCDVGIQKPFKDG
TREAAMVAVQDKVRRQFNAGIAPMDVRLNLGTSFLKPLLPALLYTGWCKLKDNPDMVRAAFRAAGLLAAFEQATRDEALR
LKEEGEHLLFPRAASERQAQAEATAAAAGISADLTPQPTPGHLVLDDDEEDDYFEELKAQMKELQQQHEHQSLEEVQRLQ
AEAEAIPEETMDDEETPVVQRGRGRGRGRGRGGAGRGRGRGRGRGRGRGRGQASAMEAPTEEGGEAEDEEGDGMESEEED
GVPPSESEGEEDEEENDDEKEEEVEQLIVARQAMRSRGKRQIKIPNRMNV
>XP_007514797.1 nucleolar protein 10 [Bathycoccus prasinos]
MTSRASGADPPTTSLRATSALNGVKVYEVASSKHNPQFAADGKTNKKPSRKQRKDVNYQQRIELIQDLDSFPTCAHRGKV
SEDGQFLVVSGLHPPMFKCFDLGNLSCKFTRHLDSEIVDFQLLGEDYSKIAFLCADRAIRFHAKFGTYYDVRTPRQGRDL
AISRRTADLIVCGSSKDVYRLNLEKGRFLAPLEAKCEDLNVVGISPTHGLVAVGGGDGSVECFDLRQKRSVGRLHACGGD
STLENRTEMSDSEEKTGVTCVRFDDSGLNLACGSSDGIVRIFDLRSSRAKVTKDHMYGEPIIDIKFHETADGKKRVMSTD
KKIVKVWEQNSGDNYVAVEPRDGKEINDIVCWENSGLVFTIMEDPKIGCYFIPGLGPAPKWCSFLENLTEEMEEQKRETL
YDDYRFVTAKELSELGLDHLIGTKMLRAYMHGYFMDNRLYGKAKSVSNPFSYEDYKNKKIAETMEKERQTRIAPKKKLKM
PKVNAAFAAKLASGEKTASFKTGDADADFDNEELEGEPEIKNELMRDDRFGALFKDEDFEIDEKSEHYKLLHPNAAKVDA
RKKRELIEEHFDTFDTSSDEEENVKEKNRKEKDSKQKKTKKKDSKRRGIEVEEGDTSDEEEDDDDDVGGRPGKTGDDFIP
STAFAGAKKGYVFSNGKRGVGYYMDSKASKKTSTAPPTMGNKKAKKSSSTVSAKEPQMYAVKDAFHKTAYTKKLNSHVDL
PLIERAKLEGGAAQTLRDAERRNPKKTIGNREGFFDAAIPSAADKKKKGDKKRLVGFGIREAAAEDEENAFAAETHYRNG
KRRGVESIMHTSGGGRAGRGRGRGGGRGRGGGRGRGRR
>KAG2449530.1 hypothetical protein HYH02_005672 [Chlamydomonas schloesseri]
MSSLASSTPDGGRRRARSESGRSQGTRGAAAPNPPGSPAAAPPPAAAPTPAGRPRRAASGAAAAAAAAAATAVIMAPSTG
AYGAEQDQHQDQHQHREEEGDAEPTARQRRRRRRAGPLRARPADADEDGSGGDDGDGDGDDSSSGSGAEADGAGDGDGGR
GADVDPEDAMDAWGAGAAREEEEEEEPEEPEEEGGPEEGRPRAAGGRGRGRGGGGRGGRGRGRGRGRGRGGRGSQAPRVW
GPPVQQTSVRRLALRAAIELSVEVLREASQGFTTSLTATAAVLQVGPTSLKKKARQLGLGFWPYRAYQRLTTLMDAYKKE
IVELEKEAATLPVPPSRPPPPAAPQAAAPAAAAAAAAAPAPFLGLQLPPPLPPAGAASRAAAPSAAAAAAAAAQPLALPA
PAQAMARFLMSMPVGLAPTNPSMVRAQELQERIAELKSRLLECEQWWAGFVAAPCRDVGFKLQKDPFFLKIQDWTRRTYK
MTYRDRVRNLEGGSGGDRATTAGTSEDGEGDEDADDDTATLSGEELGDDDEMEVETASDSDAAGRNRRRGRSRQHGQPQR
RQPQRQAGPLAALPRVASRQGRGRGRGRGRGAVATPVDAAAGGPTAGAAAAVVRTAEAGMPRVAAAPAPAVAAAAAAVAE
MGLSPPLLQPLQVVAAEEPLTRAMKPLSRSPQTQQRGRQRRAAASAEAAAAAVVAAGCLAALDIRRSLAAAAAAAAEAAA
AAAAAAEMEAAAAAALPPPLTARAAEALAEAAEVEVEVEMEVEVEAETRATMAGGVGEEAAGARQDVDMDVGAEEAGVTV
LVNEPLPSPPPMPTMPPPPPQQQQQQQQQQQQQQQQQPPGPLPAALPTGCGGGVPVAHTAAEAAAAAAPLAAGRALPPGN
LATPATSSCSPPAAAAAAPCSRAGDLLAAPCVAGAPAGRQGVKRRHEDAGGQQAGSVPEASQQAGQERAQPPREAQQQQQ
QQQQPATAMVPAASLSEPWEAAAAMEVQVGVEQQEQEENGQAGRRCSSGNKRARSGSPTAIPAGASDASCRALEPPALPR
QPAPPPPPQQQHHRHHHHHLQDLPRPPPPPPLSQLQRQHRHQHGASRAAAAGAPAAATVPLGGGAARGVNITTAVPRDAQ
QDGPHHHHQHQHHHLLQPSPPLPYPEGGQQPQQRQDEDEDWMVLVEHEVERPPAATTTAAAAATATAATAATAASATAAT
AATATASAPLATQVQPSRPVPVPVTSMAVTYAPLTLPTSKQLPPPPPPRQLQPPPSPRMATPSPPAAPAPPPAPQPPAPP
GAMQSAAPPPAQAAPQSFPRLQPGLLHSSPLQPQPQPQPQPQPQPLQVQAPEPQPPQPSQPQSPLPHAALQPQLMQSAPQ
QHPPTQLHPPPQLQQQQQQQQQQHPPPQQHPPPQQHPPLQQPPPQQQQLQQQQQQHPPPQQQHPPPQQQQQPPPPQPQAQ
AGPALIPPELAQQLTALRRRVAALEAEVRQRDGQLKEAAHAAEVAALRLKVAEQQSALERMEADRLRRELQLLQERQ
>GBF90592.1 hypothetical protein Rsub_03164 [Raphidocelis subcapitata]
MDPAGPAQPPRPPGGGRGRGRGEGERAGEGGDEAGERSRAPHSRSTSSGSMQQQTPRGTVPLEAPVDPMARTIAGAEGSR
LLPVRGIKQALSGVLNQPAPAPATPAAAAAGGGGPSTSGGSAAADQQHGGRGGRGGRGSRGDQPSPSGAGGRSRGPNRGG
RGGGRGAGGGGPGSCSSSVDGDGSRPHSAFNSSSRANSAGLAGGGGCDWGPDADAPPGFTRAVTPPGGDYDSPPGFGPSP
MRGGRGAGRGGRGSAGAPPAVIRFGYDGPRPELPQEGRGRGRGRGRGRGRGRSASGERGGGGDRGGGGGGGGRGRGRGRG
RGADGGAAAEDGAEWRAERGGGSAGGGAPRQASRSGYIEPPAGADDAAGRGRGRARGRGPYVPPFRMAGRMVVHGRGPAA
AGRGDGGPDGGGGGEPEGGEPEAAPAAAAAAAEPPAAAASAEGAPAAAPAAAEAEAEAGAGAAPEAEAEAAPALQADAED
GTYGEEALGEDEEEEALGEDEEERDQEAEDEITEAAQELRNVAGGARRSSLDDRRPSPEPGRRPSGDGGGGGGGRPPLPP
APQPGRGGGAAAAAAAAGADADAAAADADAAAADADADAAADAEVAAAAEGEEHEAAPLIGAPKGAVAARAALAEAAVAA
AAGRVTPSPRDKPRPPPPSTGRVAAQVQQLLEEQTAAAAAATEPARPPTREEKEPRDAAPRPPDKPSRVCVVCTEPSDAF
AVGACDHSDVCAKCCLRLRILYRDVRCPLCKAEHGTVYLTAATAVASAPPSPRGGGGADGGDAGGDAAPPPPPAFAELEA
ARAARPERFYAGCRWAPGVLVDKTVPEEPPQLPVGGTGSVAAAAAHWHWQMRWRDPLHVQLLQWTSRSCAVCDPQGRQRR
PFGTPKQLREHMHSAHGRSQCHVCIRAARRFPLELEAYSDPDLEAHLGAAHRYCEFCDEFFYGDDEMYDHMRHNHFLCGI
CQASGTPHLYFADSDALRRHYAAEHHACTEPDCDGALVAFATEEELRQHVIAIHSSVMPRWDRARARPMVLELPPLAARR
GAVGADGPAAGDGGRGERGRRGRGGRGRQQQEPQPQEQQGGPAAAATAGRGRGRGRDRGRGHGRGAAPAADATPPAAAAS
GLSADDFPVLGGGSGLQMIDDDLAKVVARCGCGRRELHLLLRRGEAAPAVPCDRACEAAARRSRIADAFGVADPERHAPY
FERHRTVSYGPDLIRLAKEDPVFVERVEAEFKALLADGSAKRRALPPMPHARRAAVHEYASEGFGFSSTSSGHEPHRAIT
VFKTAASGVPTQLLSLAALLVDAPTRAPGAAGHARAGGGPGAAAAALAPHEQALRLTEIAPGADLRSYLVRWTDHCRVVP
QDGGRAALVVFSKASQLQDCRNALGGGVRGVFRVDHTYSQAGPQQQQPQPQHQPRQRGAGTSAAGAAGSGWRTVQAAGAA
AGAAARAAAAAAGDPWADEPRPGRGPVTAAAAAASARAVRENWEEEEEESAPSAPRRAPLPELTGANRWAALGGEGDEE
>GBF88279.1 hypothetical protein Rsub_00991 [Raphidocelis subcapitata]
MTPPAAPAPAAAAVPAPNGARRPPPAVAPGPAPPPPSAAARQLQSTLALPVAPAGADRARAALAAAVAPFTALGTGRIPA
SCEVAEAVEAALLDAWPAARGADPARRALVTLLCVQALAAAEEAARAAAIEAEAERRGPAAAAAAAAGAAAGAAGIGVDA
LAALLPEPLQAAVGLGGGGGGGGGGGGDGSGNAPARPAADDEEGGGAAADGGDAAAGGCAATAAAAPPGSPATPPATSAD
GRSPLDGLPPGPAAEALLRSLGADAASRPLLLLAEARLAELGPAAAWACAQEAARRRAAAAAGAAGSAGSGDGGSGGSLQ
QLPPALELFFDLTRPWRVDSELLLQLAAACAPAPPPLRPYQAECVRRIFESAGANWVVVAPTGSGKTRIAIEIVSALVDA
PADAAEPAAGAAGCAGPDQGAAGQAEPAASADAAAADAAAPPLPPPWPGARPRKALMLVPEVVLATQQAAALGAFSSERQ
LTPATWPAQIAARDVLIATGQSFLNVVIARPEAMKEIGLLVLDECHHTRGDSPYASVMQRWRALAESDPAAAPQVVGLTA
SPGGDVSVEGTEELVSGLARALRAQLLAIDDAEARAQAAETARAAAEVAAAGGRSGGEGPAADRKDRKTCRERALTLPMR
EVDGEVWRSLTLALLRGLDRFGAAVRVTNAMAPSRGAAPRSLDALESMAAALDAHAAQRPAAGELEGALPRMDAAARGQL
VAGVCKLLRDLSEATRGAGQLPLEMRRCLRLLEVVRQALELVEDAGFEAAVAFIGRTTLQIASAAANEEALISGHHHHYH
GGGGGGGGGGGAAGGRPGPGAGRGPPPRGRAARAAAASAAGLRAAAEAAAAAVALGGGGAAAAAAGVAAADVDEEGDEDE
EQGEEGPEQEAAAPAEADGASGGGVDTCQPSDWEEGSDSDSGDEGSEEAAGAAPAPAARAGDGGSAGAAQLLGLLDYSSS
SEDEEEVEEKGEEPHPGGGHNGGSGTGGEPLAPAAAAAGPAAADDGGGWCISSAPLVLPPDEAAEEEAVAEEIAAEAAAE
AAGGAAAALLDAGDAPANPAAARRAAAAAAAAAAAAAAAAAGVRMSTHRRTRLWAAAARAEAEAAGLPFPLDLRGLVSLL
FEGSVLGVPRLVLLSVPGYRNNGPVSKGYDHGGPTDSDTGGRAGADAADDAAGSKRGKTMFVSPAAAAACGALRARQPSP
LPPRTPQQQPRWQPDGGAPPGAASQQQRPPLLQHSFTLPPQLHQHPPPHQPWQQLASPPQAMLQRALSAPQPMQMQQQAH
APRPLFAPQQPPFSQYQMQGSGPSLLPPPHQQQPYGSGPMSACLPPGQLPLSGQLQINGRPPLGLPPQLGGPAVLPPFQH
SGAPLNGHAPFPTPLPQLQQQQLQQQQQQQQQQQQQQLQQQQQPFAPHGAPQQPGVCSAPPPAFGGLAAGCFPGQHQMMQ
PPPQMMPPPQRPQGALPPFAHAQQHQQQQAMQQQAMQQALQQQHAMCMQQQHMQQLQAMQQLQAMQQQQAMQQQPQQQPQ
QQMPAMQPPGMQQFQQPMQQQPQWSQAGPGAPAMMAPPAAAGPFLHHHPAANRPLPVSPQGAAAAAAAPRAEGDSPHPAS
AGSGGDGGAPRPEGAGAAAALDEAAGAGSGGLLLPGEELFPRLGALIDYLSGFSGQEGFHGIVFCKKRQVVFHVAAALRA
HPELSFLDEVLEFVGVNDSSAGAGGGGAGGSGIGGAGLSLLLGCGGGALAKDPYVRGMSGRTQQRVVARFRAPGKRLLVA
TSAAEEGVDVPSCNCVVRYNVASSGTQRVQSRGRSRAAASEFLELVSAPGAGWGGVFASEAALHARARREEANTAAHLAR
FAVGGGGGGGGRPWPALQGAADGMDWEEGGGAEGGGWGWGGGGQGGFGGFGGPGGGRRGGGRGRGRGRGGARGGGRGGRG
GRGAGRGRGRGRRGGRGPRAGGRF
>PNW77175.1 hypothetical protein CHLRE_10g425501v5 [Chlamydomonas reinhardtii]
MPPRRHDGEEEDGGGIMGSILFGNIDEEGRADVDYLDEDAKQNLGSIAAQLGKEDNLAQEVADDGRGGDGAAAAAMVMPV
AGAVNYEAETEEVEDYDAPPRAAAPPVPMLHSSLGVQAYMQQQQQHAAGGGGDDYDDYDTPAAGGGGGGGGSAQPAVAGA
AVPAGLRMAPGVPSMAPGVPLAAGAAAAAGAAAAGVAGVAAAVDLDADLEAAFDSPEARQDALGVEYLTVLPSGERVIRH
TTLHIFTGDRHAADIREAAAENYAAAATARERQLRMQKQHAARLAAEAVRRERLAAAAVAEAAATAAEAAAAGAGAGGAE
AAKAAAAAAAALELDPELDEQRRAAAAGRLPAALVDDLALMRPGPGAAAKTQAEIEAAELAAALAAAQAAAAAAAAGVAT
EEELELEFEDEDLEGGGGAGAAGGEGAKRAAEVEARPRRPCDPSKCPIHSYVPGPMVLLPPPPPAVAEPAAAAGPAAPGD
AAAAVAAGAAAAAGQPAAAQQPQAAGAAQPPVATLQPPAAAAAAGAAAGAPPPAAQQPTDPVTAASAAAAAAAAAAAGRP
HQSHQPLGTDDDPYEIVPAALTEALAAELAAALRLQRRRDSAAWDPDPGDLGDDYLADDLAALSSAPPHMLGLVPEDLAY
PVFQEDWEEGILWEGADAEGGKGGEGEGEEGAEEADGLADGDGRAGSPQPARPASAGGGEEEEEEEEEEEEQAGASGGVA
AMDVDGGGGAAAAAAAVVMAAAPQKRLATAAARPPVVIKPNGPLTAARVWRGRLPTTAGGDLLSGKLRLAAVAAAGAGGK
YEEEVPLAMLGRPLARPLPRAPDPAAVDEPDMRLYTDGAHPQMLRQLEHSGYAPPGPGAFARSSARYFHPDLALAKGTPW
VEAAAGADAAAAAPPPAAPLVHNLNDPALVYRAQAPLPADPSPAAAAVAAAAAARQQLVLARSAALVAPPVLRKKVVRGP
IMEAAQSEVIGRQLAAFNVSQDSNYTHQVKARVDRTQKSLSKHGTPAIILATLPARLTRDDLIHFHRPRAVWTPALAAAR
AAAALAAAAAKAGKEVAYMFKSINGAVLNRIMDSSHSFKTLADVLAVRDGAGRNALDIGFPQHKELPWRLLGGWPLAPLS
PHTHLAEAGINKPQNHLYVLLPALRLVSRPHLPEPGQPLKPPSAFSTKASLTATGGRVVLLEYLEEHPALLARPAMGARL
LTYYQRRDDQDMTHNNLTAPGAAPGAGGGGGGGGGAGGAGAGGGGGKPGPAGGRQLWKLGTVQPLGPENTPFYTPLPPGL
TVLCVDTHMFKAPAAPHDPRPSDFLLVRAPNGFVQLRELTGTLTVGQQHPHERVPDPWDAEWIKGYNGNRVFVAVARALQ
RKEKQNPAAKPFVTLKEISDQLPGIPREEVTEEAKLREMLRPDVVCAYESMRAAELRLKGLGLGHVQHLTEVARNEPERW
QAAVRQLAELNPKAGNALRLIDWAVNTAPWVTTGSYTTATRGDMRHSTWLRVEGPFDPTGRGYGLCYQADWNRVTGRPES
LKEKPPAEGSITGTDADLRKLGHEEAGRMLMGWGVKKEVVDSMTNRWRRIDLVRKLATQAALEGTEGFNQHYVRMQKINV
TEKIGGARRTAAAILQKQLDALRRDRDWGPPQEDYGLLRPLSRRSAASSAAAAAAAEDEEERRAYAELAREGFLGAGGDK
AAGGKPKKGGPLEAKAKDRRIRRTLELLGPPDPDTGVPAVVGRRELLYRDRMEMQTVNRGLNRGEQGGFGQAVLHPPASN
FMPGPYVRTHTTRGRGRGRGGGEGRGTYRRRGGGRGRGGGGGGGGADGSGDDHDDGSDDDDEDDPEARVMRRMAAGTTRR
AGKPRPEPKEEAAKEAKEAKPPKERKPRPPRDPNAPPKPRKPAAPRVKQQANVCADCGQPGHKAYTRQCPNFAGEVSLSD
TDETETEDMLDDGGGGGGADGGIDGGAAPTDSAAPAGTVTTTGADGAGGAAADGTPGGAGAGVTPQTGGRAARRRPSKKI
REEEEEPIDEDDEDVVISEDEDWDAYASDEDLPMNRPRGFGGGGGGGRRRGGGAGGAGRGGGRAGRGGRGGGRGAAREYR
ERAPRQKRFKEEFDLIDDDDDEEEDIPEEPDEDFNDVLEDEEDEGEDWMEEGSEDEEAPAAKYKPRGTTNRARGKPPPAA
EPEGIAASRSRRAGAGAASGGGVPPAQDVEMAVAAPPPAPVVAAPQRVAAAPPPPPAAIAAAAPVAFTPPPMPVYAPPPP
APVPQQQYRAPPPAPPPPPQQQQPRQSHSTASGRSQRAARAAGSKRKYVEDDDDDDDGGGDEEEEEDDDDDEEGGGGSRR
RKRGGGGGGAASSAGGAGAADGEAAAAGGGVGGGGGRGLEMTLPRAEATMRKAYSGVLLAARKVNLALNWFNKAPDVREM
KDYYNFVPQQNVMCLEFIEQKIGGKRPGSTKVADLQYASPAQLRADFQLLHDNCMKYNEPGLSPYNFPPAREAAGRVLAA
ADAALAKIQNSRPLLAALEFANSVEHWIQCTRCSKWRRAQYEQYARLRTLPNFQCGHIPGRGCAEPCDGCAKPDGCECVA
>KAG2430324.1 hypothetical protein HYH02_013801 [Chlamydomonas schloesseri]
MRRNRAFHAQAVAGAAPSGTPEDAQRYYKPTFSVDPWRQLEEAQPRVWGEAAPAVAPTSSGAPELSDRGTVRGGGGGGGG
GGGGGGGGGGGRGASGRAGLAGRGRQPHNTVAPQRQPQRRQPQWHELPPPPPQQQQQQPQEAWPAQEAWAAGGLDGPAGS
HVYTPGCGVSPAPQQPPQQLTWQQQQWLRPQADGTSDVGGGGGRGTQAAAPGLEAGASQQGPHAGGRGRGRDGSSSSRSS
NTMRGGRGRGRGRGDGGRVGHRPHNDQQAGTGAAVGRGRGGDGGRGGGAGAAGGRGRGRGSWQDHHQQQ
>PSC73625.1 FAM98A [Micractinium conductrix]
MAVSENRAGDLLDRLADCGLGDGMSEDDLMSAATREPLRACCVKLAGRLWALLSGPAGPPEDPRALQAAAVALRRAADTE
AAAGEGRLDAALNRLAATVDPGWPTGQGRLPALELLVAAAQAGAMVAAGAGADESQLPDADDGAEDLDTTDPLAYELSAA
LRGIAALLQLELSGAASGSAAALASAALARAQQLLAQLPAGFFEPLLPAGLLGGEQMAKLSEVDAALRYEYALRRRMLIE
RVNVTLQSFLWSPRLEQKGTKAEAAAVAEAAAKHMPADPQVQTQDVFTATLADLLAILEKATSGETGITASVKSVLIGKV
PDRGGRPEGRRREAEMPEWTARRVTHGGSGRGGGHHGHGRGRGGGGKSENTSGGGGGRGRGGGGGRGKKEVS
>GBF92755.1 hypothetical protein Rsub_05124 [Raphidocelis subcapitata]
MPSLSKCLERTRFVTSDYTLLPDALAINFTMQYAGDHDHPLREQELPAVFADRRLSVLATYTGASPWTSYGADDLTLAMP
GSINEPFKPTEDWKKKRTHVVEGSDPSKKAEPRTFVFKRGKHGSLLAPLEADLRRMMLPNTALNLRESKRNQLKDFVSVA
GPLGVTHFLILTATDNSSYLRIAKAPRGPTLTCRIRGYSLVRDVASSLVRPRMPPNAFKTAPLVVLNGFQSGGQHLQLAA
SLVQAMFPAISVTSVKLSACQRIVLLSHDRAAGTISLRHYSISTAPSGIKKSLKALLAKRALPGDMGAMADVSELITRSG
YGSESEGEDAEASRVTVETETKSGKTLAKQSRVRLHEIGPRLELEVVKVEEGLCDGAVLYHAHEQRTAAQTAEQQRRVDE
KERLRAERRQQQEANVRRKATDKKRRELLEAAAKARKEGRLPNDGRKAWWEEELEAAGAGSGSGSGSGSGSGSEGEEGGG
DRKRRRPGAGPRGGAAEEDDDDAEWYRREVGQEPSHEEAVGFRRGGGGGGRGPRGRGRGRGGGGRGGGGRSGGRGGGRGG
RDGGGGGRGRGGGGAGGGGGGRGRGKFQRRG
>XP_005843752.1 hypothetical protein CHLNCDRAFT_59143 [Chlorella variabilis]
MRRSTAQTRPGHGHYLPPGQLQQQQPFSQQQQQQQHAEHQVAHHPPPHHARPAVAAAPATGPTSHLTTTSFASLPLAAAS
QRSLTEVLRFEFLTSVQEATLPAVLNGGDVMARAKTGTGKTMAFLIPAVEALCRAPPRSGSGISVLVLSPTRELASQIAK
EAEALLRFHPYKAQVVYGGTNINSERNRLAGRCDVLVATPGRLIDHLENSGLAATLQGIRTLVLDEADQLLEMGFRPAIE
KILSFLPKSRQTLLFSATMPQAVQQVAGLALKKQHAFIDTIGEEDSATNTQARLPAAPREAPRPLHSPRVEQSYALVPME
DQFTAIFSVLRRHAQTTPDHKIISARDKASKEFRTATSAILFSSDVSARGVDYPDVTMVLQVGIPSSREQYIHRLGRTAR
AGRAGVGLLILMPEEQHFMRQLRDLPLTAEPGVPTTPQDVAAVKAGLARVGDRLPDMAYAAWLGFYNSAKGMGWSKPELV
QQANRFSAVMGLSQPPPLQKKTIGMMGLKGVPGLRIDDSGGGGGGRSGGWGGAGANGGGGRQQQARPAQVHQGASYGSVG
ANGEGGAGRKRGRGNGGGRGGGGGGGGGRGRGPPPGASNY
>KAG1655479.1 hypothetical protein FOA52_008674 [Chlamydomonas sp. UWO 241]
MDTSGRLALMPYAIDARLDEFIKEIMDSAPPAGGGVVSASFLIAKPAVGGIGVEPRRGGVLRVLFTVASDAVADTVVRSR
RNLRDVDPSAAVFDVLSDREEAQHRALWPAFLAAKAAGKRAQFHRARLVVDGERRKKRTHRVDAENAPTTKGEPRTFVFR
RGRHGAIMADLEKDVRKMMLPSTALNLKESKRNTLKDFVAVAGPMGVTHFLMLTATENSAYMKLAKSPRGPTLTMKVASY
ALMRDVASSQTRPRVPQHAFRTPPLVVLNNFGSAEHMKLATVLFQNMFPSINVQKTKLAACQRVVMLSHSPETGLISLRH
YSIGVAPSGLKRSVKKLLGSRDVPDMSTMTDVSEYITKSGYGSESEGEDAEASRVMLSQDMGRGNAANHQSRVRLYEIGP
RLDLEVIKVEEGLCDGRVMFHAHEKRSKDETSAQQLAHEQAAQLKVERKRAQEQNVKRKRLEAARVEMGKVAAGKKPRRG
ELPGEKSWWEKELENAEREAQAEEDDDEAYFRDEVGREPDHGDMIRSNYRGKGVGRGRQRGGRGERPEMNPRFAPTDDYW
GSKSKTSGLAGGNEPGVAKLDGWGNEIGAGARGSEEGEGDGRGDAGEGGRGRERGGGRSSRDGDDGGGDGDGDGDAGGGR
GRGGRSSSRDAGDGDGGRGRGRGRGSGRGRGGRSADGGGGRGRGGRRGG
>XP_003061341.1 predicted protein [Micromonas pusilla CCMP1545]
MGRDGGGGGDAGANVDFSGIKVVESNGVKVYQVTGGGREVPRWMTESNKRKLRKDEAYRRRVELVQDLEFSVASSRCKMS
ADGQFLVVTGLHPPQVKVYDLSQLSMKFERHLDAEVVDFAILGEDYSKLAFLCADRSINFHAKFGKYYSTRTPRQGRDMA
YVRHTGDLVVVGGAHEMYRLNLERGRFLTPMEARGGSLNVIGSCPTTGLLAVGSEDGTVECFDPRTRAAIGELNVTRANG
GVTAVRFDPNGMSVAAGDGEGLIRVYDLRSSRPVLTKDHYNGFPIKDLKYHTGVDEKRRVISADTRVVKIWDPSADGKAR
SVSRRVPRCFQSRHTSTPFNSASDAFELHPDIASYGPSTQPFAAIEPGSEINDVCVWDRTGLMITALEHKTLGCYFTPAL
GPAPPWCSFLENLTEEMEEERTTSTFDDYRFCTREELARLGLDALVGTKMLRAYMHGFFVDNRLYGKAKAIAEPFDYEQY
KRDKVEEKLAAERAGRITTKKRAPKVNAALAARLETRGDASEKRKGRGRRRDDPMDSDDDDVPGGGLLEDDRFAAMFKDA
RFEVDEQSEAYKTLHPNAPKLSKSERRELLEEHFDLDEDEDEDVDDDERQNAADASARAAAAEVSSEEDEEEEEEEEEAD
APAPAKAEKDFGVKMYSVKDERHAAAYREGRRAAASNLPLAQRVALEGGGGGKKARATGNKEINWEAGGGAEARRRGRED
DGAEDARKGPGPNREKPAKRRGVGGIIAGGGRGRGRGRGGRGGGGRGRGRQ
>KAG2440318.1 hypothetical protein HXX76_004425 [Chlamydomonas incerta]
MTLKVSAPDGVKVYHITSGKTLPQWIAENKKKSLKKNDEYRRRLELIQDFGFKSAAQRVKITPDGNYIFATGYHPFSLRC
FDLANLSMKFERNLDAEVVDFQILSEDFSKLAFLCSDRSVMFHARFGSYYRTRVPKFGRDLAYFAPAAELLVVGSANEVY
RLNLAEGRFMSPLPTAAPANNACGVCPAHGLFATAGEDGQLECFDMRQRTSVGLLDAAAAAGAPGQELTALRFDDSGLHV
AVGTSNGLVALYDLRSQRPLVVKDHMYGSKIVDIKFHSYGADAGAGNRRVISSDKHIIKVWNISNGENYTSIEPEGADIN
DVAVWPDSGLIMVANDSPNMHGYFVPSLGPAPRWCSHLEALTEELAEAAPTVYDDYRFVTRSDLSRLGLDHLLGTSLLRA
YMHGFFVDNRLYAKAKALMDPFAYETYRQQRIAKKVEEERTARISILKKLPKVNTNVAARIMAESAVAAAKAAEQAAAAA
AEGEEGAAAAAATAAGGKKPKVSKEAAAAAAGANMLSDNRFSAMFEDPDFAIDEEAEEYRMLHPNAVREKRAENDLLREH
FQEVLDKEEESDDGDGDDESGDELDEMGERPSAASGARPLDGNAKRSRGADAKRLPDRPAAGGDAKRARTAGGAGGPSMF
VARDAAAAEAFRRGESLAEKLNQPLADRMAFEPASAPPRRLGGSREVSFVPRGGGGEFRGGRGGGGRGRSPGGRGERGRG
ERGRGGRGRGGDRDGGGGGGDRGGGFGGGFGGGFGGGGFGGGGFGGGDGGLPRGGGRGGGGRGRGGGGRGRGGGGGGRGR
GGGGSRGGGGGRGRGGGGGGRGRGRR
>XP_002500244.1 predicted protein [Micromonas commoda]
MSGLPVVLCVAEKPSLAASIAGFLSEGKHRSRRGGQEVHEFERDFNGARCHFKVTAVIGHVLSIDFPAKFQSWDLDPAIL
FDAPVQKKEATPKARVVEHLEREAKGASHLILWLDCDREGENICFEVIDACAPVMRPNRGDTFVHRAKFSAVSKESIERA
MRTLGAPNRAEALAVDARQELDLKVGVAFTRFQTRFFQGRYSHLDASVISYGPCQTPTLNFAVQRHLEIVSHTPEDFWSL
HVEVRSTSLGKTLVTRWERERVFDGDVGEMFRSMVAGDRHALVESVEETEEFKRRPPGLNTVDLLKAASAGMGMGAHRAM
QVAERLYIQGFISYPRTESTAYPPGFDLKGTLKAQRGHPDWGEWVEELLAGSMTKPRGGKDEGDHPPITPVRSATESAVG
GGEAWRLYDFVARHFIASVSPDCAYVSRRATLVAGGERFRVSGQTVIAPGWTTVMPHRAVEDDPLGEIERGESLPIATVE
LRQGATSPPPYLSEAELIGLMERNGIGTDASIPTHINNIESRKYVTIQSQGGRRVVPTDLGVTLVQGYHRIDPELALPAV
RSHVEKQLDMIATGKADHESIVRHTLAQFAAKFRNFVDQIERMDTLFEASFDPTCSSGKPFSKCGRCLRYMRLVSTRPQR
LYCPTQEEVLELPAGTVKLYNNRECQLCGFELLLYQNGDRTYPMCPWCFNHPPFVGGSRPTKGLVSGAPHPRAHPIVDAL
VVCPCPECGEDDKLKGREGGWLMLEPVGGPRWKFVCTGCALVVKLNDSVHRVTVDKLDVCGACGARCPTVIYHKDRTPLA
GGETAHVACLACDDLLNSSIELARGRGAARGGGRGGRGGRGRGRGRKPPSDHDQKMSFKDF
>XP_003060261.1 predicted protein [Micromonas pusilla CCMP1545]
MGRFGGGRGRGRGRGGGGRGGRGGRGGKAKHNGPALPRALATELEEAEQLADGGVGHREKSATRSGFEGSVTGGRDGPGG
TRGGGGGRGGRDSALDRKQMRKRAKEEEKARRRQWSERRARAKKTDEIRGGGGGGGGGGAGKKKRGGVGDDDDNGDAKPG
KKRRASRDDDDDDDARATAKLSKKKNANAKPDAAERPTELPPKKIKLSAEDRMGRARLEAYRADEAEQKRLMKKLKGRKG
AEDDGLGFFFDALPGLELLNDDGGKGDEGALKRAAREAAESAGKKRARAAKRDAMAEEDEEEDDDDEDEDDDEDDPFGMG
PDVDSESDDEGEYSHDESEEEDEDVAEDEEENPPRAAAAAAGKYVPPAQRAAALAALEATAAAGGASEDENGPEKKTAAA
DAKAAKAAADAARALRGLVNRVGEANVAAIVAEAASLARGDRSIPRRAVGDAATTEIMKALVEGPKASERYAATLAGFIA
GLAGELGPEIAARFGAALVDALRVARADDRARAASNVVAVFSRLFVCGLFPSAVVYGLLKELSRTLTELDATLMLGTLRA
AGSRLRHEDPAGMKEFIVTLQGRVAELTAAGAGGTAGGDGAAGGGGGGLTRRARLMLDMVVDLKNNKKTTPVANANGERG
GGAEDDQWGFPTAMSKWLRSSAAVGDAAVALRALAYDRLQRAETRKGQWWLPEAAGTDAWFAARRGQGAGDAARAASQSE
GLELLNKARGLRMNTEARRAIFCVVVGAEDYADALDRLLRLPLADKQDREIPRVLLECCLQEKAYNPYYEVLARKLCERV
KKHRMTTQLCVWDQIREISPAASSSEIAEDRGRDAPPPVSVRRIANLARFFAGLLVWNALPPVALKASQTASRASPFASR
ASFRFLRTSFLSRAGNHTRCHA
>KAF8057881.1 EMB514 [Scenedesmus sp. PABB004]
MAQEGGDAVKRGLEGAEEEAQPAAKRVKADAGEAEGAQGGPEGAEGAEGAAGSDEELGEADGDAGDGDGAADGDAAAAAP
ERAVEPVTLGYRTFKNGTEASDYISDILKKAKPGEDLNEYELLLLLDLLQKGHPRASEKLAKGIKSIRVDEMRVGTSSSS
CFHIQALDGSLEDFSYRKCLLALFPDYVMKDPANRGRGRGRGRGRAAAGGGGGRGRGRGGDAGGRGGRGGRGGRGGRGGR
GRGRGRARQPRAVSSSGAGAGARARRRTACAALPARSSQRAMASAQAPTGSEARAPGSEDTIQPLPELADGQQGTSVARK
SNYTAAVSNAAGYLCHIELECTFNVPPDVIFAIFCHPDNAGAFRDIKCVGYRRVRQEAPGLKVVEVEQCGELHVMWVRRV
FKTYLNVTEDARDPACLRTEFDLLRSDLLSRFHGSWALRPKRDAAGRVVGCHAVLQQDVLPKGAPARRGARAPRRALRHP
APRAPAAHPAPRWRAPGVPSFFAHLPVLGGLLRRVSLNTIQRLVEDILGIVDRVRGPARRAPRAAPQRRARSLAAARESG
PPAAHAPPRAGRRAQYVAAGEGGGAVDHGRLDAVIAAIAAERGHSTVSAENRPGSSAGGAGAGTQGGGANGASNGASNGG
QVASFQLDDCSDSSSEGDDEQQGQQQGEEQAQQGQAQPGQPGQQQQQQQQPVGGGSRGGGGAEVPSVAAASPCAGGAAKY
GSRRRRHAAEAPAVGVLLDVTVHDHVHAAMSNRKATPKASLTLVEKKDDGWKFAHSPSGAADFNVKQKMGKKVTLGVGFS
DNTVRKIKSIPGLVLSADVQARSDTKLSISHNIQSKASKLGLTHDRKVGGKKCTLKLNYLTKSRGVMGEVISALAPNKKA
TVAFTDKQVTAAKIALSDGPWTYEPSYNLVRKAPSLAVSRPLHGGKYKFGWNLKTDDLSLEYAYKAVKLVALKSPSQPVP
RVACSFETDLEF
>KAG2487576.1 hypothetical protein HYH03_013855 [Edaphochlamys debaryana]
MPLQATTRVNTMAKTTGGGAKAGGRFEECAKEAHKRAEDETGRRETIGNDGNLEVLYFLRLINEKLRQEDPDGHTHYTYS
KAAKGVADATSRLRTKEQLLKVTGIGPAVAGVITGTLWRLFPPADPDSEEEQIERERAAMAAAPRAAAGGAGRGRGRKAA
GATTATGIAIGPHDLPFGDEVLVGADGRPAAPPGIGRGRGRGRGGRGRGGAAGGRGRKRGAPDPDGSGSDDEGDLGRGEG
GGFEAMGLGHMFRAQSGSLGGGGGGLGGRPLGGGAGGGGGGAGAYGGGAYGGMGGVPDPEVGLGRGGLSQGAGAGAKRGA
QAPARKRARRASGAVGSDGEGEEDGGEGGGKAKKAKDYVPKPGTANYAFLIVMYMAWRRDSAKASWEKEELMKVAQQSGL
SAQDINGKKDMSSGGDPSRFYDGFSSFKKTIIGRDPPLGWEQRQSGRSAGKKAYALLPRGLMLAARLYKSAVRYGEVQPL
PGVTDAHVDKDIRYWADGERIPAEELELEAYPAGTPRAQRGRAYKGLEPPTRTDLPPAGGAARRKRRSAAADGSQDPGYG
DGEDDAGLGAAPYGSQRAGAYGSQGAEGRAAAAAAAPAAYAGGYDPLGTMYGGGGGGASTLDVLARAGADFDSGARLNAG
AGGGRRSGGGAAAAAAGRPGGRGLSGESEVVSLIDDSDEEAAARPGPSGRGGGGAAAGPRRAAAGGGGGAENGRGDLNVK
PASLTALTEMGYEERKARRALAQVNSSVTEALEFLDDPEWLARFEQEQGAAAAADVAYDEPYGTGAAAHGGGGGRGGAGL
GLGAGQRLGSGAGESVLGGRGSGGLGAGGGGGSGGGVDDEPLTLAQRIAALRGNSAAAAAGAAAAARATAAGAGGAAAAG
LAAVGLPPLGAAGGGAAAGTKRGRPGKANADGAAAAAGLNLGSQVLPPTGLGIGSQTTQPCRPGSQPLHRGGSGTGSGIY
GAAALGGGGGGLDFAAGPGPGSQHDLGLGPGAGVGLGLNALGSQRSQGLGSQPGLGLGLGSQQSMGLGLGSQGSLGAAGL
GLGLGSQGSLGATGLGLGLGSQGGLFPGSQGQGAGLGIGSQAGAGSQAGAEGEGGGEDKTLMSYEWLLPRLCEVPLCHGE
LPLRLPPLAPGQRFDSVYDVVLVYDHREPDTVVKPLQQQAQAAGVRLHTATPMSLNVGDFLWVAAKKGTTSPAGWFVLDA
ILERKSVSDLVQSVRSARYGQQKYVLKRCGLRRLHYLIEGDPESLNSAQEVKTVRTASQSALLEGFILLKTADHRDTARQ
LVALTKALSRQYGPRTGPAPGPAGAGPSAGPAADAGAGVEEPLPRFLEWHEGLRMIKDGRKVQAMWSLMLCAVKSLGQER
VQRVVSRYTTPSALWEAYKGAMRSAAAAGLDPEAAAERLLERELGPAASRQLYRTLFRLEADPRDVVAGG
>PRW59650.1 CCA tRNA nucleotidyltransferase 2 [Chlorella sorokiniana]
MEAGEEGQALQPAFWAATESCIVCGSDAFQPGYGPQTLVTCECCLDKGVHIECWERSSGELLTQERLEQPGFEWFCSEGC
RRVSERLVELTSVPQQLEGAGGGAEGEYSVELTRWSQVDKACQTAVGHAKKIFNSAFAPLIMGNGRNLIDMVCEAYESPD
GGEPQPAKPQPQRQQQQQPQGGRGRGRGRGRGRGRGGMGGRGRVCGRAAAAAAPAEEGSGADDIVMEAEPEEAPSASEDE
DEPENFNFSTFRVLLLRKRGNVVSAAAMRTFGTKFAEVPFVATKEGYRREGHCRRLMQALEGMLHDMGVEWIIVPGMKQI
LPMWTSHFGYTLIQEAECEVLEKRVVMPDPSSASLVRKLLADAAAAAARSRGRGRAAKEPAKPSNRVRFSIPSYTEISDE
ETESEGEGRRGRKGGKRGSRKKAAKDEGSDYEMSEEEEEEEEEEDEDEELRGLVAEAEDEEPCSRCGTREMPAGGWNMSA
VTEERLCDGCMTPADWPADGDAGGSSAAGAKTGPCISCGDPDGVRRRKSGLIECEPCSRYRTTHGTACPESVWSRRKKKG
GSKPASKPRSRAAAAPSTPAPGADTAAAAAATPQPATQLAQQAQRRGGGEEGEAVGREAGTRQARKAESVWGYRGQFAHL
SEQTMAEQLVADRLAGGLERLVADSDEGHSEAVRSYEQQLSQASPPPAAALPSMQPAAEQQQQQQQPPQQQQSVQPGSGQ
DAGSGGSGGGGAHGSAPASEDWGAGLFGIFGAVEGSDKEDGAAVADNSQLPRLPSRRPSSQGEPHPFDQPSSSPSTSLDV
VAPAAAGADVGGSRGPSRAAAIRLALGSQESCSQGAGVGRLPSQLPSQRLAGAGGGSIAFGGTFGGPTPAPSPAGGALPA
AAAAEKDGVLTVGAGQQYATISAALEKAGSGATVVVSGGRYAERLIITRPVTIQAAPGDAVELTWQSSEPYQSTIEVDAQ
AYPELAEPSAVVLQGLRVRHSSPSIANNYAVRLVGSGAILQDCDISSSTGDGVGIEGGAPRVQRCSVHDCARQGVAVFGD
LFGGGCAAELDGCSLANNRLNGLLVRDGARPAVDGCSLTGNGEWGLRLQDAGGTYNSNIVSANAKGSVAYTLLDDEVDTA
LMVVYNKLDRPVQSPSRLSVLPRAALRTLYSGGSAARAGAQAGAAGGGAGSGSSSGSGPAGSTATQPQPSASTGSGNGAS
AALAEDQHSHVFRKGARTVFEMPVIKDTIELTDEEAALFKELLDATRAADLSTTLRCAGGWVRDKLMGRTSLDIDIALDN
LLGREFADRINEYLKAHGEETHHVAVIMSNPEQSKHLETARMKIRGIWIDLVNLRSEEYAHHSRIPTMTFGTPEEDAQRR
DFTINSLFYNINTGVIEDFTTQGLADLREGIIRTPLAPKETFLDDPLRVLRAVRFASRFGFELEEGLLEAAADDEVSFSC
NGCCKV
>PRW60206.1 Homeobox unc-4 [Chlorella sorokiniana]
MEPEAAQIAAAAPPGAEAGAEPAVEQQAPAPMDAATPADPTAAAAAAAAAASSGGAPNSGGKGGRLGSKSDFQKEALEAA
FAMNHYPTEEMKRVLGAKIGLTPNQVNGWFTRRRRKEKDAELEARVRAELDAAGGAAPPPAPKPPSATKPPASAAAAALV
AEAANEAAAGGGAAAPAAAAAPAAGPIPAEVAAQAAAAAAAGTGAGKAKEEQQAAEEEAPLTEAEQEKLKEYEELLEAAQ
AHFGDDYRDDGPPLGFEFDDIPILPAAGGLSTGSSGALGAGAGKKRKATAAAPSPLSPGFQDNDEDDPDFVMGGAKRQRS
KKDWETMQFAEEQRAAMLAEKARVQQERLAAQIRKEQERLMRDKEKADARVAKEREKELSRLEAERRKHFERVQKEQKKL
MAMQEREKERLEKIRAREEKKKEKEVQRALAMQEKQAMRLRQREAAVTGPKDDLDIEWDGLIAAYRAQNGLPRDIALPAD
DDGEAPAGYPPLPRRPQFPPEHVAMVPALPPELPAEQGGALLTAWAFLHTFGPMLGTKAVTADELLASLGQGSSSGLLAE
LHCTLLRLVQADMEEAHATQYGPYATMPPEQRTDSRYFSAAQMLEEAWSWGYDIDSWRAHLNTLTWPEVARQLATVAGLG
RRRPKPKKEEKPKMGQEGEDVLASETGDLKLSLPSRLSAGTVKAAAWQVLAEVGPEGMHLEDICREIQKRGYRDLRGSKT
PESSIGAALSRDVLFVRVKRATYALHAIIAHHNQQRRAANAAAAKEEGTGETAAAAEGAAADGGAVKAEGEQGGQAAAVG
GEGGEGGDPAGLRSPGGAKVTVVKREEEEGQEQQGGEEEEDEEEEEEKGEEEEEEEEEAQQLGEPWLEALAHSDYDGLPL
EQRLAMLCSLCHLAMDSPSIRDTLERRMEEQQRIKRQTFEEQRAEKRRRQVEAAAKAQAAAEEAQRAVQRLQQQQQAQQG
QQQGQQAAEGGAAGGSEPGAATGQGPAPMDVDAAAAGGPAAAQAAGGDAAPTITPRQEDDEGAAISPPGDQAAEGAAGVS
AAAPLDPAAAATAAAIAAAASKEGEDRAAEADRARQRAEQARRDLEANSARLEPLGLDRRYNRYWRLPGAEQQQQQPAAE
QQQQQTAEEEGGEGGAAGEAAPGPATPALPPPVGDRLLVESQEDGSLSVVTTKAALAALMAALERKGARESGLYASLIRH
RAQLEAGMPAGPLALPAAEGDAAAQQAQQAQRQALLELPLAAPALQPSKLPGRASKKAKEAAAAEGAVEEAAAADLAPLR
EGDSLAVTRIKVDLLRMLRGLPAAALEEGFDGAAWAAAVRGADSTAVLRRLLGELEASVVSERRHERYFVHPPLVRGAWL
PTAHEVADAITLAELPEAPSRAGATATAAGEGSPGGAGAAGEQQQAGGEQQQQGEPEEQEEEGEAEEEPLAWLPATLAAI
GLRLRSLDAALLYGEPPQAAARDALPGYLFIQRPTERGVVSGQPLDPGTQGRIKQSLFPPLPARLLYGPRTEFTFPKAQF
EVDVASGSDALIATTAGRGGRGRGRGRGRGGRGGRGRGGRGATAVSAVAGDAAAAMGLGVGKKKRGKKGKALAFVEKSAL
AKEFEKSDSERHYGSDLEGEEEEEEGDEFASSLPAATAGSMDATGDAAVSGPASTAGEEEDEPLSGDEAISSDD
>KAF8065717.1 Brpf3 [Scenedesmus sp. PABB004]
MAEPRPSAPASLAEALNAGRAVFERARAALPSLPAAAEPPAPATLADALALIQERQAAAAAQHKEPRHKAKHATLPGGDP
AFPGARVGGANASSAYWTLVEEYFRDVTRGDVANLLALVVDPDDDDALLVPQLGRRAEPASSHAQPPLHLPRGAARLGGL
GLLRTPLAAASQAAAAADLDEDGQDRKRSSRLSAKTRRGDGFDCDALGGPPGGWGNDGGGAGGGPDALLEALPAADLLLM
AGAQRGRDAGGPSWAAVSAGAGGPQLSDAQRRALVAWLHVQCAAPGVGEGMRGPLAAPWAAPEAPAPAACADGSGGAQAM
QAEDGPAAPARAADAAAPSGGAADPPAALPAAGGDEAVATAAAAAAAAAAAAAAADPAAPAPMDVDGADPAAAPAAAAPG
TDPAAVPPLPRLQLQPRTQANPAAAQSPAPDAAQDAAAALLEADAAKRAERRAAERARRRAEARLEVHPYVAALLARPAP
AHVAEPGWELEEPLVEEEGDDAAAGAAAAGAAGTTPGAPAAGGDVPATPAGQPGGASNAGAGASSAAAADSGAAGEDEAG
GELGTPAAAAAAPQQAAPACGGLPPSGAARGRGGRGRGRGRGRGGRKGGGGGGGRGGKAAGAAASGGGGGGAAPDGLAGA
GAGGASGGGGGGECSSNRRAAAAAPPEGDREAQWALLDGAADVLALAPDDEVLAELLALQGELLQQSAINRARLGHVLAA
ALDDLPRQAAAAAERARWEGDIVAYVNAAREARKAAKRERREAERRAAAEEAAAAAPLSPRNKARRAAAEGFRSSLRGEW
LGSDEFDSPERELDLGGRAPSPGLRPEVEEGLLGADGAPLVDVLALRDANEDALCTVCGEGHSEAPNQILFCERCDLAVH
QECYAIDVIPDGEWLCWPCAAHEADQRRAGVPQADIRPPRWQMGGGQEPLPGGSRGVACALCPVTCGAFKQAADGSRRWV
HVVCALWHPETKVAHVNEAEAVTGLDRIAHRLGPPGAAGAGLCGLCGRPEGATLPCGAAHCGAAFHPLCGRARRCHLSVR
GGGGKAAPTYRGFCAAHAPAQRARDREAAERAAAAAAGLLPGPAKPKKKGGGGFGGGGGGEARAPPPDPAVLEALSAKEL
ALAALQRVRYELETLRLLTDQMRRREKVKLQLAKVTAEVHAARCAEPEAGLAALEEEERAAAAAAEAEAAAAAAAEAAAA
SAAADAAAAAAAAASAAGAAAAAAGAAAGIAAGAHVQPGGGSPGWGPAQVPGAVAAANGAGAALGSPGAVAWLPAGGAPP
IPSATMAELEAIRRSHKRGASAAYAAAITAAHSAAAAAAAAGQDASAAAAVAALDAANAVVRAAEAAATPGHGKAGKPPK
QPGGHGKRKRPSSGSGGATGAAGEAAAAGGQGSPLLQPLQPSQPLPLSAPPATAQPPEQQQAQAQQAPAQQQAQQLAQVQ
AAPALQQAQEQRPSPLPQQPSRPGGATPAAASDGEPPGPEEEPGVAVAAGAKRRRTAGPGVAARRGGPSPSGSGPRGAAA
AAAGGAADEHGDSGPPPQAGQAPAAGAAGGSRKRTRSEAGDAGASRGGSEPAADGAAAAAAAHEGDGRERRRSRSTATEL
RMLNATAERSGARSRRGSRDGGGGAAGRGGSAPPPSAAGTPPPAETLRECFPEAGHARPARGSTGGAGAAPSGGAAPRAR
RASGSGGGAGSGGGAGSGAGSGGGAGGAAQPGGQADSRGRR
>XP_005843835.1 hypothetical protein CHLNCDRAFT_139929 [Chlorella variabilis]
MATVQSIEHEQLSKLREYIESLGGRLDGAWKCRANIRDFGSRAGSMDTWFTAPHGETFRSKVAVARGMGLDPGAAPKPRA
ARRPLDPDRPRPPKQPRPPKDPSAAGDKPAREPKAPPAPKIKRPRGWNTWTPSEKWQDDPVLDADPGGPWVMGDVAELLL
AMPAADGGDDTYDGWLCLMSRNVRDPAVLMAMHMMATQHPQWLSHYNNHAAEAYLAAAERELVERRQRELEEAEAAVAAA
VEEGLLLPPVPCKACEGGACGLQQDAVALDLGLDPPGAKPAAGDGGGGGGGGADGGSVGDGKAAAPPAAPASATASAPAA
AATAAAGDGVHVSLRPEKRRAPLCAACTAALMSAAAAAKAAADAAAADAEEEEDTSDEDFVHASVKAGSKVPRPPSATAG
DGGGSGEEEEGGGGDGGGGRGRGRGRGRGRGRGGRGGRGGRGGGRGKKGGKEGGKETGGGEADGAHGEGEGQGKAGDGEE
EEVKEPCSPTGLTDANANMLLSILGKPRPRPRPPPKHRAPPTAASQPAGGGAEEAGGGAQAAAAEGQGSGSGQASEDERS
GSELEEQEEEEEEEEEEGQDESDEDYEMERKRPRKKEQSQAPSAAAAPQQGEQAGEQPSAAPPAAPSQPKLSERPGFVHT
GGPPAAVVAAFGVTPPAAAAAARPASVASGDAPGIGSEGLGATPGSGAVPAAPGSGSKQVKPTTGSLRGKTVEEVEQALM
DRLVKYISDMGHALPFGWSVKAAIRQNGASAGGIDAYYYSPGGKRFKSMVKVAEALGFATAAAPNPKSAGRSGVSGGKRG
GGGGGASLIPGVPAEIAAMFAATMAAAAAGGGGLPPLPLPLLPLPPLPPLPLPPLRLPRASAAGLGTPGSPLAGGEEGEG
GPGDGTPGSGQQLGEEGEGGGSGEGRRPRRHKPARRRLPGEEDSGDDDYFPSKAAAAREARHNRSGGPSAAAYAAAYAAA
IAAAQQQQQQQQQGGEGGGGGEAAAGEALPGSLPLLPGLQLPELQLPAGFQLQLPPLSFPPMPLPEGTAARAPAGGGGDA
AAPDSAPTAAATAAAAAAAAAMSGLESFGLSPEAAAAAAAAAAAWLSGGTPPGQRKKCGKCRTCQNPGLKKGCLAIKQQK
HEEEQRLAELQRQLRELEQAEQRLTSEAQELGIGAAEVAAAQPLPLPPLRGSEGEEGGASEGAGYEYDGQYSDERESEGE
QGGERDAVAVAAALAGGGGPQPGQAPVVPLQPVAPHMRDQQDQQRDQQRDQQQEQRQGQVGAVGVPPAPAGASSAAAPPP
PTDVDGRQAPPAAAAEAAAAPATLAGRPQLLPQQQPQAAASAAAAPAAAPNAPPPAVPAEAAAAAAMQQSQQPPPPPQQQ
AQEEQAGRKRPREDGEEEGGGGGKRLQQEAAPAPAAAAPLPPPSAEAAPAVPVAAGTAAAAAPPVAAAAAAGPAQPARRP
PALAASAAAVAGGSGGGNKGQRQGEEEECKGVGRGASGKPPADIPVPERGPGSGRDEEEEDGSGAPGASSTHPPRQGSSQ
GGQQQQKQQQQQQSGGAGGGSKGGSAGGGGGAGAGKHASGAGGGASSGGGGGDKRGGGAGRGGGGGEGGRGGGRGGGRKR
GRAEPTPPGRKRPRKPNKGGKPPLAPQAPPQPPPPPSPEEVQKAVAEAKAKRKADAEKRRRRREANLESRNNYDRMLARL
RSQLHEQALVEAYAADGWRGASREKVKPVAEIKRAKDQISKCREAIRECMDMVDLINDEFGTEYEDDTPWRLILAPGTLP
RSPQGAAAGPGSPRAAAVDLNRLDTLLEGADLPSDDEEDEDYEASSSESEGGPRKRRRAGSAAAASGDESGDEGSGGEEG
SGGSEAGGSGSDSESGASLASEDLEGEIEDVELSAGAAAAVAGRAACCCL
>XP_001702027.1 histone methyltransferase [Chlamydomonas reinhardtii]
MQPTGRGLQINIKSAPVQYISSAAGPVAPNAGVAGVPLGGGLAGTPAAPVVIPGLGSALPLPAAGIAGTAGAAPPGPAAG
YGMGAGAGASAGVGGRSGIQPPGLQTASSSGYSSGVSGGVATGSGAAGGAGGGAAVGFRQAHAAPPPPPQHRPQHQQHWQ
QQQQQQQQQYDRARSHYGASTSQSSASMAASTGVGFGGQPTGGVQPPSLGPSLGSGSFNGSGTGGGGGGLAPTASLPFAN
VAPPMPPPVPPPAPPPHPPPQTQQRSQQHPQQQPQRPAPAHQWQIRRDLLSELPAGVQPPVIPLPPPNARRLAQGALADF
CKRLEENKVALAAAEEDARVAERDLAEATAVVRRCEQLPRLTARVWSYLDEDNIMGPYSLMELMKILKGAPNTLIESSDE
SLLFVDAMAATPLRGCVLERKASLERLGDAEDAVCELLAQGRVIAAELQAAEFEALAEQLAADRWLPAAAAATAGAAGPD
AGTTPPAIRAALIAGGLLPDAPLVPALQAGVAALSGLPPPEPTAAAEVVAEWELALHEAAERRAAAAATAAIMADAGVGG
GGAATRQALQRLSLPSESDRAWTFLSQGRPSEAFSAEALTAWLAGGQLDSYTLVSSVKPLLPYDDALNGAAGAQASEQER
VRKAARWLLAGEVSRLYRRQQQQLGGSPPPPPLAAAPPAVPPDPMCALGGVARLQQHQQLQQQLVMLQQQRQQQQQQQQQ
QEALAVAAASMLPMGLQGMLPGMMMPGMVHPMMMGQVASMPSLPSMPSMGMPQNQQQQQQRQQQQVAGAGSGPLKPQGSL
SQGAAAGGAGAGAGGGGPRRGREATCGGNRQQRQREGRGQGRRGAAAHSQADRVTLGQAALVRALVLGEAVAEARAVRLG
PPPPPPPPPPPPPPRSTAAPPAAPAAPAAAPSNRPPLNPALVAAVLKMVKLHFQNDLRQHLPRLLPGLVEDAYCEYRLKR
LDMEEGQEEQQGHGRQQGAMQETAAQPEAEGGSGAAGSSAGNATKPELKQGQAGGEESGSGPVTSPKKRRRKVQEAEEDE
GATTKPKPEAARRRKKAAAAGSDAEEEQKEQGSDAEQKAESEEEEEPAGKPEAKAGRGRGRGRGRGAADGSSGRGRGRGR
GRGKAAAAEAEAAKEEGASAKPVKGRKKRAEAAKAAADKDDKEQKAAAPASPASSSRSRGGNMSSSSDSSSGSDDSSSSS
GDGSSSSSSSSEDEGEEAQAAGSSGKKREGRGSKPTPAKRRGRRRADEEAVDGADGGAVKARGRGRGRGRGRGRGAASAA
GDTEAEAASPGRGRGRGRGGRGRGRGRKAAEDAEEAEAIPAAQAAAGAAGARSTDPAASAEAAALTTAAEDVATEAPAAE
AAAAVAAPSAATAAAGAAGGAAAADAEPATATASASEPKALAPAATAAAANGTAVATTDAMDVNVVAPFPPGAEAAPAPA
LPPAPVQVKAEAGAAEASVGADVKPAAAEPAAAAPKQEAAPKPKAEEGDTAAMEAAAEGKPQQVPGPPTVTAPKSPTADL
RPSAPDGSRSQPGDADATADATAAPTADADGASALSSKAAAPATAATAAAAAAAAATAAAGDPAAAAVALARAILEEVLT
VVELHIEFSAPNTAAPRATRSRRAGGGEAGGAAGGGGKGRGRDRDAGGDGGAGEGGGADAAAPAPKRQRPAAIKVDVGED
GEDAGAGAGGSTVGGKVRLRSKAARAAARRARQAARASADAASPASAGADSDASSDSSSDSDGEGDAEQGGAAAAKRSRA
AAAKRAPKRSRRDVTAAAAAAASDDEDDRSDSDGDQDREEGSTGDAAGDAAGEAAGNGPSAPSCRSRKQSSKTPRHRRRP
SGNAEDGAGGASGPAAAALAAAPRYRGVSAKELRALAAAPGGDGLASVLAGGGITRNSAAELLLGEEELGMGGGGGNRRT
RAGAAAVAASVKDTTEAAEALTELTAAAAGRNGTHCTTGDAARKRGKTKAAGGERQTSPKSEIIGGEGDVDNKEGARLWA
ATHAELAAGKRSIRPNRSLDNLASEAEAAALSGFAAASFARRPSDTGGAGRRPLSRTSSTCSAEALAEWQSHFPGEDLGR
AVRCDSMTMLLDAFLLSGVPAVLELPTAEGKEQAGAASEKEPGRNKRGRATPTPPPGAGDAAGAAGGAKGNRSISPSGTE
GGGGAGDSKQQRRRDADARRRRAAALKGICRTVGCARGLPLRVIKELSSKAANSSTRAAKAAASAAADGGAAAEEAGGGA
AAAGGGAAGAAPPAALARPRAAASEHRFLTAASAGAGGSGAGGGGGEAATAGMELAKWRLLAAKSKRLKFGRSPIAGWAA
AVSTAAAMHCLGSSPIPVPSPHVPKTKAAAQRIAARADPGLFAVEPIEAGEFVIEYCGVRLRKPLDDVRQRQYDAAGYMD
YMFAVDGAWVVDATLAGNAARFINHCCDPNCVARIVEVGGEKKIAIYTLRRVEAGEELAYDYKLSCVPGAERIPCGCGAK
NCRGFMN
>PNW76781.1 hypothetical protein CHLRE_11g475950v5 [Chlamydomonas reinhardtii]
MQPTGRGLQINIKSAPVQYISSAAGPVAPNAGVAGVPLGGGLAGTPAAPVVIPGLGSALPLPAAGIAGTAGAAPPGPAAG
YGMGAGAGASAGVGGRSGIQPPGLQTASSSGYSSGVSGGVATGSGAAGGAGGGAAVGFRQAHAAPPPPPQHRPQHQQHWQ
QQQQQQQQQYDRARSHYGASTSQSSASMAASTGVGFGGQPTGGVQPPSLGPSLGSGSFNGSGTGGGGGGAYGGGWSVPSA
PHHAAGPPGLAPTASLPFANVAPPMPPPVPPPAPPPHPPPQTQQRSQQHPQQQPQRPAPAHQWQIRRDLLSELPAGVQPP
VIPLPPPNARRLAQGALADFCKRLEENKVALAAAEEDARVAERDLAEATAVVRRCEQLPRLTARVWSYLDEDNIMGPYSL
MELMKILKGAPNTLIESSDESLLFVDAMAATPLRGCVLERKASLERLGDAEDAVCELLAQGRVIAAELQAAEFEALAEQL
AADRWLPAAAAATAGAAGPDAGTTPPAIRAALIAGGLLPDAPLVPALQAGVAALSGLPPPEPTAAAEVVAEWELALHEAA
ERRAAAAATAAIMADAGVGGGGAATRQALQRLSLPSESDRAWTFLSQGRPSEAFSAEALTAWLAGGQLDSYTLVSSVKPL
LPYDDALNGAAGAQASEQERVRKAARWLLAGEVSRLYRRQQQQLGGSPPPPPLAAAPPAVPPDPMCALGGVARLQQHQQL
QQQLVMLQQQRQQQQQQQQQQEALAVAAASMLPMGLQGMLPGMMMPGMVHPMMMGQVASMPSLPSMPSMGMPQNQQQQQQ
RQQQQVAGAGSGPLKPQGSLSQGAAAGGAGAGAGGGGPVAQEGFRTRHASPAPGQPGPEAGPGGDVRGQPPATAAGGAGA
GAQGRRGSFTGGPGDPGAGGAGASAGAGRGGGGGASGGWQHTPHQAPGSAPANPPGSRLQVRLGPPPPPPPPPPPPPPRS
TAAPPAAPAAPAAAPSNRPPLNPALVAAVLKMVKLHFQNDLRQHLPRLLPGLVEDAYCEYRLKRLDMEEGQEEQQGHGRQ
QGAMQETAAQPEAEGGSGAAGSSAGNATKPELKQGQAGGEESGSGPVTSPKKRRRKVQEAEEDEGATTKPKPEAARRRKK
AAAAGSDAEEEQKEQGSDAEQKAESEEEEEPAGKPEAKAGRGRGRGRGRGAADGSSGRGRGRGRGRGKAAAAEAEAAKEE
GASAKPVKGRKKRAEAAKAAADKDDKEQKAAAPASPASSSRSRGGNMSSSSDSSSGSDDSSSSSGDGSSSSSSSSEDEGE
EAQAAGSSGKKREGRGSKPTPAKRRGRRRADEEAVDGADGGAVKARGRGRGRGRGRGRGAASAAGDTEAEAASPGRGRGR
GRGGRGRGRGRKAAEDAEEAEAIPAAQAAAGAAGARSTDPAASAEAAALTTAAEDVATEAPAAEAAAAVAAPSAATAAAG
AAGGAAAADAEPATATASASEPKALAPAATAAAANGTAVATTDAMDVNVVAPFPPGAEAAPAPALPPAPVQVKAEAGAAE
ASVGADVKPAAAEPAAAAPKQEAAPKPKAEEGDTAAMEAAAEGKPQQVPGPPTVTAPKSPTADLRPSAPDGSRSQPGDAD
ATADATAAPTADADGASALSSKAAAPATAATAAAAAAAAATAAAGDPAAAAVALARAILEEVLTVVELHIEFSAPNTAAP
RATRSRRAGGGEAGGAAGGGGKGRGRDRDAGGDGGAGEGGGADAAAPAPKRQRPAAIKVDVGEDGEDAGAGAGGSTVGGK
VRLRSKAARAAARRARQAARASADAASPASAGADSDASSDSSSDSDGEGDAEQGGAAAAKRSRAAAAKRAPKRSRRDVTA
AAAAAASDDEDDRSDSDGDQDREEGSTGDAAGDAAGEAAGNGPSAPSCRSRKQSSKTPRHRRRPSGNAEDGAGGASGPAA
AALAAAPRYRGVSAKELRALAAAPGGDGLASVLAGGGITRNSAAELLLGEEELGMGGGGGNRRTRAGAAAVAASVKDTTE
AAEALTELTAAAAGRNGTHCTTGDAARKRGKTKAAGGERQTSPKSEIIGGEGDVDNKEGARLWAATHAELAAGKRSIRPN
RSLDNLASEAEAAALSGFAAASFARRPSDTGGAGRRPLSRTSSTCSAEALAEWQSHFPGEDLGRAVRCDSMTMLLDAFLL
SGVPGIVQAELDRGKHQDSDGEPPSVPKHAQRPRSARGGTGSLGAKRRSNSGGNLLAAVLELPTAEGKEQAGAASEKEPG
RNKRGRATPTPPPGAGDAAGAAGGAKGNRSISPSGTEGGGGAGDSKQQRRRDADARRRRAAALKGICRTVGCARGLPLRV
IKELSSKAANSSTRAAKAAASAAADGGAAAEEAGGGAAAAGGGAAGAAPPAALARPRAAASEHRFLTAASAGAGGSGAGG
GGGEAATAGMELAKWRLLAAKSKRLKFGRSPIAGWGLFAVEPIEAGEFVIEYCGVRLRKPLDDVRQRQYDAAGYMDYMFA
VDGAWVVDATLAGNAARFINHCCDPNCVARIVEVGGEKKIAIYTLRRVEAGEELAYDYKLSCVPGAERIPCGCGAKNCRG
FMN
>KAG2440444.1 hypothetical protein HYH02_010327 [Chlamydomonas schloesseri]
MPPRRHDGEEEDGGGIMGSILFGNIDEEGRADVDYLDEDAKQNLGSIAAQLGKEDNLAREVADDGRGGGDGSGAAAAVAA
AVVMPVAGAVNYEGETEEVEDYDAPVAAAPVPMLHSSLGVQAYMQQQQGGGGDDYDDYDAPAGGGSAAAAPPAAAAAAGG
VAPGPLPSSSSSVAPGAVSAAPGVPAPAAAAAAAAAPGAAAGTAAAADLDAELEAAFDSPEARQDALGVEVLAVLPSGER
VIRHTTLHIYSADRHAADMREAAAENYAAAAAARERQLRMQKQHAARLAAEALRRERLAAAAVAEAAATAAEAAAAAAGG
GAGGAEAAKAAAAAAAALELDPDLDEQRRAAAAGRLPAALVDDLALMRPGPGAAAKTQAEIEAAELAAALAAAQAAAAAA
AAGVVTEEELELEFEDDELEGGGGADGSAAARAAAGGDGAKRAMEAEARPRRACDPSKCPIHSYEPGPMVLLPPPPAAAT
APEAAAGVPGAPVDTAAAATSGGAAGQQSQQPGQQPQQPGGAAPLPAATLQPPVVAAAPAAAAAAGAPAPAQPAVPVTAA
SAAAAAAAAAAGRPAAHDVRRHPFHHHHHHHHEAGGPGEEEQEDPYAVVPAALTDALAAELAAALRLQRARDSAAWDPDP
GDDYLADDLALLSAAPPAMLGLAPADLAYPVFQEDWEEGILWDGADGADGKGAGEGGEDGGAEGLREGADADGMGGGAGA
RSPQPAKPAAAAAGGTVEEEEEEDEQAAAGAGAMDVDGAPATAAAAAPAPKLAAARPQVIRPNGPLTAARVWRGRPPAAA
GGELLSGKLVPPASLAAAAAAAAAGKGAGANGKAAAEAAAAAAADGAEAKAAYDAAAAALASAAAAMGGAVDPAFAAAAA
AAAAAAAAAAGGGGGGAAAAAAAAAGGGLADEDEEEVPLVLLDRPRLRPLPPAPDPGADEPDMRLYTDGAHPQMLRQLEH
SGYAPPGPGAFARSSVRHFHPELALGKDAPWGEAAAAADAAAPPAAAAAPPAPLVHNLNDPALVYRAQAPLPADPSPAAA
AAAAAAAARQQQVLARAAALVAPPVLRKKVVRGPVMEAAQSEVIGRQLAAFNVSQDSHYTHQVKARVDRTQKSLSKHGTP
AIILATLPARITRDDLVHFHRPRAVWTPALAAARAAAALAAAAAKAGKEVAYMFKSINGAVLNRIMDSSHSFKTLADVLA
VRDGAGRNALDIGFPQHKELSCRLLGGWPLVPLTPHTDLAAAGINKPQNHLYVLLPALRFVSRPHLPEPGQPMKPPSAFS
TKASLSATGGRVVLLEYLEEHPALLGRPAMGARLLTYYQRRDDQDMTHNNLTAPGAAPGGGGGGAGGAGGGASGGPGSKP
GPAGGRQLWKLGTVQPLGPENTPFYTSLPPGLTVLCVDTHMFKAPAAPHDPRPSDFLLVRAPNGFVQLRELTGTLTVGQQ
HPHERVPDPWDAEWIKGYNSNRVFVAVARALQRKEKQNPAAKPFVTLKEICDQLPGIPREEVRSRMERECGCRMREKDAA
AAAAAAAAAAAAGLPAPPPPENPEYELPEGVQVTEEAKLREMLRPDVVCAYESMRAAELRLRGYGLSHLQHLTDIARNEP
ERWQAAVRQLAELNPKAGNALRLIDWAVNTAPWVTTGSYTTATRGDLRSSTWLRVEGPFDPTGRGYGLCYQADWNRVTGR
PEGLKEKPPAEGSITGTDADLRKLGHEEAGRMLMGWGVKKEVVDSMTNRWRRIDLVRKLATQAALEGTEGFNQHYVRMQK
INVTEKIGGARRIAAAILQRQLDALRRDRDWGPPQEDYGLLKPLSRRSAASSAAAAAAAEDEEERRAYAELAREGFLGGS
GGGGDKGAAGAKPKKGAPLEAKAKDRRIRRTVELLGPERDPDTGGLVVVGRRELLYRDRLEMQTVNRGLNRGEQGGFGQA
VLHPPASNFMPGPYVRAQAARGRGRGRGGGEGRGGYRRRGGGRGRGGGGGGGGDASGDDHDDGSDDDDEDDPEARVMRRM
AAGTTRRAGKPRPEPKEEAPKEPKEPKPPKERKPRPPRDPNAPPKPRKPAAPRVKQQANVCADCGQPGHKAYTRQCPNFA
GEVSLSDTDYTESEDLAEEGGGGGGGGADGAAAPTDSAAAPGGTVTTTAGDGGAGADGTPGGGAGAGVTPQTGGRAARRR
PSKKIREEEEEPIDEDDEDVVISEDEDWDAYASDEDLPMNRPRGFGGGGGGGGGGGRRRGGGAAGARGGRGGGRAGRGGG
GRGGGRGAAREYRERAPRQKRFREEFDLIDDDDEDEEDIPEEPDEDFNEVLDDEEEEGEDWMEEEGSDDEGAPSARYKAR
GTTSRARGKPPAEPEGIAASRSRRAGGGAAASAGVPPVPDVDMAAAAPVPAPAVAAPAPAPAAAPVTFTPPPMPVYAPPA
PAPQQPYRAPAAAPPAPPPSRQAQPATSGRSQRAARAAGSKRKYVEDDDDDDDDGGDEEEEEEEEEEEDDEEGGGGGRRR
RGGGGGGGGGAATSAGADGEAGGGGGGGSGRAFEMTLPRAEATMRKAYASVLLAARKVPLALNWFNKAPDLNVLKDYFTI
IPPQNVMYLDLIEQKIGGKKPGVSKVAELQYASPDQLRADFKLLYDNCMTYNEPNRSPYNFPDARKVAAQILAAADAALA
RIRNNKQLHLGLDFANAVEHWINCTRCGKWRRAQYDQYARLRAIEKFTCHHIPSRGCGEPCDGCGAAEQCACTG
>KAA6427295.1 hypothetical protein FRX49_01960 [Trebouxia sp. A1-2]
MRDGGREGTGSKPCTSLREVPTRALKALPNTLLATRGDPNVMHRMGRGRGRGRGGGWGQGQGQGRGRGRGSNLDVKQLLA
GYILFPRWESAHCGYLKDKQQGQH
>GBF98506.1 hypothetical protein Rsub_11497 [Raphidocelis subcapitata]
MAEPAVAHPADEYEDEEEEEEGDAGDDLEAMRLKLAEMEEEAARLKEQQARAGGSRQGRGGQPAGDGGGAAAAAAAAGAP
DAAAAAAAAAPASETDAARAETDMRSVYVGGVDYSVTPQELQLHFQGCGTVNRVTIPTDAAGNPKARGTGGWRLGFAYIE
FLEAAAVDNALMLDAGEIKGRTIKARGWGEGGGSGGGVLRKRTNTPGLKARGRGRGRGRGGFAPRGGGGGGGAFTPRGRG
GYRGRGRGRGYSPY
>GHP06668.1 ribosome bioproteinsis protein tsr3 [Pycnococcus provasolii]
MGGRGRGRGRGGRGGGGRSGGRGAGRSDRGGGDRGGGDRGGGGDGDESLPQRRWRPDDANSDSADDDESPHDEGTTTTTL
EERKNDDNDSSSSSSDSDSEPTRHVAVTKLALWELSQTDVRRDSGSQLCRKGMCRRLKVGQRFPGIVLTPNGKAVISPAD
AELVIRHGLCVVNCSWARLEDVPFAKLKSGGDRLLPFLVAANPTKYGQPFTLSSAEALAAGLVIVGRDDDAREVMSCFRW
GDSFWQLNDEMLRVYAACKDGAEVVKAQEAFMNDIKAERAERERRKGDIADGAMIDRDLLPPSDSETESDEGDEGDGLST
SALVQQLEQTSL
>GBF92501.1 hypothetical protein Rsub_04605 [Raphidocelis subcapitata]
MKPQGRGGRGRGGGGGGGGRGRGRGRGAGGGVDKRSGGRGKKEPTLKYQIRSIERLLRREGLHPKARAAKEEELADLKRQ
QEDAVKKEKEKKLLLRYKHVRFFERVKLERRIQKLLRQQSDGDGAGAADDVAARLEAARADLDYVNHFPPGEKYVSLLKD
PEEPEARAKVEAERARLRGLVAARLRERALVAEADEGASLAARAARGGGEGGGGAGEASGSGDEGASGSGSEDAIGSSGS
EDDDDEEEEDAAGSDEAPRPAQKRGAPVAGTGPEPAGKRPKASAAPAAAAARAAKKQPEAPGPQIDEDDFFLGDSDGDGG
GSSGSGSGEDGGSTGPTGDRAAAARPTAGGAFAGGSSSSGGGEEGSSSGDDGGGSGEGEDDDASGGDSDGGDGERDVARF
EGSGGRGRGGGRGGRGGSSGGGAHPGRGGRGGRGGRGGSRGGRGGGRGGRVGGSNNPPAEKQPLRKRDEGGRKRRK
>GBF93804.1 hypothetical protein Rsub_06136 [Raphidocelis subcapitata]
MQPQQPPGAGGLTQQQQQQLLLLQHLQRQQQLAQMGAAGAVPAGSAQVAAMQQRPGGGVANQQLMQAILLQQRLQQQQQQ
PQQQQQQQQQQQAGMMQIRPLAPVGGPLAIRPVGAFGAPLMAAPLGLAAAAGRGGAPGAQMAQRGRGRAGRGFGGRGSAS
PAPPGAAPSPGAARGPSPAAPAEPGRGRGRGRGRGRGTGPSPGKAGGARSRTPQRDALTNVDAGVDDLVEAAAQQQQEDE
TEEAVIQHRGLFARDLPCLMYGYGDAERPHQETVDLVEDIAVDYLSELIGQAMQASQHRQASGQGGGKQAALIKLEDLLQ
VLRRDPRNARKLARIRELLQKKEYISLVRQSFKEDDQEAAAAAAGEGGGAAAAGAGAGGGAGKKRGGGRGGGGGGGASKK
RKLAAEAEAFDREATPLGQLPPGSGGDGAGGTPGSGRGRGRGRGRGSRGGRVAGGRGRGRGRGRGRGRGGGRGAADDDEA
TESEGGAASDGHESL
>KAG2490468.1 hypothetical protein HYH03_011098 [Edaphochlamys debaryana]
MAKTRRRKKRTHVVEASKAEGKKPDPKTFVFKRGQHGAILADLEQDVRRMMLPNTAANLRESRKNTLRDFVSVAGPLGVS
HFVMLSATDNSSYIKLAKNPRGPTLTLRIKNYSLIRDVQAAAVRPRVPANAFKSSPLVVMNGFSGNDTLRLVTTMFQGMF
PAINVQRTKLSACQRVVLLVRDKDSGLIRLRHYGIAVAPSGLRKTVKGLISRREVPDLGGLRDVSEFVTKSGYASESDGE
DAEASRVTLAEDMGRGNVAARQSRVRLHEIGPRLDLELVKIEEGLCEGAVLFHAHVTKSVTEAAELNQRKEEKETLRAER
RRQQEANVKRKAAEAARKASAQADEMRAQGKLPSGQKQWWEREPAPGPEPDEDEDDEGGSGSGEEGGDGEGKAKGVKRRR
GEAAAEDEDDDVAYFREEVGREPEAEEMVGSYRGRGGRGFGRGRFGGRGRGFGRGRSSERGDDYGGSGRGGGGGGRGGGG
GGFGGGGRGGSRGRGGRGDGGGRGDGGGRGRGRGGGRDGGGRGRGGGGGFRRDGGGDGGGRGRGGGGRGGGGGGGFRAGG
RGGGGRGGRGGDAKRQRR
>PRW61438.1 hypothetical protein C2E21_0004 [Chlorella sorokiniana]
MPPRPTGQPLPPAKWTGTAQSPNGTWEMQCQIAFPEGRMRDLHGGRKYESVRIYAFETQAEAAAACDLVSLWRQRLVLDK
LAEGRNYNLGLARYAEYQAPLLACPTASAARQYVVQLKDSGTLRSLTAGIGGGLQGAPGAAGAAAQLPGSGASGRAAEVL
SGLASAGAGGGGGGGRGKRKRVQRQPWESGGGSSGDEEISSEEEEEEEEESIEMYQESSEDEEGSEEDTAAASKGAQQWR
PVPGQPGRWAPQREELSGETEDEPISGDDDDEEDSGSKRQRWQPTPGRGRGRGGRGGRGGRGRGSAAGRGRGAGRGQGGG
RRQPGGVAGTGYHAILKKGKLWTSQVALAPLSMLPKYKEQGPANNSSVRVTGFQAAAEAAVSADMCLLWRSMACGKGEAS
VALNHPRELYDTGTGGRLLASVKAQTDYKVVQTVLKKARDDGTIAALAAAAVAARPQAQAAPAAAAAAAAASPAAAVLPA
AARAVAPAAAQHRAQAELQQQQQQQQQQPQQVRPQQAPAAPPPPRQKRAAAAPPPGAAAPLSSGPAAAVPPPAAAVAALA
AMASVPANGEEMVAVLEEVLRRTPGLVDRDVAAFMGRFIGSDLRRALIHTVMRHHSAGRHDLVQALSWSFICA
