# Supplementary material for: Searching for G-Quadruplex-Binding Proteins in Plants: New Insight into Possible G-Quadruplex Regulation
Source: BioTech (Basel). 2021 Sep 22;10(4):20. doi: 10.3390/biotech10040020 (PMC9245464; doi:10.3390/biotech10040020)
Supplement: Supplementary file 1 [file biotech-10-00020-s001.zip › SUPPL_FINAL/File-S11.xlsx]

## Sheet: List1
Supplementary material 11: Number of G4-binding motifs found in particular organisms. Searching for RGG motif in plants and green algae was done using a modified blastp algorithm for short query (database was set up to non-redundant protein sequences - nr)
Groups	Blast Name	Score	Number of Hits	Description
Viridiplantae	green plants		6619
.Chlorophyta	green algae		1107
Organisms	Blast Name	Score	Number of Hits	Description
.Chara braunii	green plants	45.2	196	Chara braunii hits
.Zea mays	monocots	43.9	149	Zea mays hits
.Arabidopsis thaliana	eudicots	44.8	147	Arabidopsis thaliana hits
..Chlamydomonas reinhardtii	green algae	42.6	143	Chlamydomonas reinhardtii hits
.Brassica napus	eudicots	43.5	125	Brassica napus hits
.Oryza sativa Japonica Group	monocots	43.1	125	Oryza sativa Japonica Group hits
.Arachis hypogaea	eudicots	43.1	103	Arachis hypogaea hits
.Triticum turgidum subsp. durum	monocots	39.2	97	Triticum turgidum subsp. durum hits
.Carya illinoinensis	eudicots	41.8	94	Carya illinoinensis hits
..Micromonas pusilla CCMP1545	green algae	42.2	90	Micromonas pusilla CCMP1545 hits
.Panicum virgatum	monocots	41.4	90	Panicum virgatum hits
.Brassica rapa	eudicots	43.9	87	Brassica rapa hits
.Glycine max	eudicots	41.4	79	Glycine max hits
.Triticum aestivum	monocots	49.0	77	Triticum aestivum hits
.Camelina sativa	eudicots	42.6	75	Camelina sativa hits
..Edaphochlamys debaryana	green algae	43.9	72	Edaphochlamys debaryana hits
.Salvia splendens	eudicots	40.1	68	Salvia splendens hits
..Chlamydomonas incerta	green algae	46.0	67	Chlamydomonas incerta hits
..Chlorella desiccata (nom. nud.)	green algae	40.9	67	Chlorella desiccata (nom. nud.) hits
.Glycine soja	eudicots	41.4	61	Glycine soja hits
..Chlamydomonas schloesseri	green algae	45.6	58	Chlamydomonas schloesseri hits
.Ceratodon purpureus	mosses	45.2	56	Ceratodon purpureus hits
.Helianthus annuus	eudicots	40.9	55	Helianthus annuus hits
..Raphidocelis subcapitata	green algae	43.9	54	Raphidocelis subcapitata hits
.Gossypium hirsutum	eudicots	44.8	51	Gossypium hirsutum hits
.Sorghum bicolor	monocots	46.0	50	Sorghum bicolor hits
.Brassica cretica	eudicots	40.9	50	Brassica cretica hits
..Ostreococcus tauri	green algae	43.1	49	Ostreococcus tauri hits
.Setaria viridis	monocots	40.5	47	Setaria viridis hits
.Hibiscus syriacus	eudicots	45.2	46	Hibiscus syriacus hits
..Micromonas commoda	green algae	40.9	44	Micromonas commoda hits
.Lupinus angustifolius	eudicots	40.5	44	Lupinus angustifolius hits
.Nicotiana tabacum	eudicots	47.7	41	Nicotiana tabacum hits
.Ipomoea nil	eudicots	41.8	40	Ipomoea nil hits
.Papaver somniferum	flowering plants	40.5	39	Papaver somniferum hits
.Digitaria exilis	monocots	38.4	39	Digitaria exilis hits
..Scenedesmus sp. PABB004	green algae	47.7	38	Scenedesmus sp. PABB004 hits
.Triticum dicoccoides	monocots	39.2	38	Triticum dicoccoides hits
.Nicotiana attenuata	eudicots	47.7	37	Nicotiana attenuata hits
.Cucumis sativus	eudicots	41.8	37	Cucumis sativus hits
.Brassica carinata	eudicots	40.9	37	Brassica carinata hits
..Monoraphidium neglectum	green algae	41.4	36	Monoraphidium neglectum hits
.Vitis vinifera	eudicots	44.3	36	Vitis vinifera hits
.Panicum hallii	monocots	41.8	36	Panicum hallii hits
.Gossypium raimondii	eudicots	41.4	36	Gossypium raimondii hits
..Volvox carteri f. nagariensis	green algae	38.4	35	Volvox carteri f. nagariensis hits
.Daucus carota subsp. sativus	eudicots	41.8	35	Daucus carota subsp. sativus hits
..Bathycoccus prasinos	green algae	39.7	34	Bathycoccus prasinos hits
.Gossypium barbadense	eudicots	44.8	34	Gossypium barbadense hits
.Physcomitrium patens	mosses	40.1	34	Physcomitrium patens hits
..Volvox reticuliferus	green algae	40.5	33	Volvox reticuliferus hits
.Ensete ventricosum	monocots	41.8	33	Ensete ventricosum hits
.Brassica oleracea var. oleracea	eudicots	40.9	33	Brassica oleracea var. oleracea hits
.Tripterygium wilfordii	eudicots	40.1	33	Tripterygium wilfordii hits
.Brachypodium distachyon	monocots	45.6	32	Brachypodium distachyon hits
.Eutrema salsugineum	eudicots	42.6	32	Eutrema salsugineum hits
.Lactuca sativa	eudicots	41.8	32	Lactuca sativa hits
.Setaria italica	monocots	40.5	32	Setaria italica hits
.Musa acuminata subsp. malaccensis	monocots	41.8	31	Musa acuminata subsp. malaccensis hits
.Gossypium tomentosum	eudicots	41.4	31	Gossypium tomentosum hits
.Arabidopsis lyrata subsp. lyrata	eudicots	38.4	31	Arabidopsis lyrata subsp. lyrata hits
.Cannabis sativa	eudicots	38.0	31	Cannabis sativa hits
.Hordeum vulgare	monocots	41.8	30	Hordeum vulgare hits
..Pycnococcus provasolii	green algae	55.4	29	Pycnococcus provasolii hits
..Dunaliella salina	green algae	41.4	29	Dunaliella salina hits
..Chlamydomonas sp. UWO 241	green algae	40.9	29	Chlamydomonas sp. UWO 241 hits
.Capsella rubella	eudicots	37.5	29	Capsella rubella hits
.Gossypium darwinii	eudicots	44.8	28	Gossypium darwinii hits
.Raphanus sativus	eudicots	40.9	28	Raphanus sativus hits
.Nelumbo nucifera	flowering plants	40.1	28	Nelumbo nucifera hits
.Spinacia oleracea	eudicots	39.7	28	Spinacia oleracea hits
.Coffea arabica	eudicots	43.1	27	Coffea arabica hits
.Quercus suber	eudicots	41.8	27	Quercus suber hits
.Eragrostis curvula	monocots	40.9	27	Eragrostis curvula hits
.Arabidopsis thaliana x Arabidopsis arenosa	eudicots	40.9	27	Arabidopsis thaliana x Arabidopsis arenosa hits
.Cajanus cajan	eudicots	39.2	27	Cajanus cajan hits
.Arabidopsis suecica	eudicots	38.4	27	Arabidopsis suecica hits
.Medicago truncatula	eudicots	38.4	27	Medicago truncatula hits
.Nicotiana tomentosiformis	eudicots	47.7	26	Nicotiana tomentosiformis hits
.Citrus clementina	eudicots	43.1	26	Citrus clementina hits
.Lupinus albus	eudicots	41.8	26	Lupinus albus hits
.Manihot esculenta	eudicots	41.4	26	Manihot esculenta hits
.Prunus persica	eudicots	39.7	26	Prunus persica hits
.Phaseolus vulgaris	eudicots	38.4	26	Phaseolus vulgaris hits
..Volvox africanus	green algae	41.8	25	Volvox africanus hits
..Micractinium conductrix	green algae	40.1	25	Micractinium conductrix hits
.Gossypium mustelinum	eudicots	41.4	25	Gossypium mustelinum hits
.Capsicum annuum	eudicots	40.9	25	Capsicum annuum hits
.Sinapis alba	eudicots	40.9	25	Sinapis alba hits
.Vigna angularis	eudicots	40.5	25	Vigna angularis hits
.Rhododendron griersonianum	eudicots	40.5	25	Rhododendron griersonianum hits
.Arachis ipaensis	eudicots	39.2	25	Arachis ipaensis hits
.Selaginella moellendorffii	club-mosses	38.8	25	Selaginella moellendorffii hits
..Ostreococcus lucimarinus CCE9901	green algae	38.8	24	Ostreococcus lucimarinus CCE9901 hits
.Citrus sinensis	eudicots	43.1	24	Citrus sinensis hits
.Panicum miliaceum	monocots	43.1	24	Panicum miliaceum hits
.Spirodela intermedia	monocots	40.9	24	Spirodela intermedia hits
.Zingiber officinale	monocots	40.9	24	Zingiber officinale hits
.Punica granatum	eudicots	40.5	24	Punica granatum hits
.Panicum hallii var. hallii	monocots	40.1	24	Panicum hallii var. hallii hits
.Eucalyptus grandis	eudicots	40.1	24	Eucalyptus grandis hits
.Hevea brasiliensis	eudicots	39.2	24	Hevea brasiliensis hits
..Chlorella sorokiniana	green algae	47.3	23	Chlorella sorokiniana hits
.Tanacetum cinerariifolium	eudicots	45.6	23	Tanacetum cinerariifolium hits
.Asparagus officinalis	monocots	41.4	23	Asparagus officinalis hits
.Cynara cardunculus var. scolymus	eudicots	39.2	23	Cynara cardunculus var. scolymus hits
.Juglans regia	eudicots	41.8	22	Juglans regia hits
.Erythranthe guttata	eudicots	40.1	22	Erythranthe guttata hits
.Phoenix dactylifera	monocots	39.2	22	Phoenix dactylifera hits
.Camellia sinensis	eudicots	36.7	22	Camellia sinensis hits
.Oryza sativa	monocots	45.2	21	Oryza sativa hits
.Aegilops tauschii subsp. strangulata	monocots	41.8	21	Aegilops tauschii subsp. strangulata hits
.Ricinus communis	eudicots	39.7	21	Ricinus communis hits
.Artemisia annua	eudicots	38.4	21	Artemisia annua hits
..Chlorella variabilis	green algae	37.5	20	Chlorella variabilis hits
.Nicotiana sylvestris	eudicots	47.7	20	Nicotiana sylvestris hits
.Beta vulgaris subsp. vulgaris	eudicots	42.6	20	Beta vulgaris subsp. vulgaris hits
.Populus trichocarpa	eudicots	41.4	20	Populus trichocarpa hits
.Marchantia polymorpha subsp. ruderalis	liverworts	39.7	20	Marchantia polymorpha subsp. ruderalis hits
.Malus domestica	eudicots	38.4	20	Malus domestica hits
.Dendrobium catenatum	monocots	38.0	20	Dendrobium catenatum hits
..Gonium pectorale	green algae	38.8	19	Gonium pectorale hits
.Brassica rapa subsp. trilocularis	eudicots	43.9	19	Brassica rapa subsp. trilocularis hits
.Brassica oleracea	eudicots	40.9	19	Brassica oleracea hits
.Cucurbita pepo subsp. pepo	eudicots	39.7	19	Cucurbita pepo subsp. pepo hits
.Pistacia vera	eudicots	38.8	19	Pistacia vera hits
.Microthlaspi erraticum	eudicots	48.6	18	Microthlaspi erraticum hits
.Lactuca saligna	eudicots	41.8	18	Lactuca saligna hits
.Miscanthus lutarioriparius	monocots	40.9	18	Miscanthus lutarioriparius hits
.Vigna unguiculata	eudicots	40.1	18	Vigna unguiculata hits
.Arachis duranensis	eudicots	38.8	18	Arachis duranensis hits
.Prunus dulcis	eudicots	39.7	17	Prunus dulcis hits
.Amborella trichopoda	flowering plants	37.5	17	Amborella trichopoda hits
..Coccomyxa subellipsoidea C-169	green algae	40.5	16	Coccomyxa subellipsoidea C-169 hits
.Elaeis guineensis	monocots	42.2	16	Elaeis guineensis hits
.Populus alba	eudicots	41.4	16	Populus alba hits
.Coffea eugenioides	eudicots	40.5	16	Coffea eugenioides hits
.Chenopodium quinoa	eudicots	39.7	16	Chenopodium quinoa hits
.Jatropha curcas	eudicots	38.8	16	Jatropha curcas hits
.Solanum lycopersicum	eudicots	38.4	16	Solanum lycopersicum hits
.Fragaria vesca subsp. vesca	eudicots	37.1	16	Fragaria vesca subsp. vesca hits
..Tetrabaena socialis	green algae	37.5	15	Tetrabaena socialis hits
.Ipomoea triloba	eudicots	41.8	15	Ipomoea triloba hits
.Morus notabilis	eudicots	40.5	15	Morus notabilis hits
.Vigna radiata var. radiata	eudicots	40.5	15	Vigna radiata var. radiata hits
.Rhodamnia argentea	eudicots	38.4	15	Rhodamnia argentea hits
.Oryza sativa Indica Group	monocots	45.2	14	Oryza sativa Indica Group hits
.Zizania palustris	monocots	43.1	14	Zizania palustris hits
.Sesamum indicum	eudicots	41.8	14	Sesamum indicum hits
.Mikania micrantha	eudicots	41.8	14	Mikania micrantha hits
.Syzygium oleosum	eudicots	40.1	14	Syzygium oleosum hits
.Cucurbita moschata	eudicots	39.7	14	Cucurbita moschata hits
.Cucumis melo var. makuwa	eudicots	39.7	14	Cucumis melo var. makuwa hits
.Actinidia rufa	eudicots	39.2	14	Actinidia rufa hits
.Cuscuta campestris	eudicots	37.5	14	Cuscuta campestris hits
.Prosopis alba	eudicots	41.8	13	Prosopis alba hits
.Populus deltoides	eudicots	41.4	13	Populus deltoides hits
.Gossypium arboreum	eudicots	41.4	13	Gossypium arboreum hits
.Vitis riparia	eudicots	40.1	13	Vitis riparia hits
.Trifolium subterraneum	eudicots	39.7	13	Trifolium subterraneum hits
.Cucumis melo	eudicots	39.7	13	Cucumis melo hits
.Vanilla planifolia	monocots	45.6	12	Vanilla planifolia hits
.Ananas comosus var. bracteatus	monocots	42.2	12	Ananas comosus var. bracteatus hits
.Corymbia citriodora subsp. variegata	eudicots	41.8	12	Corymbia citriodora subsp. variegata hits
.Populus euphratica	eudicots	41.4	12	Populus euphratica hits
.Prunus avium	eudicots	41.4	12	Prunus avium hits
.Juglans microcarpa x Juglans regia	eudicots	40.5	12	Juglans microcarpa x Juglans regia hits
.Nyssa sinensis	eudicots	40.5	12	Nyssa sinensis hits
.Spatholobus suberectus	eudicots	40.5	12	Spatholobus suberectus hits
.Macadamia integrifolia	flowering plants	40.1	12	Macadamia integrifolia hits
.Prunus armeniaca	eudicots	39.7	12	Prunus armeniaca hits
.Tarenaya hassleriana	eudicots	39.7	12	Tarenaya hassleriana hits
.Momordica charantia	eudicots	39.7	12	Momordica charantia hits
.Marchantia polymorpha	liverworts	39.7	12	Marchantia polymorpha hits
.Rosa chinensis	eudicots	39.2	12	Rosa chinensis hits
.Trifolium pratense	eudicots	36.7	12	Trifolium pratense hits
.Arabidopsis arenosa	eudicots	43.9	11	Arabidopsis arenosa hits
.Quercus lobata	eudicots	40.9	11	Quercus lobata hits
.Dioscorea cayenensis subsp. rotundata	monocots	40.5	11	Dioscorea cayenensis subsp. rotundata hits
.Oryza brachyantha	monocots	38.8	11	Oryza brachyantha hits
.Cinnamomum micranthum f. kanehirae	flowering plants	38.4	11	Cinnamomum micranthum f. kanehirae hits
.Oryza meyeriana var. granulata	monocots	38.0	11	Oryza meyeriana var. granulata hits
.Dorcoceras hygrometricum	eudicots	36.7	11	Dorcoceras hygrometricum hits
.Castanea mollissima	eudicots	41.8	10	Castanea mollissima hits
.Actinidia chinensis var. chinensis	eudicots	41.4	10	Actinidia chinensis var. chinensis hits
.Cocos nucifera	monocots	40.9	10	Cocos nucifera hits
.Ananas comosus	monocots	40.9	10	Ananas comosus hits
.Mucuna pruriens	eudicots	40.5	10	Mucuna pruriens hits
.Trifolium medium	eudicots	38.4	10	Trifolium medium hits
.Morella rubra	eudicots	38.4	10	Morella rubra hits
.Aristolochia fimbriata	flowering plants	44.3	9	Aristolochia fimbriata hits
.Striga asiatica	eudicots	43.5	9	Striga asiatica hits
.Adiantum capillus-veneris	ferns	43.5	9	Adiantum capillus-veneris hits
.Citrus unshiu	eudicots	43.1	9	Citrus unshiu hits
.Coffea canephora	eudicots	43.1	9	Coffea canephora hits
.Prunus mume	eudicots	42.6	9	Prunus mume hits
.Handroanthus impetiginosus	eudicots	41.8	9	Handroanthus impetiginosus hits
.Pyrus x bretschneideri	eudicots	41.8	9	Pyrus x bretschneideri hits
.Cucurbita maxima	eudicots	39.7	9	Cucurbita maxima hits
.Cucurbita argyrosperma subsp. sororia	eudicots	39.7	9	Cucurbita argyrosperma subsp. sororia hits
.Marchantia paleacea	liverworts	39.7	9	Marchantia paleacea hits
.Buddleja alternifolia	eudicots	39.7	9	Buddleja alternifolia hits
.Dichanthelium oligosanthes	monocots	39.2	9	Dichanthelium oligosanthes hits
.Phalaenopsis equestris	monocots	39.2	9	Phalaenopsis equestris hits
.Aquilegia coerulea	flowering plants	39.2	9	Aquilegia coerulea hits
.Solanum commersonii	eudicots	38.4	9	Solanum commersonii hits
.Abrus precatorius	eudicots	38.4	9	Abrus precatorius hits
.Nymphaea colorata	flowering plants	38.4	9	Nymphaea colorata hits
..Chlamydomonas eustigma	green algae	40.9	8	Chlamydomonas eustigma hits
.Phtheirospermum japonicum	eudicots	45.6	8	Phtheirospermum japonicum hits
.Klebsormidium nitens	green plants	42.2	8	Klebsormidium nitens hits
.Prunus yedoensis var. nudiflora	eudicots	41.4	8	Prunus yedoensis var. nudiflora hits
.Gossypium australe	eudicots	41.4	8	Gossypium australe hits
.Cucurbita argyrosperma subsp. argyrosperma	eudicots	39.7	8	Cucurbita argyrosperma subsp. argyrosperma hits
.Lithospermum erythrorhizon	eudicots	38.8	8	Lithospermum erythrorhizon hits
.Zostera marina	monocots	38.8	8	Zostera marina hits
.Macleaya cordata	flowering plants	38.8	8	Macleaya cordata hits
.Malus baccata	eudicots	38.4	8	Malus baccata hits
.Carpinus fangiana	eudicots	38.0	8	Carpinus fangiana hits
.Carex littledalei	monocots	37.1	8	Carex littledalei hits
..Scenedesmus sp. NREL 46B-D3	green algae	42.2	7	Scenedesmus sp. NREL 46B-D3 hits
.Olea europaea subsp. europaea	eudicots	44.8	7	Olea europaea subsp. europaea hits
.Cicer arietinum	eudicots	40.9	7	Cicer arietinum hits
.Vigna angularis var. angularis	eudicots	40.5	7	Vigna angularis var. angularis hits
.Musa balbisiana	monocots	39.7	7	Musa balbisiana hits
.Olea europaea var. sylvestris	eudicots	39.2	7	Olea europaea var. sylvestris hits
.Rhododendron williamsianum	eudicots	39.2	7	Rhododendron williamsianum hits
.Hordeum vulgare subsp. vulgare	monocots	38.4	7	Hordeum vulgare subsp. vulgare hits
.Ziziphus jujuba	eudicots	38.4	7	Ziziphus jujuba hits
.Pyrus ussuriensis x Pyrus communis	eudicots	38.4	7	Pyrus ussuriensis x Pyrus communis hits
..Chloropicon primus	green algae	38.0	6	Chloropicon primus hits
.Colocasia esculenta	monocots	42.6	6	Colocasia esculenta hits
.Benincasa hispida	eudicots	40.5	6	Benincasa hispida hits
.Solanum pennellii	eudicots	40.5	6	Solanum pennellii hits
.Kingdonia uniflora	flowering plants	39.7	6	Kingdonia uniflora hits
.Triticum urartu	monocots	39.2	6	Triticum urartu hits
.Theobroma cacao	eudicots	38.0	6	Theobroma cacao hits
.Coptis chinensis	flowering plants	38.0	6	Coptis chinensis hits
.Populus tomentosa	eudicots	37.5	6	Populus tomentosa hits
.Salix suchowensis	eudicots	37.1	6	Salix suchowensis hits
.Gossypium schwendimanii	eudicots	44.3	5	Gossypium schwendimanii hits
.Tetracentron sinense	flowering plants	42.6	5	Tetracentron sinense hits
.Gossypium klotzschianum	eudicots	41.4	5	Gossypium klotzschianum hits
.Rhododendron simsii	eudicots	40.9	5	Rhododendron simsii hits
.Arabis alpina	eudicots	40.9	5	Arabis alpina hits
.Rhamnella rubrinervis	eudicots	39.7	5	Rhamnella rubrinervis hits
.Gossypium anomalum	eudicots	39.2	5	Gossypium anomalum hits
.Solanum chilense	eudicots	38.4	5	Solanum chilense hits
.Capsicum chinense	eudicots	38.4	5	Capsicum chinense hits
.Thalictrum thalictroides	flowering plants	37.5	5	Thalictrum thalictroides hits
.Carica papaya	eudicots	37.1	5	Carica papaya hits
.Solanum tuberosum	eudicots	36.7	5	Solanum tuberosum hits
.Camellia sinensis var. sinensis	eudicots	36.7	5	Camellia sinensis var. sinensis hits
.Senna tora	eudicots	36.3	5	Senna tora hits
..Trebouxia sp. A1-2	green algae	38.4	4	Trebouxia sp. A1-2 hits
..Helicosporidium sp. ATCC 50920	green algae	36.3	4	Helicosporidium sp. ATCC 50920 hits
.Apostasia shenzhenica	monocots	45.2	4	Apostasia shenzhenica hits
.Genlisea aurea	eudicots	41.4	4	Genlisea aurea hits
.Corchorus capsularis	eudicots	39.7	4	Corchorus capsularis hits
.Salix brachista	eudicots	38.8	4	Salix brachista hits
.Cephalotus follicularis	eudicots	38.8	4	Cephalotus follicularis hits
.Capsicum baccatum	eudicots	38.4	4	Capsicum baccatum hits
.Durio zibethinus	eudicots	38.0	4	Durio zibethinus hits
.Acer yangbiense	eudicots	38.0	4	Acer yangbiense hits
.Cuscuta australis	eudicots	36.7	4	Cuscuta australis hits
.Parasponia andersonii	eudicots	44.8	3	Parasponia andersonii hits
.Gossypium armourianum	eudicots	43.9	3	Gossypium armourianum hits
.Trema orientale	eudicots	41.4	3	Trema orientale hits
.Gossypium davidsonii	eudicots	41.4	3	Gossypium davidsonii hits
.Nymphaea thermarum	flowering plants	38.8	3	Nymphaea thermarum hits
.Herrania umbratica	eudicots	38.0	3	Herrania umbratica hits
.Arabis nemorensis	eudicots	37.1	3	Arabis nemorensis hits
..Auxenochlorella protothecoides	green algae	37.1	2	Auxenochlorella protothecoides hits
..Haematococcus lacustris	green algae	35.4	2	Haematococcus lacustris hits
.Nicotiana benthamiana	eudicots	47.7	2	Nicotiana benthamiana hits
.Salix dunnii	eudicots	40.9	2	Salix dunnii hits
.Gossypium aridum	eudicots	38.4	2	Gossypium aridum hits
.Gossypium laxum	eudicots	38.4	2	Gossypium laxum hits
.Corchorus olitorius	eudicots	38.0	2	Corchorus olitorius hits
.Picea sitchensis	seed plants	37.1	2	Picea sitchensis hits
.Gossypium gossypioides	eudicots	36.3	2	Gossypium gossypioides hits
.Lotus japonicus	eudicots	36.3	2	Lotus japonicus hits
.Dendrobium chrysotoxum	monocots	35.8	2	Dendrobium chrysotoxum hits
.Gossypium trilobum	eudicots	35.8	2	Gossypium trilobum hits
.Gossypium harknessii	eudicots	41.4	1	Gossypium harknessii hits
.Cryptomeria japonica	seed plants	39.7	1	Cryptomeria japonica hits
.Sorghum propinquum	monocots	36.7	1	Sorghum propinquum hits
.Morus alba	eudicots	36.3	1	Morus alba hits
.Apium graveolens	eudicots	36.3	1	Apium graveolens hits
.Suaeda glauca	eudicots	35.4	1	Suaeda glauca hits
.Triticum monococcum	monocots	34.6	1	Triticum monococcum hits
.Mangifera indica	eudicots	34.1	1	Mangifera indica hits
.Beta vulgaris	eudicots	34.1	1	Beta vulgaris hits
